# Supplementary material for: Transcriptome sequencing and microarray development for the Manila clam, Ruditapes philippinarum: genomic tools for environmental monitoring
Source: BMC Genomics. 2011 May 12;12:234. doi: 10.1186/1471-2164-12-234 (PMC3107815; doi:10.1186/1471-2164-12-234)
Supplement: Additional file 1 — Summary of Blastx (E-value < 10-3) and Blastn (E-value < 10-5) similarity searches on several protein and nucleotide databases for R.philippinarum transcripts annotation. [file 1471-2164-12-234-S1.XLS]

## Sheet: Foglio1
Database	Species	Blast/Evalue	Significant matches
NCBI protein non redundant database		BlastX (E-value < 10-3)	7907
UniProtKB/Swiss-Prot		BlastX (E-value < 10-3)	6686
UniProtKB/TrEMBL		BlastX (E-value < 10-3)	7931
Ensembl	Homo sapiens	BlastX (E-value < 10-3)	6094
	Danio rerio		6188
	Tetraodon Nigrovidis		5905
	Takifugu rubripes		5857
	Oryzias latipes		5985
	Gasterosteus aculeatus		5995
	Drosophila melanogaster		5249
Ensembl	Homo sapiens	BlastN (E-value < 10-5)	901
	Danio rerio		979
	Tetraodon Nigrovidis		794
	Takifugu rubripes		860
	Oryzias latipes		827
	Gasterosteus aculeatus		888
	Drosophila melanogaster		842
UniGene	Danio rerio	BlastN (E-value < 10-5)	1074
	Lottia gigantea		1382
	Oryzias latipes		874
	Salmo salar		1041
	Homo sapiens		1053
	Takifugu rubripes		723
	Oncorhynchus mykiss		1050
Sigenae	Crassostrea gigas	BlastN (E-value < 10-5)	2047
Lottia gigantea v1.0 database	Lottia gigantea proteins	BlastX (E-value < 10-3)	7885
	Lottia gigantea transcripts	BlastN (E-value < 10-5)	1402
	Lottia gigantea assembly scaffold	BlastN (E-value < 10-5)	1155
Argopecten Irradians database	Argopecten irradians transcripts	BlastN(E-value < 10-5)	921
Number of R.philippinarum entries associated with a known protein or transcript			9747
