# Supplementary material for: Transcriptome sequencing and microarray development for the Manila clam, Ruditapes philippinarum: genomic tools for environmental monitoring
Source: BMC Genomics. 2011 May 12;12:234. doi: 10.1186/1471-2164-12-234 (PMC3107815; doi:10.1186/1471-2164-12-234)
Supplement: Additional file 3 — Lists of annotated differentially expressed genes in digestive gland compared to gills. Score, Fold change, q-value and annotation on several protein and nucleotide database were also reported. [file 1471-2164-12-234-S3.XLS]

## Sheet: Foglio2
Up-regulated genes in digestive gland compared to expression on gills tissue.
Gene ID	Score(d)	Fold Change	q-value(%)	NCBI amino acidic nr-database	SwissProt database	UniprotKB/TrEMBL database	Homo Sapiens protein database (Ensembl Genome Browser)	DanioRerio protein database (Ensembl Genome Browser)	Gasterosteus aculeatus protein database (Ensembl Genome Browser)	Oryzias latipes protein database (Ensembl Genome Browser)	Tetraodon nigroviridis protein database (Ensembl Genome Browser)	Takifugu rubpripes protein database (Ensembl Genome Browser)	Drosophila melanogaster protein database (Ensembl Genome Browser)	Homo Sapiens trascriptome database (Ensembl Genome Browser)	Danio Rerio trascriptome database (Ensembl Genome Browser)	Gasterosteus aculeatus trascriptome database (Ensembl Genome Browser)	Oryzias latipes trascriptome database (Ensembl Genome Browser)	Tetraodon nigroviridis trascriptome database (Ensembl Genome Browser)	Takifugu rubpripes trascriptome database (Ensembl Genome Browser)	Drosophila melanogaster trascriptome database (Ensembl Genome Browser)	Danio rerio UNIGENE database	Lottia gigantea UNIGENE database	Oryzias latipes UNIGENE database	Takifugu rubripes UNIGENE database	Salmo salar UNIGENE database	Homo sapiens UNIGENE database	Oncorhynchus mykiss UNIGENE database	Crassostrea gigas SIGENAE database	Lottia giantea nucleotide database	Lottia gigantea protein database	Argopecten irradians nucleotide database
ruditapes_c18995	8.52896	8.63067	0.109351	cytoplasmic actin	RecName: Full=Actin, cytoplasmic	Cytoplasmic actin OS=Dreissena polymorpha PE=2 SV=1	ENSP00000349960	ENSDARP00000054986	ENSGACP00000010430	ENSORLP00000017151	ENSTNIP00000011099	ENSTRUP00000034556	FBpp0070788	ENST00000432588	ENSDART00000055194	ENSGACT00000001756	ENSORLT00000011677	ENSTNIT00000011281	ENSTRUT00000034682	FBtr0082786	gnl|UG|Dr#S28051785	gnl|UG|Lgi#S44617359	gnl|UG|Ola#S37741085	gnl|UG|Tru#S21443433	gnl|UG|Ssa#S24182210	gnl|UG|Hs#S4378286	gnl|UG|Omy#S15289866	FP001403.p.cg.6	jgi|Lotgi1|180760|fgenesh2_pm.C_sca_854000002	jgi|Lotgi1|180759|fgenesh2_pm.C_sca_8540	MGID76913
ruditapes_c3243	3.60522	35.0801	1.0579	calmodulin	RecName: Full=Calmodulin; Short=CaM	Calmodulin OS=Pinctada fucata PE=2 SV=1	ENSP00000272298	ENSDARP00000053797	ENSGACP00000006811	ENSORLP00000008598	ENSTNIP00000012587	ENSTRUP00000029442	FBpp0087110	ENST00000409563	ENSDART00000014868	ENSGACT00000003428	ENSORLT00000001798	ENSTNIT00000020463	ENSTRUT00000021890	FBtr0088002	gnl|UG|Dr#S12285520	gnl|UG|Lgi#S44620793	gnl|UG|Ola#S14463253	gnl|UG|Tru#S21443394	gnl|UG|Ssa#S29049844	gnl|UG|Hs#S5951809	gnl|UG|Omy#S22925337	CD526833.p.cg.6	jgi|Lotgi1|194099|estExt_Genewise1.C_sca_570045	jgi|Lotgi1|178567|fgenesh2_pm.C_sca_3100	MGID76143
ruditapes_c713	35.1655	59.6606	0	bactin1 protein	RecName: Full=Actin, cytoplasmic 1; AltName: Full=Beta-actin-1; Contains: RecName: Full=Actin, cytoplasmic 1, N-terminally processed	Cytoplasmic actin OS=Hirudo medicinalis GN=Act1 PE=3 SV=1	ENSP00000402373	ENSDARP00000055193	ENSGACP00000021341	ENSORLP00000000167	ENSTNIP00000004829	ENSTRUP00000036620	FBpp0070788	ENST00000458208	ENSDART00000055194	ENSGACT00000000387	ENSORLT00000021168	ENSTNIT00000022297	ENSTRUT00000036073	FBtr0083143	gnl|UG|Dr#S28473993	gnl|UG|Lgi#S44479477	gnl|UG|Ola#S43917822	gnl|UG|Tru#S21456948	gnl|UG|Ssa#S19098217	gnl|UG|Hs#S658955	gnl|UG|Omy#S22920824	AF026063.p.cg.6	jgi|Lotgi1|179073|fgenesh2_pm.C_sca_51000004	jgi|Lotgi1|179073|fgenesh2_pm.C_sca_5100	MGID74936
ruditapes_lrc20523	7.62677	338.435	0.179558	dynein light chain 2	RecName: Full=Dynein light chain 2, cytoplasmic; AltName: Full=Dynein light chain LC8-type 2 RecName: Full=Dynein light chain 2, cytoplasmic; AltName: Full=Dynein light chain LC8-type 2 RecName: Full=Dynein light chain 2, cytoplasmic; AltName: Full=Dynein light chain LC8-type 2; AltName: Full=8 kDa dynein light chain; AltName: Full=DLC8; AltName: Full=DLC8b RecName: Full=Dynein light chain 2, cyt…	Dnl2 protein (Fragment) OS=Danio rerio GN=dnl2 PE=2 SV=1	ENSP00000240343	ENSDARP00000092617	ENSGACP00000014676	ENSORLP00000005746	ENSTNIP00000019317	ENSTRUP00000008804	FBpp0070675	ENST00000242577	ENSDART00000081325	ENSGACT00000014703	ENSORLT00000005747	ENSTNIT00000019546	ENSTRUT00000008855	FBtr0070707	gnl|UG|Dr#S12142658	gnl|UG|Lgi#S44642546	gnl|UG|Ola#S43899567	gnl|UG|Tru#S21457660	gnl|UG|Ssa#S30343909	gnl|UG|Hs#S21773120	gnl|UG|Omy#S19719248	DV736424.p.cg.6	jgi|Lotgi1|206821|estExt_fgenesh2_pm.C_sca_480016	jgi|Lotgi1|164960|fgenesh2_pg.C_sca_4800	MGID76010
ruditapes2_c3410	4.15807	3.64753	0.69834	calmodulin	RecName: Full=Calmodulin; Short=CaM; AltName: Full=Ci-CaM	Calmodulin OS=Strongylocentrotus intermedius GN=CaM PE=2 SV=1	ENSP00000403491	ENSDARP00000050307	ENSGACP00000006811	ENSORLP00000008598	ENSTNIP00000012587	ENSTRUP00000029442	FBpp0087110	ENST00000486500	ENSDART00000050308	ENSGACT00000016707	ENSORLT00000001798	ENSTNIT00000020463	ENSTRUT00000008125	FBtr0077494	gnl|UG|Dr#S18647490	gnl|UG|Lgi#S44592218	gnl|UG|Ola#S43964807	gnl|UG|Tru#S21438644	gnl|UG|Ssa#S18869264	gnl|UG|Hs#S38321868	gnl|UG|Omy#S15301496	ES789189.p.cg.6	jgi|Lotgi1|194099|estExt_Genewise1.C_sca_570045	jgi|Lotgi1|178567|fgenesh2_pm.C_sca_3100	MGID76143
ruditapes2_c416	9.77626	509.132	0.104128	actin	RecName: Full=Actin, cytoplasmic 1; AltName: Full=Beta-actin; Contains: RecName: Full=Actin, cytoplasmic 1, N-terminally processed	Cytoplasmic actin OS=Dreissena polymorpha PE=2 SV=1	ENSP00000349960	ENSDARP00000055193	ENSGACP00000001766	ENSORLP00000021725	ENSTNIP00000022061	ENSTRUP00000013080	FBpp0070788	ENST00000458208	ENSDART00000055194	ENSGACT00000010474	ENSORLT00000017156	ENSTNIT00000022297	ENSTRUT00000009769	FBtr0071519	gnl|UG|Dr#S28473993	gnl|UG|Lgi#S44485683	gnl|UG|Ola#S44121401	gnl|UG|Tru#S21445869	gnl|UG|Ssa#S19098217	gnl|UG|Hs#S32472542	gnl|UG|Omy#S22920824	BQ427283.p.cg.6	jgi|Lotgi1|180760|fgenesh2_pm.C_sca_854000002	jgi|Lotgi1|178445|fgenesh2_pm.C_sca_2800	MGID76080
ruditapes2_c97	122.04	641.846	0	alpha tubulin	RecName: Full=Tubulin alpha chain; AltName: Allergen=Lep d ?	SJCHGC00301 protein OS=Schistosoma japonicum PE=2 SV=1	ENSP00000326042	ENSDARP00000019888	ENSGACP00000015329	ENSORLP00000017741	ENSTNIP00000001799	ENSTRUP00000031316	FBpp0081153	ENST00000336023	ENSDART00000040204	ENSGACT00000005366	ENSORLT00000020159	ENSTNIT00000020517	ENSTRUT00000000812	FBtr0082087	gnl|UG|Dr#S33158778	gnl|UG|Lgi#S44606365	gnl|UG|Ola#S14548624	gnl|UG|Tru#S21453136	gnl|UG|Ssa#S50685560	gnl|UG|Hs#S2531924	gnl|UG|Omy#S16187981	AJ431728.p.cg.6	jgi|Lotgi1|177226|fgenesh2_pm.C_sca_2000020	jgi|Lotgi1|179764|fgenesh2_pm.C_sca_8500	MGID75031
ruditapes2_lrc3661	7.69203	7.16487	0.179558	actin	RecName: Full=Actin, cytoplasmic 1; AltName: Full=Beta-actin; Contains: RecName: Full=Actin, cytoplasmic 1, N-terminally processed	Cytoplasmic type actin 3 OS=Homarus americanus PE=2 SV=1	ENSP00000402373	ENSDARP00000055193	ENSGACP00000001766	ENSORLP00000024193	ENSTNIP00000022061	ENSTRUP00000009714	FBpp0070788	ENST00000458208	ENSDART00000055194	ENSGACT00000010474	ENSORLT00000021168	ENSTNIT00000022297	ENSTRUT00000009769	FBtr0071519	gnl|UG|Dr#S28473993	gnl|UG|Lgi#S44601026	gnl|UG|Ola#S43917822	gnl|UG|Tru#S21443114	gnl|UG|Ssa#S19098217	gnl|UG|Hs#S32472542	gnl|UG|Omy#S22920824	AF026063.p.cg.6	jgi|Lotgi1|178445|fgenesh2_pm.C_sca_28000023	jgi|Lotgi1|178445|fgenesh2_pm.C_sca_2800	MGID74936
ruditapes_c15631	7.99463	3.16207	0.109351	adp-ribosylation factor-like 8a	RecName: Full=ADP-ribosylation factor-like protein 8B	ADP-ribosylation factor-like protein 8B OS=Salmo salar GN=ARL8B PE=2 SV=1	ENSP00000414192	ENSDARP00000097729	ENSGACP00000016242	ENSORLP00000023731	ENSTNIP00000017788	ENSTRUP00000035570	FBpp0081290	ENST00000451374	ENSDART00000109199	ENSGACT00000016274	ENSORLT00000023732	ENSTNIT00000018012	ENSTRUT00000029146		gnl|UG|Dr#S12308908	gnl|UG|Lgi#S44617167	gnl|UG|Ola#S24868886		gnl|UG|Ssa#S22708762	gnl|UG|Hs#S15473302	gnl|UG|Omy#S15318371	AM864017.p.cg.6	jgi|Lotgi1|178067|fgenesh2_pm.C_sca_17000028	jgi|Lotgi1|178067|fgenesh2_pm.C_sca_1700
ruditapes_c24543	3.27105	28.0915	1.0579	calmodulin	RecName: Full=Calmodulin; Short=CaM	Calmodulin OS=Pinctada fucata PE=2 SV=1	ENSP00000387065	ENSDARP00000050307	ENSGACP00000012669	ENSORLP00000008598	ENSTNIP00000020232	ENSTRUP00000029442	FBpp0087110	ENST00000447653	ENSDART00000021083	ENSGACT00000003428	ENSORLT00000001798	ENSTNIT00000020463			gnl|UG|Dr#S32047820	gnl|UG|Lgi#S44542783	gnl|UG|Ola#S29038816		gnl|UG|Ssa#S30345223	gnl|UG|Hs#S3351940	gnl|UG|Omy#S15241459	CD526833.p.cg.6	jgi|Lotgi1|179226|fgenesh2_pm.C_sca_57000005	jgi|Lotgi1|178425|fgenesh2_pm.C_sca_2800	MGID76143
ruditapes_c4596	3.54979	24.4261	1.0579	eukaryotic translation initiation factor subunit h	RecName: Full=Eukaryotic translation initiation factor 3 subunit H; Short=eIF3h; AltName: Full=Eukaryotic translation initiation factor 3 subunit 3; AltName: Full=eIF-3 gamma; AltName: Full=eIF3 p40 subunit	Eukaryotic translation initiation factor 3 subunit 3 OS=Oncorhynchus mykiss GN=IF33 PE=2 SV=1	ENSP00000394044	ENSDARP00000104169	ENSGACP00000008321	ENSORLP00000006901	ENSTNIP00000022305	ENSTRUP00000018353	FBpp0089133	ENST00000411422	ENSDART00000052434	ENSGACT00000008347	ENSORLT00000006904		ENSTRUT00000018429	FBtr0079031	gnl|UG|Dr#S21526362	gnl|UG|Lgi#S44506376	gnl|UG|Ola#S14470707		gnl|UG|Ssa#S30343467	gnl|UG|Hs#S21838247	gnl|UG|Omy#S15271234	EE677730.p.cg.6	jgi|Lotgi1|177132|fgenesh2_pm.C_sca_1000050	jgi|Lotgi1|177132|fgenesh2_pm.C_sca_1000
ruditapes2_lrc1551	6.23024	136.474	0.252613	mitochondrial atp synthase lipid binding protein precursor	RecName: Full=ATP synthase lipid-binding protein, mitochondrial; AltName: Full=ATPase protein 9; AltName: Full=ATPase subunit c; Flags: Precursor	Mitochondrial ATP synthase subunit 9-like protein OS=Haliotis diversicolor PE=2 SV=1	ENSP00000340315	ENSDARP00000014252	ENSGACP00000006060	ENSORLP00000021929	ENSTNIP00000012297	ENSTRUP00000044983	FBpp0085134		ENSDART00000005903	ENSGACT00000020329	ENSORLT00000006794	ENSTNIT00000012488	ENSTRUT00000045135	FBtr0085772	gnl|UG|Dr#S12083738	gnl|UG|Lgi#S44515325	gnl|UG|Ola#S14469377	gnl|UG|Tru#S21433255	gnl|UG|Ssa#S35524817	gnl|UG|Hs#S489281	gnl|UG|Omy#S15245812		jgi|Lotgi1|178729|fgenesh2_pm.C_sca_37000019	jgi|Lotgi1|163024|fgenesh2_pg.C_sca_3700
ruditapes2_c2788	61.3641	246.695	0	proteasome subunit alpha type-2	RecName: Full=Proteasome subunit alpha type-2; AltName: Full=Proteasome component C3; AltName: Full=Macropain subunit C3; AltName: Full=Multicatalytic endopeptidase complex subunit C3; Short=xC3	Proteasome subunit alpha type OS=Haliotis discus discus PE=2 SV=1	ENSP00000223321	ENSDARP00000058679	ENSGACP00000007583	ENSORLP00000007808	ENSTNIP00000012444	ENSTRUP00000045014	FBpp0082062	ENST00000223321	ENSDART00000051750	ENSGACT00000007602			ENSTRUT00000045167		gnl|UG|Dr#S14814920	gnl|UG|Lgi#S44659698		gnl|UG|Tru#S21457145	gnl|UG|Ssa#S30053182	gnl|UG|Hs#S21759651	gnl|UG|Omy#S48436315	AM864414.p.cg.6	jgi|Lotgi1|178458|fgenesh2_pm.C_sca_29000002	jgi|Lotgi1|178458|fgenesh2_pm.C_sca_2900
ruditapes_lrc12476	5.4845	3.86105	0.334897	cysteine-rich protein 1	RecName: Full=Cysteine-rich protein 1; AltName: Full=Cysteine-rich intestinal protein; Short=CRIP; AltName: Full=Cysteine-rich heart protein; Short=hCRHP	Cysteine-rich protein 1 OS=Salmo salar GN=CRIP1 PE=4 SV=1	ENSP00000332449	ENSDARP00000070454	ENSGACP00000014831	ENSORLP00000014003	ENSTNIP00000022473	ENSTRUP00000023843	FBpp0083799		ENSDART00000075975	ENSGACT00000014859	ENSORLT00000014004	ENSTNIT00000022712	ENSTRUT00000023941		gnl|UG|Dr#S36335916		gnl|UG|Ola#S34472945		gnl|UG|Ssa#S35528822		gnl|UG|Omy#S19712936	EE677883.p.cg.6		jgi|Lotgi1|177935|fgenesh2_pm.C_sca_1400
ruditapes_lrc35144	4.60145	3.65014	0.469954	protein	RecName: Full=Peptidyl-prolyl cis-trans isomerase; Short=PPIase; Short=Rotamase; AltName: Full=Cyclophilin; AltName: Full=Cyclosporin A-binding protein	Cyclophilin A isoform 1 OS=Venerupis philippinarum PE=2 SV=1	ENSP00000225174	ENSDARP00000061957	ENSGACP00000011591	ENSORLP00000021926	ENSTNIP00000008576	ENSTRUP00000031834	FBpp0074017	ENST00000358455	ENSDART00000056713	ENSGACT00000001114		ENSTNIT00000016770	ENSTRUT00000047781		gnl|UG|Dr#S18651220			gnl|UG|Tru#S21434742		gnl|UG|Hs#S4047620		BQ426666.p.cg.6		jgi|Lotgi1|96537|gw1.101.91.1
ruditapes2_c368	4.32681	3.22783	0.469954	cyclophilin-type peptidyl-prolyl cis-trans isomerase	RecName: Full=Peptidyl-prolyl cis-trans isomerase; Short=PPIase; Short=Rotamase; AltName: Full=Cyclophilin; AltName: Full=Cyclosporin A-binding protein	Cyclophilin A isoform 1 OS=Venerupis philippinarum PE=2 SV=1	ENSP00000419425	ENSDARP00000061957	ENSGACP00000001444	ENSORLP00000021926	ENSTNIP00000008576	ENSTRUP00000031834	FBpp0074017	ENST00000358455				ENSTNIT00000016770	ENSTRUT00000047781		gnl|UG|Dr#S18651220	gnl|UG|Lgi#S44418272		gnl|UG|Tru#S21434742		gnl|UG|Hs#S4047620		BQ426666.p.cg.6	jgi|Lotgi1|179979|fgenesh2_pm.C_sca_101000003	jgi|Lotgi1|96537|gw1.101.91.1
ruditapes2_c5320	5.73917	14.3302	0.252613	ribosomal protein l26e	RecName: Full=60S ribosomal protein L26-like 1	Ribosomal protein rpl26 OS=Arenicola marina PE=2 SV=1	ENSP00000350750	ENSDARP00000057943	ENSGACP00000024376	ENSORLP00000009243	ENSTNIP00000001634	ENSTRUP00000026958	FBpp0074833	ENST00000450941		ENSGACT00000024425			ENSTRUT00000027067			gnl|UG|Lgi#S44490047		gnl|UG|Tru#S21433994		gnl|UG|Hs#S774191		DV736295.p.cg.6	jgi|Lotgi1|178411|fgenesh2_pm.C_sca_26000038	jgi|Lotgi1|178411|fgenesh2_pm.C_sca_2600	MGID75951
ruditapes_c3506	5.47184	40.251	0.334897	sulfotransferase family cytosolic 1c member 1	RecName: Full=Sulfotransferase 1A1; AltName: Full=Aryl sulfotransferase; AltName: Full=Phenol sulfotransferase; AltName: Full=PST-1; AltName: Full=Sulfokinase; AltName: Full=Aryl sulfotransferase IV; Short=ASTIV; AltName: Full=Tyrosine-ester sulfotransferase; AltName: Full=Minoxidil sulfotransferase; Short=Mx-ST	MGC85017 protein OS=Xenopus laevis GN=sult1a3 PE=2 SV=1	ENSP00000399651	ENSDARP00000034116	ENSGACP00000003823	ENSORLP00000013544	ENSTNIP00000001999	ENSTRUP00000002739	FBpp0081454				ENSORLT00000013545	ENSTNIT00000002853	ENSTRUT00000007369			gnl|UG|Lgi#S44646363	gnl|UG|Ola#S38675954		gnl|UG|Ssa#S21110819		gnl|UG|Omy#S23924416		jgi|Lotgi1|156813|fgenesh2_pg.C_sca_12000124	jgi|Lotgi1|156814|fgenesh2_pg.C_sca_1200
ruditapes_lrc32670	6.54984	3.34551	0.192215	cytosolic malate dehydrogenase	RecName: Full=Malate dehydrogenase, cytoplasmic; AltName: Full=Cytosolic malate dehydrogenase	Malate dehydrogenase OS=Rana catesbeiana GN=MDHC PE=2 SV=1	ENSP00000377945	ENSDARP00000023121	ENSGACP00000025915	ENSORLP00000003632	ENSTNIP00000005293	ENSTRUP00000022208	FBpp0079640			ENSGACT00000001278	ENSORLT00000003136	ENSTNIT00000005439	ENSTRUT00000028492		gnl|UG|Dr#S34230426		gnl|UG|Ola#S14505470		gnl|UG|Ssa#S27547701		gnl|UG|Omy#S15273952			jgi|Lotgi1|178324|fgenesh2_pm.C_sca_2400
ruditapes_lrc32828	4.83765	3.56407	0.469954	cysteine-rich protein 1	RecName: Full=Cysteine-rich protein 1; AltName: Full=Cysteine-rich intestinal protein; Short=CRIP; AltName: Full=Cysteine-rich heart protein; Short=hCRHP	Cysteine-rich protein 1 OS=Salmo salar GN=CRIP1 PE=4 SV=1	ENSP00000332449	ENSDARP00000070454	ENSGACP00000014831	ENSORLP00000014003	ENSTNIP00000022473	ENSTRUP00000023843	FBpp0083799		ENSDART00000075975	ENSGACT00000014859	ENSORLT00000014004	ENSTNIT00000022712			gnl|UG|Dr#S36335916		gnl|UG|Ola#S34472945		gnl|UG|Ssa#S35528822		gnl|UG|Omy#S32813776			jgi|Lotgi1|177935|fgenesh2_pm.C_sca_1400
ruditapes_lrc33723	6.22704	3.99702	0.252613	cysteine-rich protein 1	RecName: Full=Cysteine-rich protein 1; AltName: Full=Cysteine-rich intestinal protein; Short=CRIP; AltName: Full=Cysteine-rich heart protein; Short=hCRHP	Cysteine-rich protein 1 OS=Salmo salar GN=CRIP1 PE=4 SV=1	ENSP00000332449	ENSDARP00000070454	ENSGACP00000014831	ENSORLP00000014003	ENSTNIP00000022473	ENSTRUP00000023843	FBpp0083799		ENSDART00000075975	ENSGACT00000014859	ENSORLT00000014004	ENSTNIT00000022712			gnl|UG|Dr#S36335916		gnl|UG|Ola#S34472945		gnl|UG|Ssa#S35528822		gnl|UG|Omy#S19712936			jgi|Lotgi1|177935|fgenesh2_pm.C_sca_1400
ruditapes_c4044	17.6813	1572.56	0	cathepsin l	RecName: Full=Cathepsin L; Contains: RecName: Full=Cathepsin L heavy chain; Contains: RecName: Full=Cathepsin L light chain; Flags: Precursor	Cathepsin L-like cysteine proteinase OS=Dermacentor variabilis PE=2 SV=1	ENSP00000259470	ENSDARP00000021632	ENSGACP00000012726	ENSORLP00000015673	ENSTNIP00000020399	ENSTRUP00000030540	FBpp0086719		ENSDART00000053638			ENSTNIT00000012209			gnl|UG|Dr#S19075946	gnl|UG|Lgi#S44461942						CB617457.p.cg.6	jgi|Lotgi1|178516|fgenesh2_pm.C_sca_30000013	jgi|Lotgi1|168113|fgenesh2_pg.C_sca_7200	MGID76393
ruditapes2_lrc3937	3.35745	3.44629	1.0579	s-adenosylhomocysteine hydrolase	RecName: Full=Adenosylhomocysteinase A; Short=AdoHcyase A; AltName: Full=S-adenosyl-L-homocysteine hydrolase A	S-adenosylhomocysteine hydrolase (Fragment) OS=Aurelia aurita PE=2 SV=1	ENSP00000217426	ENSDARP00000002844	ENSGACP00000004807	ENSORLP00000016107	ENSTNIP00000009346	ENSTRUP00000006063	FBpp0073847							FBtr0074030		gnl|UG|Lgi#S44621777		gnl|UG|Tru#S21442743	gnl|UG|Ssa#S48803425		gnl|UG|Omy#S27589347	BQ427308.p.cg.6	jgi|Lotgi1|177652|fgenesh2_pm.C_sca_9000026	jgi|Lotgi1|177652|fgenesh2_pm.C_sca_9000
ruditapes2_lrc5034	5.54149	4.05579	0.334897	cysteine-rich protein 1	RecName: Full=Cysteine-rich protein 1; AltName: Full=Cysteine-rich intestinal protein; Short=CRIP; AltName: Full=Cysteine-rich heart protein; Short=hCRHP	Cysteine-rich protein 1 OS=Salmo salar GN=CRIP1 PE=4 SV=1	ENSP00000332449	ENSDARP00000070454	ENSGACP00000014831	ENSORLP00000014003	ENSTNIP00000022473	ENSTRUP00000023843	FBpp0083799		ENSDART00000075975	ENSGACT00000014859	ENSORLT00000014004	ENSTNIT00000022712			gnl|UG|Dr#S36335916				gnl|UG|Ssa#S35528822		gnl|UG|Omy#S32813776			jgi|Lotgi1|177935|fgenesh2_pm.C_sca_1400
ruditapes_c36544	8.33187	2375.57	0.109351	cathepsin l	RecName: Full=Cathepsin L; Contains: RecName: Full=Cathepsin L heavy chain; Contains: RecName: Full=Cathepsin L light chain; Flags: Precursor	Predicted protein OS=Nematostella vectensis GN=v1g180651 PE=3 SV=1	ENSP00000365061	ENSDARP00000021632	ENSGACP00000012726	ENSORLP00000015673	ENSTNIP00000020399	ENSTRUP00000030540	FBpp0086719		ENSDART00000112116	ENSGACT00000005123		ENSTNIT00000004108	ENSTRUT00000041242		gnl|UG|Dr#S12342956							EE677723.p.cg.6		jgi|Lotgi1|179531|fgenesh2_pm.C_sca_7200
ruditapes_lrc34227	13.2784	703.475	0.0544967	cathepsin l precursor	RecName: Full=Cathepsin L; Contains: RecName: Full=Cathepsin L heavy chain; Contains: RecName: Full=Cathepsin L light chain; Flags: Precursor	Predicted protein OS=Nematostella vectensis GN=v1g180651 PE=3 SV=1	ENSP00000271651	ENSDARP00000021632	ENSGACP00000012726	ENSORLP00000015673	ENSTNIP00000020399	ENSTRUP00000030540	FBpp0086719		ENSDART00000053638			ENSTNIT00000012209			gnl|UG|Dr#S19075946	gnl|UG|Lgi#S44461942						CB617457.p.cg.6	jgi|Lotgi1|178516|fgenesh2_pm.C_sca_30000013	jgi|Lotgi1|177225|fgenesh2_pm.C_sca_2000
ruditapes_lrc35790	7.84369	1246.82	0.179558	cathepsin l precursor	RecName: Full=Digestive cysteine proteinase 3; Flags: Precursor	Cathepsin L OS=Branchiostoma belcheri tsingtauense PE=2 SV=1	ENSP00000271651	ENSDARP00000021632	ENSGACP00000012726	ENSORLP00000015673	ENSTNIP00000020399	ENSTRUP00000030540	FBpp0086719		ENSDART00000053638			ENSTNIT00000012209			gnl|UG|Dr#S19075946	gnl|UG|Lgi#S44461942						CB617457.p.cg.6	jgi|Lotgi1|178516|fgenesh2_pm.C_sca_30000013	jgi|Lotgi1|179531|fgenesh2_pm.C_sca_7200
ruditapes2_c848	4.48906	3.21808	0.469954	cathepsin b	RecName: Full=Cathepsin B; AltName: Full=Cathepsin B1; AltName: Full=RSG-2; Contains: RecName: Full=Cathepsin B light chain; Contains: RecName: Full=Cathepsin B heavy chain; Flags: Precursor	Cathepsin B OS=Meretrix meretrix PE=2 SV=1	ENSP00000393949	ENSDARP00000088034	ENSGACP00000021381	ENSORLP00000013899	ENSTNIP00000020845	ENSTRUP00000031182	FBpp0073669									gnl|UG|Lgi#S44592892			gnl|UG|Ssa#S50683976		gnl|UG|Omy#S23940183	DV736302.p.cg.6	jgi|Lotgi1|179791|fgenesh2_pm.C_sca_87000002	jgi|Lotgi1|179791|fgenesh2_pm.C_sca_8700	MGID75397
ruditapes2_lrc4424	12.7781	1607.97	0.0905808	cathepsin l	RecName: Full=Cathepsin L; Contains: RecName: Full=Cathepsin L heavy chain; Contains: RecName: Full=Cathepsin L light chain; Flags: Precursor	Predicted protein OS=Nematostella vectensis GN=v1g180651 PE=3 SV=1	ENSP00000259470	ENSDARP00000021632	ENSGACP00000012726	ENSORLP00000015673	ENSTNIP00000020399	ENSTRUP00000030540	FBpp0086719	ENST00000483930		ENSGACT00000012750						gnl|UG|Lgi#S44461942						CB617457.p.cg.6	jgi|Lotgi1|178516|fgenesh2_pm.C_sca_30000013	jgi|Lotgi1|177225|fgenesh2_pm.C_sca_2000	MGID76393
ruditapes2_lrc5615	9.75084	5.43711	0.104128	cysteine-rich protein 1	RecName: Full=Cysteine-rich protein 1; AltName: Full=Cysteine-rich intestinal protein; Short=CRIP; AltName: Full=Cysteine-rich heart protein; Short=hCRHP	Cysteine-rich protein 1 OS=Salmo salar GN=CRIP1 PE=4 SV=1	ENSP00000332449	ENSDARP00000070454	ENSGACP00000014831	ENSORLP00000014003	ENSTNIP00000022473	ENSTRUP00000023843	FBpp0083799		ENSDART00000075975	ENSGACT00000014859					gnl|UG|Dr#S36335916			gnl|UG|Tru#S21458074	gnl|UG|Ssa#S35528822		gnl|UG|Omy#S19712936			jgi|Lotgi1|177935|fgenesh2_pm.C_sca_1400
ruditapes_c2904	3.84287	314.161	0.69834	cathepsin l	RecName: Full=Cathepsin L; Contains: RecName: Full=Cathepsin L heavy chain; Contains: RecName: Full=Cathepsin L light chain; Flags: Precursor	Cathepsin L-like cysteine proteinase A OS=Rhipicephalus haemaphysaloides haemaphysaloides GN=CysA PE=2 SV=1	ENSP00000365061	ENSDARP00000007127	ENSGACP00000017844	ENSORLP00000025760	ENSTNIP00000004804	ENSTRUP00000040431	FBpp0086719				ENSORLT00000025761						gnl|UG|Ola#S44152354		gnl|UG|Ssa#S36152605			CB617457.p.cg.6		jgi|Lotgi1|177225|fgenesh2_pm.C_sca_2000	MGID76393
ruditapes_lrc33902	4.86636	3.02834	0.469954	cysteine-rich protein 1	RecName: Full=Cysteine-rich protein 1; AltName: Full=Cysteine-rich intestinal protein; Short=CRIP; AltName: Full=Cysteine-rich heart protein; Short=hCRHP	Cysteine-rich protein 1 OS=Salmo salar GN=CRIP1 PE=4 SV=1	ENSP00000332449	ENSDARP00000070454	ENSGACP00000014831	ENSORLP00000014003	ENSTNIP00000022473	ENSTRUP00000023843	FBpp0083799		ENSDART00000075975	ENSGACT00000014859					gnl|UG|Dr#S36335916				gnl|UG|Ssa#S35528822		gnl|UG|Omy#S32813776			jgi|Lotgi1|177935|fgenesh2_pm.C_sca_1400
ruditapes_lrc34795	16.1942	657.539	0	cathepsin l	RecName: Full=Cathepsin L1; Contains: RecName: Full=Cathepsin L1 heavy chain; Contains: RecName: Full=Cathepsin L1 light chain	Cathepsin L-like cysteine proteinase OS=Dermacentor variabilis PE=2 SV=1	ENSP00000259470	ENSDARP00000021632	ENSGACP00000012726	ENSORLP00000015673	ENSTNIP00000020399	ENSTRUP00000030540	FBpp0086719	ENST00000483930								gnl|UG|Lgi#S44461942						CB617457.p.cg.6	jgi|Lotgi1|178516|fgenesh2_pm.C_sca_30000013	jgi|Lotgi1|179531|fgenesh2_pm.C_sca_7200	MGID76393
ruditapes2_lrc3840	5.51769	106.687	0.334897	transcription factor btf3 homolog 4	RecName: Full=Transcription factor BTF3 homolog 4; AltName: Full=Basic transcription factor 3-like 4 RecName: Full=Transcription factor BTF3 homolog 4; AltName: Full=Basic transcription factor 3-like 4	RNA polymerase II proteinral transcription factor BTF3, putative OS=Ixodes scapularis GN=IscW_ISCW006277 PE=4 SV=1	ENSP00000385967	ENSDARP00000075664	ENSGACP00000015820	ENSORLP00000004053	ENSTNIP00000009399	ENSTRUP00000045213	FBpp0086896									gnl|UG|Lgi#S44464896				gnl|UG|Hs#S4699541		BQ426633.p.cg.6	jgi|Lotgi1|177190|fgenesh2_pm.C_sca_1000108	jgi|Lotgi1|177190|fgenesh2_pm.C_sca_1000	MGID76512
ruditapes_c5094	3.18375	14.0275	1.0579	myosin heavy chain	RecName: Full=Myosin heavy chain, striated muscle	Myosin heavy chain OS=Pecten maximus PE=2 SV=1	ENSP00000347507	ENSDARP00000088845	ENSGACP00000002927	ENSORLP00000016451	ENSTNIP00000010114	ENSTRUP00000027988	FBpp0080457									gnl|UG|Lgi#S44476770						AM853364.p.cg.6	jgi|Lotgi1|179954|fgenesh2_pm.C_sca_98000012	jgi|Lotgi1|179954|fgenesh2_pm.C_sca_9800	MGID76836
ruditapes_c8441	3.86862	15.4442	0.69834	cathepsin l precursor	RecName: Full=Cathepsin L; Contains: RecName: Full=Cathepsin L heavy chain; Contains: RecName: Full=Cathepsin L light chain; Flags: Precursor	Cathepsin L OS=Branchiostoma belcheri tsingtauense PE=2 SV=1	ENSP00000259470	ENSDARP00000021632	ENSGACP00000012726	ENSORLP00000015673	ENSTNIP00000020399	ENSTRUP00000030540	FBpp0086719						ENSTRUT00000030657			gnl|UG|Lgi#S44565713						CU993245.p.cg.6	jgi|Lotgi1|178355|fgenesh2_pm.C_sca_25000027	jgi|Lotgi1|179531|fgenesh2_pm.C_sca_7200
ruditapes_lrc33755	8.24375	801.434	0.109351	cathepsin l precursor	RecName: Full=Cathepsin L; Contains: RecName: Full=Cathepsin L heavy chain; Contains: RecName: Full=Cathepsin L light chain; Flags: Precursor	Predicted protein OS=Nematostella vectensis GN=v1g180651 PE=3 SV=1	ENSP00000259470	ENSDARP00000021632	ENSGACP00000012726	ENSORLP00000015673	ENSTNIP00000020399	ENSTRUP00000030540	FBpp0086719	ENST00000483930								gnl|UG|Lgi#S44565713						CB617457.p.cg.6	jgi|Lotgi1|178355|fgenesh2_pm.C_sca_25000027	jgi|Lotgi1|177225|fgenesh2_pm.C_sca_2000
ruditapes_lrc33803	14.7964	2074.17	0.0544967	cathepsin l	RecName: Full=Cathepsin L; Contains: RecName: Full=Cathepsin L heavy chain; Contains: RecName: Full=Cathepsin L light chain; Flags: Precursor	Predicted protein OS=Nematostella vectensis GN=v1g180651 PE=3 SV=1	ENSP00000259470	ENSDARP00000021632	ENSGACP00000012726	ENSORLP00000015673	ENSTNIP00000020399	ENSTRUP00000030540	FBpp0086719	ENST00000483930								gnl|UG|Lgi#S44461942						CB617457.p.cg.6	jgi|Lotgi1|178516|fgenesh2_pm.C_sca_30000013	jgi|Lotgi1|177225|fgenesh2_pm.C_sca_2000
ruditapes_lrc34021	14.2907	1860.29	0.0544967	cathepsin l	RecName: Full=Cathepsin L; Contains: RecName: Full=Cathepsin L heavy chain; Contains: RecName: Full=Cathepsin L light chain; Flags: Precursor	Predicted protein OS=Nematostella vectensis GN=v1g180651 PE=3 SV=1	ENSP00000259470	ENSDARP00000021632	ENSGACP00000012726	ENSORLP00000015673	ENSTNIP00000020399	ENSTRUP00000030540	FBpp0086719									gnl|UG|Lgi#S44461942						CB617457.p.cg.6	jgi|Lotgi1|178516|fgenesh2_pm.C_sca_30000013	jgi|Lotgi1|177225|fgenesh2_pm.C_sca_2000	MGID76393
ruditapes_lrc35122	17.9909	5445.63	0	cathepsin l precursor	RecName: Full=Digestive cysteine proteinase 3; Flags: Precursor	Cathepsin L OS=Branchiostoma belcheri tsingtauense PE=2 SV=1	ENSP00000271651	ENSDARP00000021632	ENSGACP00000012726	ENSORLP00000015673	ENSTNIP00000020399	ENSTRUP00000030540	FBpp0086719		ENSDART00000053638							gnl|UG|Lgi#S44461942						CB617457.p.cg.6	jgi|Lotgi1|178516|fgenesh2_pm.C_sca_30000013	jgi|Lotgi1|177225|fgenesh2_pm.C_sca_2000
ruditapes2_c987	4.71667	22.0395	0.469954	sulfotransferase member 1	RecName: Full=Sulfotransferase family cytosolic 1B member 1; Short=Sulfotransferase 1B1	LOC733517 protein OS=Xenopus tropicalis GN=sult1a3 PE=2 SV=1	ENSP00000308770	ENSDARP00000046932	ENSGACP00000003823	ENSORLP00000013544	ENSTNIP00000001999	ENSTRUP00000002735	FBpp0081454					ENSTNIT00000002853	ENSTRUT00000007369						gnl|UG|Ssa#S21110819		gnl|UG|Omy#S23924416			jgi|Lotgi1|172516|fgenesh2_pg.C_sca_1350
ruditapes2_lrc5005	7.24204	1688.48	0.179558	cathepsin a	RecName: Full=Cathepsin L-like; Flags: Precursor	Predicted protein OS=Nematostella vectensis GN=v1g181181 PE=3 SV=1	ENSP00000340470	ENSDARP00000021632	ENSGACP00000012726	ENSORLP00000015673	ENSTNIP00000000151	ENSTRUP00000030540	FBpp0086719									gnl|UG|Lgi#S44424362						CU988825.p.cg.6	jgi|Lotgi1|167715|fgenesh2_pg.C_sca_69000015	jgi|Lotgi1|177225|fgenesh2_pm.C_sca_2000	MGID76393
ruditapes_c16476	13.2045	92.3111	0.0544967	alkaline phosphatase	RecName: Full=Intestinal alkaline phosphatase 1; AltName: Full=IAP-I; Flags: Precursor	Putative uncharacterized protein OS=Branchiostoma floridae GN=BRAFLDRAFT_119115 PE=3 SV=1	ENSP00000363962	ENSDARP00000019098	ENSGACP00000011765	ENSORLP00000008794	ENSTNIP00000002486	ENSTRUP00000022107	FBpp0099962									gnl|UG|Lgi#S44426479						CB617556.p.cg.6	jgi|Lotgi1|169083|fgenesh2_pg.C_sca_82000025	jgi|Lotgi1|82689|gw1.82.148.1
ruditapes_c17348	13.181	7.56319	0.0905808	fumarylacetoacetate hydrolase domain containing 2a	RecName: Full=Fumarylacetoacetate hydrolase domain-containing protein 2	Putative uncharacterized protein Y1656 OS=Osmerus mordax GN=Y1656 PE=2 SV=1	ENSP00000233379	ENSDARP00000027775	ENSGACP00000007752	ENSORLP00000003725	ENSTNIP00000018434	ENSTRUP00000036387	FBpp0083584									gnl|UG|Lgi#S44580313						AM858221.p.cg.6	jgi|Lotgi1|178574|fgenesh2_pm.C_sca_32000002	jgi|Lotgi1|178574|fgenesh2_pm.C_sca_3200
ruditapes_c19446	7.95083	440.26	0.179558	isoform a	RecName: Full=Transmembrane protease, serine 13; AltName: Full=Membrane-type mosaic serine protease; Short=Mosaic serine protease	Serine protease CFSP2 OS=Chlamys farreri PE=2 SV=1	ENSP00000394114	ENSDARP00000021264	ENSGACP00000012355	ENSORLP00000016471	ENSTNIP00000010587	ENSTRUP00000033842	FBpp0077068		ENSDART00000104096						gnl|UG|Dr#S12316448						gnl|UG|Omy#S23943133			jgi|Lotgi1|106840|e_gw1.5.699.1
ruditapes_c28484	4.86909	5.31316	0.469954	hla-b associated transcript 1	RecName: Full=Spliceosome RNA helicase BAT1; AltName: Full=DEAD box protein UAP56; AltName: Full=56 kDa U2AF65-associated protein	ATP-dependent RNA helicase OS=Aedes aegypti GN=AAEL001216 PE=2 SV=1	ENSP00000411853	ENSDARP00000008513	ENSGACP00000008190	ENSORLP00000013245		ENSTRUP00000034304	FBpp0078755									gnl|UG|Lgi#S44562379						AF075691.p.cg.6	jgi|Lotgi1|176701|fgenesh2_pg.C_sca_2708000001	jgi|Lotgi1|176701|fgenesh2_pg.C_sca_2708	MGID76404
ruditapes_c4025	4.76339	18.5529	0.469954	elongation factor 1-gamma	RecName: Full=Elongation factor 1-gamma; Short=EF-1-gamma; AltName: Full=eEF-1B gamma	Putative uncharacterized protein OS=Branchiostoma floridae GN=BRAFLDRAFT_115434 PE=4 SV=1	ENSP00000331901	ENSDARP00000101706	ENSGACP00000023398	ENSORLP00000003899	ENSTNIP00000008636	ENSTRUP00000007055	FBpp0084762									gnl|UG|Lgi#S44526144						CX739683.p.cg.6		jgi|Lotgi1|178534|fgenesh2_pm.C_sca_3000	MGID76322
ruditapes_lrc13797	5.6652	175.915	0.252613	cathepsin l	RecName: Full=Cathepsin L; Contains: RecName: Full=Cathepsin L heavy chain; Contains: RecName: Full=Cathepsin L light chain; Flags: Precursor	Predicted protein OS=Nematostella vectensis GN=v1g180651 PE=3 SV=1	ENSP00000259470	ENSDARP00000021632	ENSGACP00000012726	ENSORLP00000015673	ENSTNIP00000020399	ENSTRUP00000030540	FBpp0086719									gnl|UG|Lgi#S44454667						CB617457.p.cg.6		jgi|Lotgi1|178516|fgenesh2_pm.C_sca_3000	MGID76393
ruditapes_lrc32628	10.0198	1615.55	0.0945591	cathepsin l	RecName: Full=Cathepsin L1; Contains: RecName: Full=Cathepsin L1 heavy chain; Contains: RecName: Full=Cathepsin L1 light chain	Cathepsin-L-like cysteine peptidase (Fragment) OS=Radix peregra PE=2 SV=1	ENSP00000259470	ENSDARP00000007127	ENSGACP00000012726	ENSORLP00000015673	ENSTNIP00000018709	ENSTRUP00000030540	FBpp0086719									gnl|UG|Lgi#S44424362						CB617457.p.cg.6	jgi|Lotgi1|167715|fgenesh2_pg.C_sca_69000015	jgi|Lotgi1|177225|fgenesh2_pm.C_sca_2000
ruditapes_lrc34231	6.69066	2070.63	0.192215	cathepsin l	RecName: Full=Cathepsin L; Contains: RecName: Full=Cathepsin L heavy chain; Contains: RecName: Full=Cathepsin L light chain; Flags: Precursor	Predicted protein OS=Nematostella vectensis GN=v1g180651 PE=3 SV=1	ENSP00000259470	ENSDARP00000021632	ENSGACP00000012726	ENSORLP00000015673	ENSTNIP00000020399	ENSTRUP00000030540	FBpp0086719									gnl|UG|Lgi#S44549632						CB617457.p.cg.6	jgi|Lotgi1|178516|fgenesh2_pm.C_sca_30000013	jgi|Lotgi1|177225|fgenesh2_pm.C_sca_2000
ruditapes_lrc35399	27.7394	718.379	0	cathepsin l	RecName: Full=Cathepsin L; Contains: RecName: Full=Cathepsin L heavy chain; Contains: RecName: Full=Cathepsin L light chain; Flags: Precursor	Predicted protein OS=Nematostella vectensis GN=v1g180651 PE=3 SV=1	ENSP00000259470	ENSDARP00000021632	ENSGACP00000012726	ENSORLP00000015673	ENSTNIP00000020399	ENSTRUP00000030540	FBpp0086719									gnl|UG|Lgi#S44565713						CB617457.p.cg.6	jgi|Lotgi1|178355|fgenesh2_pm.C_sca_25000027	jgi|Lotgi1|177225|fgenesh2_pm.C_sca_2000
ruditapes2_c2191	6.12148	37.1916	0.252613	myo-inositol oxygenase	RecName: Full=Inositol oxygenase; AltName: Full=Myo-inositol oxygenase; Short=MI oxygenase; AltName: Full=Aldehyde reductase-like 6; AltName: Full=Renal-specific oxidoreductase	Putative uncharacterized protein OS=Branchiostoma floridae GN=BRAFLDRAFT_279934 PE=4 SV=1	ENSP00000216075	ENSDARP00000008867	ENSGACP00000017068	ENSORLP00000011471	ENSTNIP00000022409	ENSTRUP00000037858	FBpp0288569			ENSGACT00000017107	ENSORLT00000011472						gnl|UG|Ola#S24855088							jgi|Lotgi1|191854|estExt_Genewise1.C_sca
ruditapes2_c537	16.5116	4.64817	0	hydroxyacyl-coenzyme a mitochondrial precursor	RecName: Full=Hydroxyacyl-coenzyme A dehydrogenase, mitochondrial; Short=HCDH; AltName: Full=Short chain 3-hydroxyacyl-CoA dehydrogenase; AltName: Full=Medium and short chain L-3-hydroxyacyl-coenzyme A dehydrogenase; Flags: Precursor	L-3-hydroxyacyl-coenzyme a dehydrogenase, short chain OS=Haliotis discus discus PE=2 SV=1	ENSP00000312288	ENSDARP00000050602	ENSGACP00000023092	ENSORLP00000008657	ENSTNIP00000021189	ENSTRUP00000021389	FBpp0079455									gnl|UG|Lgi#S44525975						CU988979.p.cg.6	jgi|Lotgi1|177952|fgenesh2_pm.C_sca_14000034	jgi|Lotgi1|177952|fgenesh2_pm.C_sca_1400
ruditapes2_lrc4931	16.2485	1965.67	0	cathepsin l	RecName: Full=Cathepsin L; Contains: RecName: Full=Cathepsin L heavy chain; Contains: RecName: Full=Cathepsin L light chain; Flags: Precursor	Cathepsin L OS=Branchiostoma belcheri tsingtauense PE=2 SV=1	ENSP00000259470	ENSDARP00000021632	ENSGACP00000012726	ENSORLP00000015673	ENSTNIP00000020399	ENSTRUP00000030540	FBpp0086719		ENSDART00000053638							gnl|UG|Lgi#S44549632							jgi|Lotgi1|178516|fgenesh2_pm.C_sca_30000013	jgi|Lotgi1|177225|fgenesh2_pm.C_sca_2000
ruditapes_c13338	3.34389	8.44082	1.0579	aldolase	RecName: Full=Fructose-bisphosphate aldolase	Fructose-bisphosphate aldolase OS=Schistosoma bovis PE=2 SV=1	ENSP00000378661	ENSDARP00000024492	ENSGACP00000010267	ENSORLP00000006739	ENSTNIP00000012868	ENSTRUP00000043919	FBpp0084373															BQ426705.p.cg.6		jgi|Lotgi1|178756|fgenesh2_pm.C_sca_3900	MGID76893
ruditapes_c15690	7.36723	4.03152	0.179558	alcohol iron 1	RecName: Full=Hydroxyacid-oxoacid transhydrogenase, mitochondrial; Short=HOT; AltName: Full=Alcohol dehydrogenase iron-containing protein 1; Flags: Precursor	Putative uncharacterized protein OS=Branchiostoma floridae GN=BRAFLDRAFT_274863 PE=4 SV=1	ENSP00000407115	ENSDARP00000070033	ENSGACP00000002026	ENSORLP00000008555	ENSTNIP00000007573		FBpp0071759									gnl|UG|Lgi#S44531740						AM853268.p.cg.6	jgi|Lotgi1|180173|fgenesh2_pm.C_sca_121000001	jgi|Lotgi1|180173|fgenesh2_pm.C_sca_1210
ruditapes_c18931	3.66537	3.8265	1.0579	atrial natriuretic peptide	RecName: Full=Retinal guanylyl cyclase 2; Short=RETGC-2; AltName: Full=Guanylate cyclase 2F, retinal; Short=Guanylate cyclase F; Short=GC-F; AltName: Full=Rod outer segment membrane guanylate cyclase 2; Short=ROS-GC2; Flags: Precursor	Guanylate cyclase (Fragment) OS=Trichoplax adhaerens GN=TRIADDRAFT_29353 PE=3 SV=1	ENSP00000218006	ENSDARP00000033462	ENSGACP00000001539	ENSORLP00000017201	ENSTNIP00000003023	ENSTRUP00000022227	FBpp0082641									gnl|UG|Lgi#S44527305							jgi|Lotgi1|157990|fgenesh2_pg.C_sca_15000328	jgi|Lotgi1|135717|e_gw1.100.55.1
ruditapes_c1946	13.3111	160.129	0.0544967	cathepsin l	RecName: Full=Cathepsin L1; Contains: RecName: Full=Cathepsin L1 heavy chain; Contains: RecName: Full=Cathepsin L1 light chain; Flags: Precursor	Cysteine protease OS=Haemaphysalis longicornis GN=HlCPL-A PE=2 SV=1	ENSP00000259470	ENSDARP00000007127	ENSGACP00000019249	ENSORLP00000025760	ENSTNIP00000004804	ENSTRUP00000040431	FBpp0086719															CU988825.p.cg.6		jgi|Lotgi1|177225|fgenesh2_pm.C_sca_2000	MGID76393
ruditapes_c2045	11.7864	52.132	0.0945591	aldehyde dehydrogenase 1a3	RecName: Full=Aldehyde dehydrogenase family 1 member A3; AltName: Full=Aldehyde dehydrogenase 6; AltName: Full=Retinaldehyde dehydrogenase 3; Short=RALDH-3	Putative uncharacterized protein OS=Branchiostoma floridae GN=BRAFLDRAFT_261794 PE=3 SV=1	ENSP00000332256	ENSDARP00000088020	ENSGACP00000020889	ENSORLP00000010444	ENSTNIP00000009290	ENSTRUP00000045681	FBpp0079406									gnl|UG|Lgi#S44514111							jgi|Lotgi1|178995|fgenesh2_pm.C_sca_48000006	jgi|Lotgi1|164897|fgenesh2_pg.C_sca_4800
ruditapes_c22486	4.12389	3.44486	0.69834	enoyl coenzyme a hydratase peroxisomal	RecName: Full=Delta(3,5)-Delta(2,4)-dienoyl-CoA isomerase, mitochondrial; Flags: Precursor	Putative uncharacterized protein OS=Branchiostoma floridae GN=BRAFLDRAFT_58778 PE=4 SV=1	ENSP00000221418	ENSDARP00000019234	ENSGACP00000017443	ENSORLP00000000838	ENSTNIP00000001022	ENSTRUP00000017079	FBpp0070006									gnl|UG|Lgi#S44426540							jgi|Lotgi1|178495|fgenesh2_pm.C_sca_29000039	jgi|Lotgi1|178495|fgenesh2_pm.C_sca_2900
ruditapes_c24329	17.7987	5.29386	0	acetyl-coenzyme a acyltransferase 1	RecName: Full=3-ketoacyl-CoA thiolase A, peroxisomal; AltName: Full=Beta-ketothiolase A; AltName: Full=Acetyl-CoA acyltransferase A; AltName: Full=Peroxisomal 3-oxoacyl-CoA thiolase A; Flags: Precursor	Putative uncharacterized protein OS=Trichoplax adhaerens GN=TRIADDRAFT_37427 PE=3 SV=1	ENSP00000391078	ENSDARP00000017622	ENSGACP00000026037	ENSORLP00000008670	ENSTNIP00000015257	ENSTRUP00000024097	FBpp0072560															CU682860.p.cg.6	jgi|Lotgi1|179866|fgenesh2_pm.C_sca_91000006	jgi|Lotgi1|179866|fgenesh2_pm.C_sca_9100
ruditapes_c30992	9.0325	31.3001	0.104128	aldehyde dehydrogenase 1 member a2	RecName: Full=Retinal dehydrogenase 2; Short=RALDH 2; Short=RalDH2; AltName: Full=Aldehyde dehydrogenase family 1 member A2; AltName: Full=Retinaldehyde-specific dehydrogenase type 2; Short=RALDH(II)	Aldehyde dehydrogenase OS=Placopecten magellanicus PE=2 SV=1	ENSP00000249750	ENSDARP00000070001	ENSGACP00000005476	ENSORLP00000010444	ENSTNIP00000009232	ENSTRUP00000045680	FBpp0079406						ENSTRUT00000045838					gnl|UG|Tru#S27138616						jgi|Lotgi1|164899|fgenesh2_pg.C_sca_4800
ruditapes_c3450	10.6885	84.8574	0.0945591	aldehyde dehydrogenase 1a1	RecName: Full=Retinal dehydrogenase 1; Short=RALDH 1; Short=RalDH1; AltName: Full=Aldehyde dehydrogenase family 1 member A1; AltName: Full=Aldehyde dehydrogenase, cytosolic; AltName: Full=ALHDII; AltName: Full=ALDH-E1	Chromosome undetermined SCAF11723, whole genome shotgun sequence. (Fragment) OS=Tetraodon nigroviridis GN=GSTENG00009913001 PE=3 SV=1	ENSP00000366927	ENSDARP00000088019	ENSGACP00000005476	ENSORLP00000005184	ENSTNIP00000009232	ENSTRUP00000036052	FBpp0079406	ENST00000297785												gnl|UG|Hs#S355709				jgi|Lotgi1|178995|fgenesh2_pm.C_sca_4800
ruditapes_c3797	25.0125	195.879	0	cathepsin l	RecName: Full=Cathepsin L; Contains: RecName: Full=Cathepsin L heavy chain; Contains: RecName: Full=Cathepsin L light chain; Flags: Precursor	Predicted protein OS=Nematostella vectensis GN=v1g180651 PE=3 SV=1	ENSP00000365061	ENSDARP00000021632	ENSGACP00000012726	ENSORLP00000015673	ENSTNIP00000020399	ENSTRUP00000030540	FBpp0086719															CU996009.p.cg.6		jgi|Lotgi1|179531|fgenesh2_pm.C_sca_7200	MGID75327
ruditapes_c5892	4.79049	66.2767	0.469954	cathepsin l	RecName: Full=Cathepsin L; Contains: RecName: Full=Cathepsin L heavy chain; Contains: RecName: Full=Cathepsin L light chain; Flags: Precursor	Predicted protein OS=Nematostella vectensis GN=v1g180651 PE=3 SV=1	ENSP00000259470	ENSDARP00000021632	ENSGACP00000012726	ENSORLP00000015673	ENSTNIP00000020399	ENSTRUP00000030540	FBpp0086719													gnl|UG|Hs#S2771016				jgi|Lotgi1|178516|fgenesh2_pm.C_sca_3000	MGID76393
ruditapes_lrc33039	3.73895	395.564	0.69834	cathepsin l	RecName: Full=Cathepsin L; Contains: RecName: Full=Cathepsin L heavy chain; Contains: RecName: Full=Cathepsin L light chain; Flags: Precursor	Predicted protein OS=Nematostella vectensis GN=v1g180651 PE=3 SV=1	ENSP00000259470	ENSDARP00000021632	ENSGACP00000012726	ENSORLP00000015673	ENSTNIP00000020399	ENSTRUP00000030540	FBpp0086719													gnl|UG|Hs#S2771016				jgi|Lotgi1|178516|fgenesh2_pm.C_sca_3000	MGID76393
ruditapes_lrc33876	3.83154	9.57142	0.69834	cathepsin l	RecName: Full=Cathepsin L; Contains: RecName: Full=Cathepsin L heavy chain; Contains: RecName: Full=Cathepsin L light chain; Flags: Precursor	Predicted protein OS=Nematostella vectensis GN=v1g180651 PE=3 SV=1	ENSP00000259470	ENSDARP00000021632	ENSGACP00000012726	ENSORLP00000015673	ENSTNIP00000020399	ENSTRUP00000030540	FBpp0086719													gnl|UG|Hs#S2771016				jgi|Lotgi1|177225|fgenesh2_pm.C_sca_2000	MGID76393
ruditapes_lrc34608	5.19158	3.02578	0.334897	s-adenosylhomocysteine hydrolase	RecName: Full=Adenosylhomocysteinase A; Short=AdoHcyase A; AltName: Full=S-adenosyl-L-homocysteine hydrolase A	Adenosylhomocysteinase OS=Branchiostoma belcheri tsingtauense PE=2 SV=1	ENSP00000217426	ENSDARP00000002844	ENSGACP00000004807	ENSORLP00000016107	ENSTNIP00000009346	ENSTRUP00000006063	FBpp0073847									gnl|UG|Lgi#S44621777							jgi|Lotgi1|177652|fgenesh2_pm.C_sca_9000026	jgi|Lotgi1|177652|fgenesh2_pm.C_sca_9000
ruditapes_lrc35964	4.852	11.9479	0.469954	cathepsin l	RecName: Full=Cathepsin L; Contains: RecName: Full=Cathepsin L heavy chain; Contains: RecName: Full=Cathepsin L light chain; Flags: Precursor	Predicted protein OS=Nematostella vectensis GN=v1g180651 PE=3 SV=1	ENSP00000259470	ENSDARP00000021632	ENSGACP00000012726	ENSORLP00000015673	ENSTNIP00000020399	ENSTRUP00000030540	FBpp0086719													gnl|UG|Hs#S2771016				jgi|Lotgi1|177225|fgenesh2_pm.C_sca_2000	MGID76393
ruditapes_lrc38552	6.23966	1073.61	0.252613	cathepsin l	RecName: Full=Cathepsin L; Contains: RecName: Full=Cathepsin L heavy chain; Contains: RecName: Full=Cathepsin L light chain; Flags: Precursor	Predicted protein OS=Nematostella vectensis GN=v1g180651 PE=3 SV=1	ENSP00000259470	ENSDARP00000021632	ENSGACP00000012726	ENSORLP00000015673	ENSTNIP00000020399	ENSTRUP00000030540	FBpp0086719													gnl|UG|Hs#S2771016				jgi|Lotgi1|177225|fgenesh2_pm.C_sca_2000	MGID76393
ruditapes_s36975	8.08426	3.19623	0.109351	atpase mitochondrial	RecName: Full=ATPase inhibitor, mitochondrial; Flags: Precursor RecName: Full=ATPase inhibitor, mitochondrial; Flags: Precursor	ATPase inhibitor, putative OS=Ixodes scapularis GN=IscW_ISCW001951 PE=4 SV=1	ENSP00000335203	ENSDARP00000081676	ENSGACP00000012269	ENSORLP00000018309	ENSTNIP00000020723	ENSTRUP00000022123	FBpp0071944									gnl|UG|Lgi#S44659058							jgi|Lotgi1|169563|fgenesh2_pg.C_sca_87000033	jgi|Lotgi1|169563|fgenesh2_pg.C_sca_8700
ruditapes2_c1038	3.60343	43.6343	1.0579	aldehyde dehydrogenase 1a1	RecName: Full=Retinal dehydrogenase 1; Short=RALDH 1; Short=RalDH1; AltName: Full=Aldehyde dehydrogenase family 1 member A1; AltName: Full=Aldehyde dehydrogenase, cytosolic; AltName: Full=ALHDII; AltName: Full=ALDH-E1	Putative uncharacterized protein Aldh1a1/2/3b OS=Branchiostoma floridae GN=Aldh1a1/2/3b PE=3 SV=1	ENSP00000297785	ENSDARP00000088019	ENSGACP00000005476	ENSORLP00000005184	ENSTNIP00000009232	ENSTRUP00000036052	FBpp0084452	ENST00000297785												gnl|UG|Hs#S355709				jgi|Lotgi1|178995|fgenesh2_pm.C_sca_4800
ruditapes2_c2012	15.5467	13.0741	0.0544967	neutral endopeptidase	RecName: Full=Phosphate-regulating neutral endopeptidase; AltName: Full=Metalloendopeptidase homolog PEX; AltName: Full=X-linked hypophosphatemia protein; Short=HYP; AltName: Full=Vitamin D-resistant hypophosphatemic rickets protein	Neprilysin (Fragment) OS=Aedes aegypti GN=AAEL009895 PE=4 SV=1	ENSP00000368682	ENSDARP00000047615	ENSGACP00000013612	ENSORLP00000007278	ENSTNIP00000004038	ENSTRUP00000037833	FBpp0083345									gnl|UG|Lgi#S44549448							jgi|Lotgi1|179127|fgenesh2_pm.C_sca_53000017	jgi|Lotgi1|193572|estExt_Genewise1.C_sca
ruditapes2_c212	8.50189	41.298	0.109351	aldehyde dehydrogenase 1a1	RecName: Full=Retinal dehydrogenase 1; Short=RALDH 1; Short=RalDH1; AltName: Full=Aldehyde dehydrogenase family 1 member A1; AltName: Full=Aldehyde dehydrogenase, cytosolic; AltName: Full=ALHDII; AltName: Full=ALDH-E1	Putative uncharacterized protein OS=Branchiostoma floridae GN=BRAFLDRAFT_261794 PE=3 SV=1	ENSP00000343294	ENSDARP00000070001	ENSGACP00000005476	ENSORLP00000005184	ENSTNIP00000009232	ENSTRUP00000036052	FBpp0079406									gnl|UG|Lgi#S44514111							jgi|Lotgi1|178995|fgenesh2_pm.C_sca_48000006	jgi|Lotgi1|178995|fgenesh2_pm.C_sca_4800
ruditapes2_lrc5196	11.6667	2108.17	0.0945591	cathepsin l precursor	RecName: Full=Cathepsin L; Contains: RecName: Full=Cathepsin L heavy chain; Contains: RecName: Full=Cathepsin L light chain; Flags: Precursor	Predicted protein OS=Nematostella vectensis GN=v1g180651 PE=3 SV=1	ENSP00000271651	ENSDARP00000021632	ENSGACP00000012726	ENSORLP00000015673	ENSTNIP00000020399	ENSTRUP00000030540	FBpp0086719									gnl|UG|Lgi#S44565713							jgi|Lotgi1|178355|fgenesh2_pm.C_sca_25000027	jgi|Lotgi1|177225|fgenesh2_pm.C_sca_2000
ruditapes_c11462	5.42583	42.1127	0.334897	epididymal secretory protein e1 precursor	RecName: Full=Epididymal secretory protein E1; AltName: Full=Niemann Pick type C2 protein homolog; AltName: Full=16.5 kDa secretory protein; Flags: Precursor	Niemann-Pick disease, type C2 OS=Xenopus tropicalis GN=npc2 PE=2 SV=1	ENSP00000238633	ENSDARP00000050398	ENSGACP00000010238	ENSORLP00000020481	ENSTNIP00000020537	ENSTRUP00000046752	FBpp0077492							FBtr0113678										jgi|Lotgi1|159820|fgenesh2_pg.C_sca_2200
ruditapes_c11831	4.00217	42.3608	0.69834	sult1c sulfotransferase	RecName: Full=Sulfotransferase 1C2; AltName: Full=Sulfotransferase K1; Short=rSULT1C2	Sulfotransferase SULT1B OS=Trichosurus vulpecula PE=2 SV=1	ENSP00000399651	ENSDARP00000100395	ENSGACP00000005884	ENSORLP00000013540	ENSTNIP00000001999	ENSTRUP00000007324	FBpp0081454															AM856019.p.cg.6		jgi|Lotgi1|159689|fgenesh2_pg.C_sca_2100
ruditapes_c1270	3.67157	3.95654	1.0579	selenium binding protein 1	RecName: Full=Selenium-binding protein 1	Selenium binding protein 1 OS=Xenopus tropicalis GN=selenbp1 PE=2 SV=1	ENSP00000408263	ENSDARP00000035324	ENSGACP00000004203	ENSORLP00000025818	ENSTNIP00000005508	ENSTRUP00000018985	FBpp0082183								gnl|UG|Dr#S36342961									jgi|Lotgi1|178080|fgenesh2_pm.C_sca_1800
ruditapes_c16311	5.94633	80.3561	0.252613	myo-inositol oxygenase	RecName: Full=Inositol oxygenase; AltName: Full=Myo-inositol oxygenase; Short=MI oxygenase; AltName: Full=Aldehyde reductase-like 6; AltName: Full=Renal-specific oxidoreductase	Predicted protein OS=Nematostella vectensis GN=v1g171813 PE=4 SV=1	ENSP00000409894	ENSDARP00000008867	ENSGACP00000017073	ENSORLP00000011471	ENSTNIP00000022409	ENSTRUP00000037858	FBpp0288569		ENSDART00000019831															jgi|Lotgi1|164002|fgenesh2_pg.C_sca_4200
ruditapes_c17708	9.41209	9.89949	0.104128	beta precursor	RecName: Full=Beta-glucuronidase; Flags: Precursor	Predicted protein OS=Nematostella vectensis GN=v1g163145 PE=4 SV=1	ENSP00000391390	ENSDARP00000086365	ENSGACP00000026745	ENSORLP00000014128	ENSTNIP00000011399	ENSTRUP00000017299	FBpp0085217																jgi|Lotgi1|179279|fgenesh2_pm.C_sca_58000024	jgi|Lotgi1|179279|fgenesh2_pm.C_sca_5800
ruditapes_c18653	9.87614	389.214	0.0945591	peptidylglycine-alpha-hydroxylating isoform a	RecName: Full=Peptidylglycine alpha-hydroxylating monooxygenase; Short=dPHM; Flags: Precursor	GH21703 OS=Drosophila grimshawi GN=GH21703 PE=4 SV=1	ENSP00000369125	ENSDARP00000061638	ENSGACP00000024299		ENSTNIP00000009906	ENSTRUP00000023118	FBpp0072111		ENSDART00000061639			ENSTNIT00000010084												jgi|Lotgi1|157833|fgenesh2_pg.C_sca_1500
ruditapes_c24373	5.42394	71.6218	0.334897	guanylyl cyclase	RecName: Full=Olfactory guanylyl cyclase GC-D; AltName: Full=Guanylate cyclase, olfactory; Flags: Precursor	Guanylate cyclase OS=Cyprinus carpio GN=GC-RR1 PE=2 SV=1	ENSP00000218006	ENSDARP00000090689	ENSGACP00000008482	ENSORLP00000011929	ENSTNIP00000008475	ENSTRUP00000022230	FBpp0111479							FBtr0110961										jgi|Lotgi1|116813|e_gw1.25.413.1
ruditapes_c266	4.56675	12.4874	0.469954	aldehyde dehydrogenase (nad)	RecName: Full=Aldehyde dehydrogenase; AltName: Full=Aldehyde dehydrogenase [NAD+]	Aldehyde dehydrogenase OS=Placopecten magellanicus PE=2 SV=1	ENSP00000332256	ENSDARP00000070001	ENSGACP00000020892	ENSORLP00000005184	ENSTNIP00000009290	ENSTRUP00000036052	FBpp0084452							FBtr0072867										jgi|Lotgi1|178995|fgenesh2_pm.C_sca_4800
ruditapes_c26669	39.9053	16.1521	0	alcohol dehydrogenase class 3	RecName: Full=Alcohol dehydrogenase class-3; AltName: Full=Alcohol dehydrogenase class-III; AltName: Full=S-(hydroxymethyl)glutathione dehydrogenase; AltName: Full=Glutathione-dependent formaldehyde dehydrogenase; Short=GSH-FDH; Short=FALDH; Short=FDH; AltName: Full=Octanol dehydrogenase	Alcohol dehydrogenase class 3 OS=Branchiostoma lanceolatum GN=Adh3 PE=3 SV=1	ENSP00000296412	ENSDARP00000099464	ENSGACP00000021750	ENSORLP00000006535	ENSTNIP00000016001	ENSTRUP00000039680	FBpp0081767	ENST00000237653																jgi|Lotgi1|177389|fgenesh2_pm.C_sca_5000
ruditapes_c2669	25.5557	2548.11	0	isoform a	RecName: Full=Trypsin beta; Flags: Precursor	Putative uncharacterized protein OS=Trichoplax adhaerens GN=TRIADDRAFT_55983 PE=3 SV=1	ENSP00000308720	ENSDARP00000091927	ENSGACP00000023355	ENSORLP00000001488	ENSTNIP00000022076	ENSTRUP00000032806	FBpp0077068							FBtr0088909										jgi|Lotgi1|180656|fgenesh2_pm.C_sca_2380
ruditapes_c26872	5.14506	107.868	0.334897	receptor protein notch1	RecName: Full=Neurogenic locus notch protein homolog; Short=xOTCH; Flags: Precursor	Putative uncharacterized protein (Fragment) OS=Branchiostoma floridae GN=BRAFLDRAFT_215938 PE=4 SV=1	ENSP00000356370	ENSDARP00000050855	ENSGACP00000016470	ENSORLP00000000793	ENSTNIP00000003914	ENSTRUP00000009827	FBpp0070483				ENSORLT00000019380													jgi|Lotgi1|76442|gw1.80.132.1
ruditapes_c31016	9.26196	4.88121	0.104128	loc553453 protein	RecName: Full=SAM domain and HD domain-containing protein 1	cDNA FLJ51783, highly similar to SAM domain and HD domain-containing protein 1 OS=Homo sapiens PE=2 SV=1	ENSP00000262878	ENSDARP00000103639	ENSGACP00000002136	ENSORLP00000011576	ENSTNIP00000008884	ENSTRUP00000005699			ENSDART00000105316						gnl|UG|Dr#S24638955									jgi|Lotgi1|61577|gw1.9.65.1
ruditapes_c32637	20.4364	6752.77	0	alkaline phosphatase	RecName: Full=Alkaline phosphatase, tissue-nonspecific isozyme; AltName: Full=AP-TNAP; AltName: Full=TNSALP; AltName: Full=Alkaline phosphatase liver/bone/kidney isozyme; Flags: Precursor	Alkaline phosphatase OS=Pinctada fucata PE=2 SV=1	ENSP00000394765	ENSDARP00000019098	ENSGACP00000011823	ENSORLP00000008794	ENSTNIP00000017314	ENSTRUP00000029703	FBpp0076835			ENSGACT00000011789														jgi|Lotgi1|169083|fgenesh2_pg.C_sca_8200
ruditapes_c34580	6.61529	2597.11	0.192215	cathepsin l	RecName: Full=Cathepsin L; Contains: RecName: Full=Cathepsin L heavy chain; Contains: RecName: Full=Cathepsin L light chain; Flags: Precursor	Predicted protein OS=Nematostella vectensis GN=v1g180651 PE=3 SV=1	ENSP00000365061	ENSDARP00000021632	ENSGACP00000012726	ENSORLP00000015673	ENSTNIP00000020399	ENSTRUP00000030540	FBpp0086719																	jgi|Lotgi1|179531|fgenesh2_pm.C_sca_7200	MGID75327
ruditapes_c37548	14.3632	630.189	0.0544967	regucalcin	RecName: Full=Regucalcin; Short=RC; AltName: Full=Senescence marker protein 30; Short=SMP-30	Regucalcin OS=Branchiostoma floridae GN=BRAFLDRAFT_63669 PE=3 SV=1	ENSP00000338400	ENSDARP00000049383	ENSGACP00000020281	ENSORLP00000023632	ENSTNIP00000013520	ENSTRUP00000028215	FBpp0073422															CU991023.p.cg.6		jgi|Lotgi1|180598|fgenesh2_pm.C_sca_2110
ruditapes_c4222	4.2114	81.5604	0.69834	tpa_inf: variable region-containing chitin-binding protein 5	RecName: Full=Chondroitin proteoglycan 1; AltName: Full=Cytokinesis protein cej-1; AltName: Full=Cell junction protein 1; Flags: Precursor	Variable region-containing chitin-binding protein 5 OS=Branchiostoma floridae GN=VCBP5 PE=2 SV=1	ENSP00000255427	ENSDARP00000067817	ENSGACP00000015189	ENSORLP00000013258	ENSTNIP00000002071	ENSTRUP00000033459	FBpp0072985							FBtr0110916										jgi|Lotgi1|167817|fgenesh2_pg.C_sca_6900
ruditapes_c6099	5.59165	1765.47	0.334897												ENSDART00000039657	ENSGACT00000014098	ENSORLT00000009777	ENSTNIT00000004024	ENSTRUT00000023353	FBtr0089965			gnl|UG|Ola#S14519934	gnl|UG|Tru#S21432750	gnl|UG|Ssa#S23868183	gnl|UG|Hs#S29127941	gnl|UG|Omy#S27591523				MGID77135
ruditapes_c7659	7.66879	3.7529	0.179558	sulfotransferase family cytosolic sulfotransferase 3	RecName: Full=Estrogen sulfotransferase; AltName: Full=Sulfotransferase, estrogen-preferring; AltName: Full=ST1E1	Cytosolic sulfotransferase 2 OS=Osmerus mordax GN=ST2S2 PE=2 SV=1	ENSP00000226444	ENSDARP00000030476	ENSGACP00000003823	ENSORLP00000013544	ENSTNIP00000022128	ENSTRUP00000016791	FBpp0081454															AM856019.p.cg.6		jgi|Lotgi1|156814|fgenesh2_pg.C_sca_1200
ruditapes_c8425	3.92129	11.5302	0.69834	cathepsin l	RecName: Full=Cathepsin K; Flags: Precursor RecName: Full=Cathepsin K; Flags: Precursor	Putative uncharacterized protein OS=Xenopus laevis PE=2 SV=1	ENSP00000271651	ENSDARP00000002509	ENSGACP00000019249	ENSORLP00000025760	ENSTNIP00000004804	ENSTRUP00000040431	FBpp0086719																	jgi|Lotgi1|177225|fgenesh2_pm.C_sca_2000	MGID75327
ruditapes_c8598	4.88968	1069.6	0.469954	lactase-phlorizin hydrolase	RecName: Full=Lactase-phlorizin hydrolase; AltName: Full=Lactase-glycosylceramidase; Includes: RecName: Full=Lactase; Includes: RecName: Full=Phlorizin hydrolase; Flags: Precursor	Beta-glucosidase OS=Corbicula japonica GN=CjCel1B PE=2 SV=1	ENSP00000264162	ENSDARP00000080179	ENSGACP00000002902	ENSORLP00000022648	ENSTNIP00000011741	ENSTRUP00000012847	FBpp0075080																jgi|Lotgi1|174304|fgenesh2_pg.C_sca_190000020	jgi|Lotgi1|196542|estExt_Genewise1.C_sca
ruditapes_c9908	14.9117	4.61575	0.0544967	dehydrogenase reductase (sdr family) member 10	RecName: Full=17-beta-hydroxysteroid dehydrogenase 14; AltName: Full=Dehydrogenase/reductase SDR family member 10; AltName: Full=17-beta-hydroxysteroid dehydrogenase DHRS10; AltName: Full=Retinal short-chain dehydrogenase/reductase retSDR3	Putative uncharacterized protein OS=Xenopus laevis GN=hsd17b14 PE=2 SV=1	ENSP00000263278	ENSDARP00000071579	ENSGACP00000019385	ENSORLP00000001965	ENSTNIP00000004861	ENSTRUP00000000556	FBpp0078357															CB617444.p.cg.6		jgi|Lotgi1|152904|fgenesh2_pg.C_sca_2000
ruditapes_lrc32484	6.55918	759.527	0.192215	c-type lectin domain family 4 member e	RecName: Full=Asialoglycoprotein receptor 1; Short=ASGP-R 1; Short=ASGPR 1; AltName: Full=Hepatic lectin 1; AltName: Full=RHL-1	C-type lectin OS=Venerupis philippinarum PE=2 SV=1	ENSP00000393719	ENSDARP00000076487	ENSGACP00000005387	ENSORLP00000022387	ENSTNIP00000003724	ENSTRUP00000005650	FBpp0072554													gnl|UG|Hs#S2607740				jgi|Lotgi1|77550|gw1.66.126.1
ruditapes_lrc35794	11.1715	2492.27	0.0945591	calcium-binding ef-hand domain protein	RecName: Full=Kv channel-interacting protein 1; Short=KChIP1; AltName: Full=A-type potassium channel modulatory protein 1; AltName: Full=Potassium channel-interacting protein 1	Calcium binding protein 2 (Fragment) OS=Biomphalaria glabrata PE=2 SV=1	ENSP00000414886	ENSDARP00000031510	ENSGACP00000026845	ENSORLP00000012728	ENSTNIP00000013696	ENSTRUP00000018964	FBpp0073322															CU994550.p.cg.6		jgi|Lotgi1|162267|fgenesh2_pg.C_sca_3300
ruditapes_lrc38727	15.5428	1833.08	0.0544967	mgc81823 protein isoform 2	RecName: Full=Digestive cysteine proteinase 3; Flags: Precursor	Putative uncharacterized protein OS=Branchiostoma floridae GN=BRAFLDRAFT_236364 PE=3 SV=1	ENSP00000271651	ENSDARP00000099741	ENSGACP00000012726	ENSORLP00000015673	ENSTNIP00000020399	ENSTRUP00000030540	FBpp0086719															CB617457.p.cg.6		jgi|Lotgi1|177225|fgenesh2_pm.C_sca_2000
ruditapes_s39423	5.26534	531.037	0.334897	cathepsin l-like protease	RecName: Full=Digestive cysteine proteinase 3; Flags: Precursor	Putative uncharacterized protein OS=Branchiostoma floridae GN=BRAFLDRAFT_236364 PE=3 SV=1	ENSP00000271651	ENSDARP00000062748	ENSGACP00000012726	ENSORLP00000015673	ENSTNIP00000020399	ENSTRUP00000030540	FBpp0086719	ENST00000483930																jgi|Lotgi1|177225|fgenesh2_pm.C_sca_2000
ruditapes2_c1617	5.27996	3.21886	0.334897	isochorismatase family protein	RecName: Full=Isochorismatase domain-containing protein 2, mitochondrial; Flags: Precursor	Putative uncharacterized protein OS=Branchiostoma floridae GN=BRAFLDRAFT_113855 PE=4 SV=1	ENSP00000173527	ENSDARP00000078713	ENSGACP00000014006	ENSORLP00000014561	ENSTNIP00000003385	ENSTRUP00000015005	FBpp0072230									gnl|UG|Lgi#S44564463								jgi|Lotgi1|179973|fgenesh2_pm.C_sca_1000
ruditapes2_c1885	3.25218	213.932	1.0579	cytochrome oxidase subunit i	RecName: Full=Cytochrome c oxidase subunit 1; AltName: Full=Cytochrome c oxidase polypeptide I	Cytochrome c oxidase subunit 1 OS=Venerupis philippinarum GN=COI PE=3 SV=1		ENSDARP00000087871	ENSGACP00000027662		ENSTNIP00000003835	ENSTRUP00000047831	FBpp0100176							FBtr0100861	gnl|UG|Dr#S22165967							BG467416.p.cg.6			MGID76450
ruditapes2_c1963	7.74093	72.8945	0.179558	l-asparaginase	RecName: Full=L-asparaginase; AltName: Full=L-asparagine amidohydrolase; AltName: Full=Asparaginase-like protein 1	L-asparaginase OS=Aedes aegypti GN=AAEL010930 PE=4 SV=1	ENSP00000301776	ENSDARP00000051885	ENSGACP00000008046	ENSORLP00000012747	ENSTNIP00000000285	ENSTRUP00000040336	FBpp0073861													gnl|UG|Hs#S2606348				jgi|Lotgi1|179430|fgenesh2_pm.C_sca_6600
ruditapes2_c2308	3.03843	3.40479	3.04153	enoyl coenzyme a hydratase peroxisomal	RecName: Full=Delta(3,5)-Delta(2,4)-dienoyl-CoA isomerase, mitochondrial; Flags: Precursor	Putative uncharacterized protein OS=Branchiostoma floridae GN=BRAFLDRAFT_58778 PE=4 SV=1	ENSP00000221418	ENSDARP00000019234	ENSGACP00000017443	ENSORLP00000000838	ENSTNIP00000001022	ENSTRUP00000017079	FBpp0070006									gnl|UG|Lgi#S44426540								jgi|Lotgi1|178495|fgenesh2_pm.C_sca_2900
ruditapes2_c2452	9.21387	50.9155	0.104128	mgc108470 protein	RecName: Full=Tenascin-R; Short=TN-R; AltName: Full=Restrictin; AltName: Full=Janusin; Flags: Precursor	Ficolin 2 OS=Halocynthia roretzi GN=AsFCN2 PE=2 SV=1	ENSP00000410106	ENSDARP00000010247	ENSGACP00000006994	ENSORLP00000020365	ENSTNIP00000018312	ENSTRUP00000017372	FBpp0071674						ENSTRUT00000017446											jgi|Lotgi1|96829|gw1.33.391.1
ruditapes2_c3102	15.0678	7235.44	0.0544967	suppression of tumorigenicity 14 (colon carcinoma) b	RecName: Full=Trypsin beta; Flags: Precursor	Putative uncharacterized protein OS=Trichoplax adhaerens GN=TRIADDRAFT_55983 PE=3 SV=1	ENSP00000264690	ENSDARP00000091927	ENSGACP00000000265	ENSORLP00000001488	ENSTNIP00000019382	ENSTRUP00000032806	FBpp0077068							FBtr0088909										jgi|Lotgi1|180656|fgenesh2_pm.C_sca_2380
ruditapes2_c71	19.4918	2118.54	0	smp-30 cgr1 family protein	RecName: Full=Regucalcin; Short=RC	Regucalcin OS=Branchiostoma floridae GN=BRAFLDRAFT_63669 PE=3 SV=1	ENSP00000338400	ENSDARP00000049383	ENSGACP00000020281	ENSORLP00000023632	ENSTNIP00000013520	ENSTRUP00000028215	FBpp0073422															CU991023.p.cg.6		jgi|Lotgi1|224607|estExt_Genewise1Plus.C
ruditapes2_c972	4.42677	2874.38	0.469954	novel protein vertebrate neuropilin and tolloid -like 2	RecName: Full=Neuropilin-2; AltName: Full=Vascular endothelial cell growth factor 165 receptor 2; Flags: Precursor	Novel protein similar to vertebrate neuropilin (NRP) and tolloid (TLL)-like 2 (NETO2) (Fragment) OS=Danio rerio GN=si:dkey-30c15.3 PE=4 SV=1	ENSP00000353582	ENSDARP00000086783	ENSGACP00000006353	ENSORLP00000006802	ENSTNIP00000014132	ENSTRUP00000008742	FBpp0073611																jgi|Lotgi1|170994|fgenesh2_pg.C_sca_108000014	jgi|Lotgi1|118753|e_gw1.29.199.1
ruditapes2_lrc3424	6.73422	12384.2	0.192215	alpha 3 type vi collagen isoform 1 precursor	RecName: Full=Collagen alpha-5(VI) chain; AltName: Full=Collagen alpha-1(XXIX) chain; Flags: Precursor	Putative uncharacterized protein (Fragment) OS=Branchiostoma floridae GN=BRAFLDRAFT_235784 PE=4 SV=1	ENSP00000359153	ENSDARP00000009356	ENSGACP00000003927	ENSORLP00000003608	ENSTNIP00000016285	ENSTRUP00000025448	FBpp0288795															AM853539.p.cg.6		jgi|Lotgi1|163395|fgenesh2_pg.C_sca_3900
ruditapes_c10043	9.69975	31.7902	0.104128	3-hydroxyacyl-coa dehyrogenase	RecName: Full=Lambda-crystallin; AltName: Full=L-gulonate 3-dehydrogenase; Short=Gul3DH	Putative uncharacterized protein OS=Branchiostoma floridae GN=BRAFLDRAFT_116612 PE=4 SV=1	ENSP00000372262	ENSDARP00000062655	ENSGACP00000001784	ENSORLP00000016365	ENSTNIP00000018748	ENSTRUP00000040269	FBpp0074019																	jgi|Lotgi1|178550|fgenesh2_pm.C_sca_3100
ruditapes_c10044	19.8899	75.6667	0	probable l-proline 4-hydroxylase	RecName: Full=Probable phytanoyl-CoA dioxygenase; AltName: Full=Phytanoyl-CoA alpha-hydroxylase; Short=PhyH; AltName: Full=Phytanic acid oxidase	Putative uncharacterized protein OS=Branchiostoma floridae GN=BRAFLDRAFT_86765 PE=4 SV=1	ENSP00000380126	ENSDARP00000026922	ENSGACP00000025321	ENSORLP00000007780	ENSTNIP00000009697	ENSTRUP00000025141	FBpp0112127																	jgi|Lotgi1|170271|fgenesh2_pg.C_sca_9600
ruditapes_c10078	15.7747	30.2969	0.0544967	d-beta-hydroxybutyrate dehydrogenase	RecName: Full=D-beta-hydroxybutyrate dehydrogenase; Short=BDH; AltName: Full=3-hydroxybutyrate dehydrogenase; Short=3-HBDH	D-beta-hydroxybutyrate dehydrogenase OS=Rhizobium sp. (strain NGR234) GN=bdhA2 PE=3 SV=1	ENSP00000296424	ENSDARP00000069085	ENSGACP00000023672	ENSORLP00000000970	ENSTNIP00000013474	ENSTRUP00000026972	FBpp0078356																	jgi|Lotgi1|168913|fgenesh2_pg.C_sca_8000
ruditapes_c10160	6.4967	12.7229	0.192215	thrombospondin 1	RecName: Full=Thrombospondin-1; Flags: Precursor	Thrombospondin 1 variant (Fragment) OS=Homo sapiens PE=2 SV=1	ENSP00000260356	ENSDARP00000087115	ENSGACP00000003516	ENSORLP00000012416	ENSTNIP00000015175	ENSTRUP00000013238	FBpp0289568																	jgi|Lotgi1|162715|fgenesh2_pg.C_sca_3500
ruditapes_c10215	10.2307	57.4151	0.0945591	thermophilic carboxylesterase est2	RecName: Full=Arylacetamide deacetylase-like 3	Alpha/beta hydrolase fold-3 domain protein OS=Salinispora arenicola (strain CNS-205) GN=Sare_2662 PE=4 SV=1	ENSP00000399603	ENSDARP00000065850	ENSGACP00000005859	ENSORLP00000014817	ENSTNIP00000011550	ENSTRUP00000045423	FBpp0085584																	jgi|Lotgi1|168698|fgenesh2_pg.C_sca_7800
ruditapes_c10219	6.12435	21.5673	0.252613	gtp-binding protein rab2-like protein	RecName: Full=Ras-related protein Ral-B; Flags: Precursor	GTP-binding protein Rhes OS=Caligus rogercresseyi GN=RHES PE=2 SV=1	ENSP00000005257	ENSDARP00000012139	ENSGACP00000009945	ENSORLP00000001677	ENSTNIP00000013150	ENSTRUP00000025907	FBpp0289555																	jgi|Lotgi1|177571|fgenesh2_pm.C_sca_8000
ruditapes_c10240	13.6652	4033.93	0.0544967	novel lectin c-type domain containing protein	RecName: Full=Secretory phospholipase A2 receptor; Short=PLA2-R; Short=PLA2R; AltName: Full=180 kDa secretory phospholipase A2 receptor; AltName: Full=M-type receptor; Contains: RecName: Full=Soluble secretory phospholipase A2 receptor; Short=Soluble PLA2-R; Short=Soluble PLA2R; Flags: Precursor	Putative uncharacterized protein OS=Trichoplax adhaerens GN=TRIADDRAFT_33913 PE=4 SV=1	ENSP00000335228	ENSDARP00000102420	ENSGACP00000010133	ENSORLP00000024551	ENSTNIP00000017083	ENSTRUP00000046805	FBpp0288953																	jgi|Lotgi1|159184|fgenesh2_pg.C_sca_1900
ruditapes_c10265	5.32377	71.6992	0.334897	proprotein convertase subtilisin kexin type 1	RecName: Full=Neuroendocrine convertase 1; Short=NEC 1; AltName: Full=Prohormone convertase 1; AltName: Full=Proprotein convertase 1; Short=PC1; Flags: Precursor	Prohormone convertase 1 OS=Haliotis diversicolor supertexta PE=2 SV=1	ENSP00000308024	ENSDARP00000004083	ENSGACP00000011783	ENSORLP00000010803	ENSTNIP00000013578	ENSTRUP00000038198	FBpp0089026																	jgi|Lotgi1|186400|estExt_Genewise1.C_sca
ruditapes_c10345	4.08067	22.8791	0.69834	choline dehydrogenase	RecName: Full=Choline dehydrogenase; Short=CHD; Short=CDH	Choline dehydrogenase OS=Colwellia psychrerythraea (strain 34H / ATCC BAA-681) GN=betA2 PE=3 SV=1	ENSP00000319851	ENSDARP00000098482	ENSGACP00000007900	ENSORLP00000004201	ENSTNIP00000014982	ENSTRUP00000014635	FBpp0073800																	jgi|Lotgi1|169492|fgenesh2_pg.C_sca_8600
ruditapes_c10373	5.11253	2849.7	0.334897	hepatopancreas kazal-type proteinase inhibitor	RecName: Full=Agrin; Flags: Precursor	Kazal-type serine protease inhibitor, putative OS=Phytophthora infestans T30-4 GN=PITG_23178 PE=4 SV=1	ENSP00000256759	ENSDARP00000101095	ENSGACP00000006409	ENSORLP00000002355	ENSTNIP00000013815	ENSTRUP00000015237	FBpp0076385																	jgi|Lotgi1|152676|fgenesh2_pg.C_sca_2000
ruditapes_c10448	7.50629	27.9486	0.179558	alcohol dehydrogenase class-3	RecName: Full=Alcohol dehydrogenase class-3; AltName: Full=Alcohol dehydrogenase class-III; AltName: Full=Alcohol dehydrogenase 5; AltName: Full=S-(hydroxymethyl)glutathione dehydrogenase; AltName: Full=Glutathione-dependent formaldehyde dehydrogenase; Short=GSH-FDH; Short=FALDH; Short=FDH	Alcohol dehydrogenase class-3 OS=Salmo salar GN=ADHX PE=2 SV=1	ENSP00000296412	ENSDARP00000099464	ENSGACP00000021752	ENSORLP00000006535	ENSTNIP00000002273	ENSTRUP00000039680	FBpp0081767																	jgi|Lotgi1|177389|fgenesh2_pm.C_sca_5000
ruditapes_c10499	11.8587	787.63	0.0945591	c-type lectin	RecName: Full=C-type lectin domain family 10 member A; AltName: Full=C-type lectin superfamily member 14; AltName: Full=Macrophage lectin 2; AltName: CD_antigen=CD301	C-type lectin OS=Venerupis philippinarum PE=2 SV=1	ENSP00000254868	ENSDARP00000037460	ENSGACP00000005387	ENSORLP00000022390	ENSTNIP00000021827	ENSTRUP00000023748	FBpp0072554																	jgi|Lotgi1|166356|fgenesh2_pg.C_sca_5700
ruditapes_c10583	8.40071	29.2518	0.109351	alcohol dehydrogenase class-3	RecName: Full=Alcohol dehydrogenase class-3; AltName: Full=Alcohol dehydrogenase class-III; AltName: Full=S-(hydroxymethyl)glutathione dehydrogenase; AltName: Full=Glutathione-dependent formaldehyde dehydrogenase; Short=GSH-FDH; Short=FALDH; Short=FDH	Alcohol dehydrogenase OS=Aedes aegypti GN=AAEL006458 PE=3 SV=1	ENSP00000296412	ENSDARP00000099464	ENSGACP00000021750	ENSORLP00000006535	ENSTNIP00000016001	ENSTRUP00000039680	FBpp0081767																	jgi|Lotgi1|205735|estExt_fgenesh2_pm.C_s
ruditapes_c10613	3.44924	1006.15	1.0579	immunity adhesion receptor cd209l2	RecName: Full=CD209 antigen; AltName: Full=Dendritic cell-specific ICAM-3-grabbing non-integrin 1; Short=DC-SIGN1; AltName: CD_antigen=CD209	Putative uncharacterized protein OS=Branchiostoma floridae GN=BRAFLDRAFT_129759 PE=4 SV=1	ENSP00000377728	ENSDARP00000036582	ENSGACP00000012971	ENSORLP00000000123	ENSTNIP00000001374	ENSTRUP00000037559	FBpp0072554																	jgi|Lotgi1|167426|fgenesh2_pg.C_sca_6600
ruditapes_c10714	4.77085	122.881	0.469954	fibropellin partial	RecName: Full=Fibropellin-1; AltName: Full=Fibropellin-I; AltName: Full=Epidermal growth factor-related protein 1; AltName: Full=SpEGF I; AltName: Full=UEGF-1; Flags: Precursor	Putative uncharacterized protein (Fragment) OS=Branchiostoma floridae GN=BRAFLDRAFT_228515 PE=4 SV=1	ENSP00000263388	ENSDARP00000071352	ENSGACP00000021217	ENSORLP00000006534	ENSTNIP00000001350	ENSTRUP00000040408	FBpp0070483																	jgi|Lotgi1|156225|fgenesh2_pg.C_sca_1000
ruditapes_c10806	5.93398	4.47296	0.252613	early endosome antigen 1	RecName: Full=Early endosome antigen 1; AltName: Full=Endosome-associated protein p162; AltName: Full=Zinc finger FYVE domain-containing protein 2	Putative uncharacterized protein EEA1 OS=Homo sapiens GN=EEA1 PE=4 SV=1	ENSP00000394312	ENSDARP00000085782	ENSGACP00000015502	ENSORLP00000014172	ENSTNIP00000015112	ENSTRUP00000016886	FBpp0084495																	jgi|Lotgi1|168753|fgenesh2_pg.C_sca_7900
ruditapes_c10837	4.71504	446.43	0.469954	a chain crystal spectroscopic and catalytic properties of cobalt copper nickel and mercury derivatives of the zinc endopeptidase a correlation of structure and proteolytic activity	RecName: Full=Zinc metalloproteinase nas-7; AltName: Full=Nematode astacin 7; Flags: Precursor	GJ24374 OS=Drosophila virilis GN=GJ24374 PE=3 SV=1	ENSP00000061240	ENSDARP00000030851	ENSGACP00000014442	ENSORLP00000011251	ENSTNIP00000011959	ENSTRUP00000018161	FBpp0083770																	jgi|Lotgi1|153385|fgenesh2_pg.C_sca_3000
ruditapes_c10904	3.94337	6.01852	0.69834	malate dehydrogenase	RecName: Full=Malate dehydrogenase	NAD-dependent malate dehydrogenase OS=Ralstonia eutropha GN=mdh PE=3 SV=1	ENSP00000389916	ENSDARP00000015862	ENSGACP00000019977	ENSORLP00000003630	ENSTNIP00000005293	ENSTRUP00000028379	FBpp0079640																	jgi|Lotgi1|178324|fgenesh2_pm.C_sca_2400
ruditapes_c10965	17.6364	49.0479	0	perlucin 6	RecName: Full=Perlucin	Putative perlucin 6 OS=Haliotis discus discus PE=2 SV=1	ENSP00000254868	ENSDARP00000004174	ENSGACP00000016706	ENSORLP00000004893	ENSTNIP00000000726	ENSTRUP00000005650	FBpp0072554																	jgi|Lotgi1|164820|fgenesh2_pg.C_sca_4700
ruditapes_c11030	5.87162	90.4641	0.252613	eukaryotic translation initiation factor 4 isoform cra_c	RecName: Full=Eukaryotic translation initiation factor 4 gamma 1; Short=eIF-4-gamma 1; Short=eIF-4G 1; Short=eIF-4G1	Novel protein (Zgc:158450) OS=Danio rerio GN=CH73-211A15.2 PE=4 SV=1	ENSP00000404754	ENSDARP00000025865	ENSGACP00000000273	ENSORLP00000020702	ENSTNIP00000017315	ENSTRUP00000014155	FBpp0100139																	jgi|Lotgi1|164677|fgenesh2_pg.C_sca_4600
ruditapes_c11177	8.72506	6.1789	0.109351	chondroitin sulfate proteoglycan 3	RecName: Full=Neurocan core protein; AltName: Full=Chondroitin sulfate proteoglycan 3; Flags: Precursor	C-type lectin 2 OS=Anguilla japonica GN=eCL-2 PE=2 SV=1	ENSP00000252575	ENSDARP00000061407	ENSGACP00000020030	ENSORLP00000004882	ENSTNIP00000018368	ENSTRUP00000000230	FBpp0073424																	jgi|Lotgi1|159821|fgenesh2_pg.C_sca_2200
ruditapes_c11257	3.817	5.42252	0.69834	hydroxysteroid (17-beta) dehydrogenase 8	RecName: Full=Estradiol 17-beta-dehydrogenase 8; AltName: Full=Testosterone 17-beta-dehydrogenase 8; AltName: Full=17-beta-hydroxysteroid dehydrogenase 8; Short=17-beta-HSD 8; AltName: Full=3-oxoacyl-[acyl-carrier-protein] reductase; AltName: Full=Protein Ke6; Short=Ke-6	H2-Ke6 protein OS=Mus musculus GN=H2-Ke6 PE=2 SV=1	ENSP00000406488	ENSDARP00000001459	ENSGACP00000002411	ENSORLP00000008217	ENSTNIP00000021344	ENSTRUP00000012140	FBpp0070533																	jgi|Lotgi1|162294|fgenesh2_pg.C_sca_3300
ruditapes_c11269	12.6488	450.718	0.0905808	fatty acid-binding heart	RecName: Full=Fatty acid-binding protein, heart; AltName: Full=Heart-type fatty acid-binding protein; Short=H-FABP	Sodium-calcium exchanger OS=Loligo pealeii PE=2 SV=1	ENSP00000362817	ENSDARP00000039143	ENSGACP00000013437	ENSORLP00000014497	ENSTNIP00000020102	ENSTRUP00000028607	FBpp0099726																	jgi|Lotgi1|163303|fgenesh2_pg.C_sca_3900
ruditapes_c1129	3.67421	975.303	1.0579	agrin	RecName: Full=Agrin; Flags: Precursor	Protease inhibitor Epi11 OS=Phytophthora infestans T30-4 GN=PITG_07096 PE=4 SV=1	ENSP00000368678	ENSDARP00000101095	ENSGACP00000006409	ENSORLP00000002355	ENSTNIP00000013815	ENSTRUP00000015237	FBpp0076385																	jgi|Lotgi1|191906|estExt_Genewise1.C_sca
ruditapes_c11302	9.41736	3120.82	0.104128	jagged protein	RecName: Full=Teneurin-3; Short=Ten-3; AltName: Full=Tenascin-M3; Short=Ten-m3; AltName: Full=Protein Odd Oz/ten-m homolog 3	Putative uncharacterized protein OS=Branchiostoma floridae GN=BRAFLDRAFT_66532 PE=4 SV=1	ENSP00000385276	ENSDARP00000002469	ENSGACP00000016470	ENSORLP00000010002	ENSTNIP00000018871	ENSTRUP00000034803	FBpp0088727																	jgi|Lotgi1|171893|fgenesh2_pg.C_sca_1220
ruditapes_c11344	5.3672	258.982	0.334897	von willebrand factor type egf and pentraxin domain containing 1	RecName: Full=Sushi, von Willebrand factor type A, EGF and pentraxin domain-containing protein 1; AltName: Full=Polydom; AltName: Full=Selectin-like osteoblast-derived protein; Short=SEL-OB; AltName: Full=CCP module-containing protein 22; AltName: Full=Serologically defined breast cancer antigen NY-BR-38; Flags: Precursor	Putative uncharacterized protein OS=Branchiostoma floridae GN=BRAFLDRAFT_118605 PE=4 SV=1	ENSP00000297826	ENSDARP00000091361	ENSGACP00000020649	ENSORLP00000020882	ENSTNIP00000016436	ENSTRUP00000032970	FBpp0073148																	jgi|Lotgi1|172706|fgenesh2_pg.C_sca_1400
ruditapes_c11429	4.05331	8.49676	0.69834	cytochrome family subfamily polypeptide 1	RecName: Full=Cytochrome P450 2U1	Putative uncharacterized protein OS=Branchiostoma floridae GN=BRAFLDRAFT_114712 PE=3 SV=1	ENSP00000333212	ENSDARP00000048280	ENSGACP00000003935	ENSORLP00000001045	ENSTNIP00000021190	ENSTRUP00000017396	FBpp0082159																	jgi|Lotgi1|178331|fgenesh2_pm.C_sca_2500
ruditapes_c11490	3.15155	119.935	1.0579	tyrosine kinase partial	RecName: Full=Perlucin	C-type lectin A (Fragment) OS=Chlamys farreri PE=2 SV=1	ENSP00000254850	ENSDARP00000102128	ENSGACP00000022769	ENSORLP00000000123	ENSTNIP00000013301	ENSTRUP00000001485	FBpp0077158																	jgi|Lotgi1|159821|fgenesh2_pg.C_sca_2200
ruditapes_c116	8.80612	938.476	0.109351	perlucin 8	RecName: Full=Perlucin	Putative perlucin 8 OS=Haliotis discus discus PE=2 SV=1	ENSP00000414938	ENSDARP00000036582	ENSGACP00000008102	ENSORLP00000004882	ENSTNIP00000010345	ENSTRUP00000035293	FBpp0072554																	jgi|Lotgi1|164819|fgenesh2_pg.C_sca_4700
ruditapes_c11827	4.04115	89.5821	0.69834	iduronate-2-sulfatase	RecName: Full=Iduronate 2-sulfatase; AltName: Full=Alpha-L-iduronate sulfate sulfatase; Flags: Precursor	Predicted protein OS=Nematostella vectensis GN=v1g214238 PE=4 SV=1	ENSP00000339801	ENSDARP00000096983	ENSGACP00000024776	ENSORLP00000011491	ENSTNIP00000008554	ENSTRUP00000001084	FBpp0072939																	jgi|Lotgi1|153521|fgenesh2_pg.C_sca_3000
ruditapes_c11922	3.27846	29.0603	1.0579	novel protein human megf11 protein	RecName: Full=Multiple epidermal growth factor-like domains 10; Short=Multiple EGF-like-domains 10; Flags: Precursor	Putative uncharacterized protein (Fragment) OS=Branchiostoma floridae GN=BRAFLDRAFT_186764 PE=4 SV=1	ENSP00000386908	ENSDARP00000085288	ENSGACP00000002203	ENSORLP00000022973	ENSTNIP00000004425	ENSTRUP00000039251	FBpp0072681																	jgi|Lotgi1|51536|gw1.17.1.1
ruditapes_c11930	3.66371	7.38978	1.0579	peptidyl-prolyl cis-trans isomerase	RecName: Full=Peptidyl-prolyl cis-trans isomerase NIMA-interacting 4; AltName: Full=Rotamase Pin4; AltName: Full=PPIase Pin4; AltName: Full=Parvulin-14; Short=Par14	Putative uncharacterized protein OS=Caenorhabditis briggsae GN=CBG20785 PE=4 SV=1	ENSP00000394066	ENSDARP00000023444	ENSGACP00000024347	ENSORLP00000009156	ENSTNIP00000008317	ENSTRUP00000028216	FBpp0084190																	jgi|Lotgi1|178102|fgenesh2_pm.C_sca_1800
ruditapes_c12064	13.5146	22.9371	0.0544967	dimeric dihydrodiol dehydrogenase	RecName: Full=Trans-1,2-dihydrobenzene-1,2-diol dehydrogenase; AltName: Full=Dimeric dihydrodiol dehydrogenase; AltName: Full=D-xylose-NADP dehydrogenase; AltName: Full=D-xylose 1-dehydrogenase; AltName: Full=SUS2DD	Dihydrodiol dehydrogenase (Dimeric), like OS=Danio rerio GN=dhdhl PE=2 SV=1	ENSP00000221403	ENSDARP00000038975	ENSGACP00000021913	ENSORLP00000016548	ENSTNIP00000004355	ENSTRUP00000032829	FBpp0077469																	jgi|Lotgi1|151920|fgenesh2_pg.C_sca_1000
ruditapes_c12071	13.8213	5701.13	0.0544967	rhamnospondin 1	RecName: Full=Hemicentin-1; AltName: Full=Fibulin-6; Short=FIBL-6; Flags: Precursor	Putative uncharacterized protein (Fragment) OS=Branchiostoma floridae GN=BRAFLDRAFT_85664 PE=4 SV=1	ENSP00000271588	ENSDARP00000005919	ENSGACP00000009750	ENSORLP00000012044	ENSTNIP00000021286	ENSTRUP00000013237	FBpp0289568																	jgi|Lotgi1|51189|gw1.217.1.1
ruditapes_c1208	7.6652	308.413	0.179558	beta-ig-h3 fasciclin	RecName: Full=Uncharacterized protein sll1483; Flags: Precursor	Beta-Ig-H3/fasciclin OS=Nodularia spumigena CCY9414 GN=N9414_12273 PE=4 SV=1	ENSP00000369066	ENSDARP00000021177	ENSGACP00000015415	ENSORLP00000004469	ENSTNIP00000019363	ENSTRUP00000008509	FBpp0080174																	jgi|Lotgi1|164994|fgenesh2_pg.C_sca_4900
ruditapes_c12161	3.02444	9.52139	3.04153	novel carboxylesterase domain containing protein	RecName: Full=Acetylcholinesterase; Short=AChE; Flags: Precursor	Putative uncharacterized protein OS=Dictyostelium discoideum GN=DDB_0183832 PE=3 SV=1	ENSP00000419505	ENSDARP00000070269	ENSGACP00000025718	ENSORLP00000018129	ENSTNIP00000008335	ENSTRUP00000010834	FBpp0071746																	jgi|Lotgi1|166135|fgenesh2_pg.C_sca_5600
ruditapes_c12325	3.01841	8.53885	3.04153	tetraspanin 86d	RecName: Full=Tetraspanin-33; Short=Tspan-33; AltName: Full=Proerythroblast new membrane; AltName: Full=Penumbra; Short=mPen	Tetraspanin 86D OS=Drosophila melanogaster GN=Tsp86D PE=1 SV=1	ENSP00000289407	ENSDARP00000057640	ENSGACP00000017943	ENSORLP00000020080	ENSTNIP00000010394	ENSTRUP00000041309	FBpp0081765																	jgi|Lotgi1|168079|fgenesh2_pg.C_sca_7200
ruditapes_c12340	5.0867	3.17864	0.334897	c-type lectin domain family 4 member e	RecName: Full=Nattectin; Flags: Precursor	Putative perlucin 6 OS=Haliotis discus discus PE=2 SV=1	ENSP00000341620	ENSDARP00000076487	ENSGACP00000020876	ENSORLP00000005176	ENSTNIP00000001374	ENSTRUP00000005650	FBpp0271913																	jgi|Lotgi1|164820|fgenesh2_pg.C_sca_4700
ruditapes_c12413	3.92633	4.15821	0.69834	cathepsin f (c01 family)	RecName: Full=Cathepsin L; AltName: Full=SMCL1; Flags: Precursor	Putative cysteine proteinase GmPM33 OS=Glycine max GN=GmPM33 PE=2 SV=1	ENSP00000311300	ENSDARP00000081530	ENSGACP00000024705	ENSORLP00000012071	ENSTNIP00000022751	ENSTRUP00000016553	FBpp0078464																	jgi|Lotgi1|159961|fgenesh2_pg.C_sca_2200
ruditapes_c12635	44.1742	45.6664	0	3-hydroxyacyl-coa dehyrogenase	RecName: Full=Lambda-crystallin homolog; AltName: Full=L-gulonate 3-dehydrogenase; Short=Gul3DH	AGAP007378-PB OS=Anopheles gambiae GN=AGAP007378 PE=4 SV=4	ENSP00000372262	ENSDARP00000062655	ENSGACP00000001784	ENSORLP00000016365	ENSTNIP00000018748	ENSTRUP00000040269	FBpp0074019																	jgi|Lotgi1|178550|fgenesh2_pm.C_sca_3100
ruditapes_c12797	6.54636	449.751	0.192215	angiopoietin-like 7	RecName: Full=Angiopoietin-4; Short=ANG-4; Flags: Precursor	Putative uncharacterized protein OS=Branchiostoma floridae GN=BRAFLDRAFT_68413 PE=4 SV=1	ENSP00000371347	ENSDARP00000028352	ENSGACP00000006476	ENSORLP00000000616	ENSTNIP00000008427	ENSTRUP00000024612	FBpp0112834																	jgi|Lotgi1|152775|fgenesh2_pg.C_sca_2000
ruditapes_c12980	9.96676	39.5998	0.0945591	sorbitol dehydrogenase	RecName: Full=Sorbitol dehydrogenase; AltName: Full=L-iditol 2-dehydrogenase	Putative uncharacterized protein OS=Branchiostoma floridae GN=BRAFLDRAFT_120381 PE=3 SV=1	ENSP00000267814	ENSDARP00000069904	ENSGACP00000020561	ENSORLP00000008038	ENSTNIP00000012263	ENSTRUP00000044288	FBpp0081141																	jgi|Lotgi1|177199|fgenesh2_pm.C_sca_1000
ruditapes_c1300	6.12097	110.548	0.252613	g protein-coupled	RecName: Full=Galanin receptor type 2; Short=GAL2-R; Short=GALR-2	G protein-coupled receptor, putative OS=Ixodes scapularis GN=IscW_ISCW020998 PE=4 SV=1	ENSP00000329684	ENSDARP00000025567	ENSGACP00000018555	ENSORLP00000006004	ENSTNIP00000021776	ENSTRUP00000033861	FBpp0070550																	jgi|Lotgi1|171228|fgenesh2_pg.C_sca_1120
ruditapes_c13047	6.28588	7.03809	0.252613	galactose-specific c-type	RecName: Full=Low affinity immunoglobulin epsilon Fc receptor; AltName: Full=Lymphocyte IgE receptor; AltName: Full=Fc-epsilon-RII; AltName: CD_antigen=CD23	C-type lectin OS=Venerupis philippinarum PE=2 SV=1	ENSP00000393719	ENSDARP00000076487	ENSGACP00000021579	ENSORLP00000008062	ENSTNIP00000010345	ENSTRUP00000040368	FBpp0072554																	jgi|Lotgi1|166356|fgenesh2_pg.C_sca_5700
ruditapes_c1317	5.22413	8.26671	0.334897	carboxypeptidase a1	RecName: Full=Carboxypeptidase B	Putative uncharacterized protein (Fragment) OS=Branchiostoma floridae GN=BRAFLDRAFT_212027 PE=4 SV=1	ENSP00000419660	ENSDARP00000064203	ENSGACP00000012775	ENSORLP00000001177	ENSTNIP00000002848	ENSTRUP00000029636	FBpp0079463																	jgi|Lotgi1|83054|gw1.44.230.1
ruditapes_c13378	12.5262	204.836	0.0905808	alpha-glucosidase	RecName: Full=Uncharacterized family 31 glucosidase KIAA1161	GI22561 OS=Drosophila mojavensis GN=GI22561 PE=4 SV=1	ENSP00000297625	ENSDARP00000077643	ENSGACP00000007822	ENSORLP00000011201	ENSTNIP00000018438	ENSTRUP00000036083	FBpp0084221																	jgi|Lotgi1|179051|fgenesh2_pm.C_sca_5000
ruditapes_c1355	7.72878	8622.62	0.179558	glutathione peroxidase 3	RecName: Full=Epididymal secretory glutathione peroxidase; AltName: Full=Epididymis-specific glutathione peroxidase-like protein; Short=EGLP; Flags: Precursor	Glutathione peroxidase OS=Venerupis philippinarum PE=2 SV=1	ENSP00000373477	ENSDARP00000026046	ENSGACP00000024298	ENSORLP00000008883	ENSTNIP00000002420	ENSTRUP00000020646	FBpp0072930																	jgi|Lotgi1|86188|gw1.5.744.1
ruditapes_c13631	8.25745	8.22429	0.109351	cytochrome p450 cyp3a70	RecName: Full=Cytochrome P450 3A13; AltName: Full=CYPIIIA13	Cytochrome P450 OS=Hyriopsis cumingii PE=2 SV=1	ENSP00000337915	ENSDARP00000067096	ENSGACP00000013485	ENSORLP00000020202	ENSTNIP00000011212	ENSTRUP00000018569	FBpp0087100																	jgi|Lotgi1|160658|fgenesh2_pg.C_sca_2500
ruditapes_c13639	6.84859	297.319	0.192215	egf-like domain-containing protein	RecName: Full=Neurogenic locus notch homolog protein 1; Flags: Precursor	Predicted protein OS=Nematostella vectensis GN=v1g213546 PE=4 SV=1	ENSP00000356371	ENSDARP00000046632	ENSGACP00000018457	ENSORLP00000012787	ENSTNIP00000018664	ENSTRUP00000042541	FBpp0070483																	jgi|Lotgi1|172653|fgenesh2_pg.C_sca_1390
ruditapes_c13736	9.69335	133.095	0.104128	cd209 antigen-like protein d	RecName: Full=Neurocan core protein; AltName: Full=Chondroitin sulfate proteoglycan 3; Flags: Precursor	C-type lectin 2 OS=Anguilla japonica GN=eCL-2 PE=2 SV=1	ENSP00000252575	ENSDARP00000061407	ENSGACP00000020030	ENSORLP00000004882	ENSTNIP00000018368	ENSTRUP00000000230	FBpp0073424																	jgi|Lotgi1|159821|fgenesh2_pg.C_sca_2200
ruditapes_c13913	10.0882	836.599	0.0945591	agrin	RecName: Full=Agrin; Flags: Precursor	Kazal-type serine proteinase inhibitor 1 OS=Fenneropenaeus chinensis PE=2 SV=1	ENSP00000355110	ENSDARP00000101095	ENSGACP00000006409	ENSORLP00000000649	ENSTNIP00000013815	ENSTRUP00000015239	FBpp0076385																	jgi|Lotgi1|152676|fgenesh2_pg.C_sca_2000
ruditapes_c13922	3.28368	9.88121	1.0579	dicarbonyl l-xylulose reductase	RecName: Full=L-xylulose reductase; Short=XR; AltName: Full=Dicarbonyl/L-xylulose reductase	Dicarbonyl/L-xylulose reductase OS=Bos taurus GN=DCXR PE=2 SV=1	ENSP00000303356	ENSDARP00000019859	ENSGACP00000020297	ENSORLP00000003314	ENSTNIP00000006174	ENSTRUP00000016199	FBpp0074425																	jgi|Lotgi1|154580|fgenesh2_pg.C_sca_6000
ruditapes_c13952	20.3542	27.9357	0	mgc82104 protein	RecName: Full=L-asparaginase; AltName: Full=L-asparagine amidohydrolase; AltName: Full=Asparaginase-like protein 1	Putative uncharacterized protein OS=Branchiostoma floridae GN=BRAFLDRAFT_59281 PE=4 SV=1	ENSP00000301776	ENSDARP00000099443	ENSGACP00000008062	ENSORLP00000012747	ENSTNIP00000000285	ENSTRUP00000040336	FBpp0073861																	jgi|Lotgi1|179430|fgenesh2_pm.C_sca_6600
ruditapes_c14009	7.24725	13.4794	0.179558	loc89944-prov protein	RecName: Full=Beta-galactosidase-1-like protein 2; Flags: Precursor	Beta-D-galactosidase OS=Paenibacillus thiaminolyticus GN=galF PE=4 SV=1	ENSP00000374531	ENSDARP00000089294	ENSGACP00000008610	ENSORLP00000018320	ENSTNIP00000002327	ENSTRUP00000005571	FBpp0081961																	jgi|Lotgi1|172099|fgenesh2_pg.C_sca_1270
ruditapes_c1409	3.53234	830.078	1.0579	novel protein vertebrate neuropilin and tolloid -like 2	RecName: Full=Procollagen C-endopeptidase enhancer 1; AltName: Full=Procollagen COOH-terminal proteinase enhancer 1; Short=Procollagen C-proteinase enhancer 1; Short=PCPE-1; AltName: Full=Type I procollagen COOH-terminal proteinase enhancer; AltName: Full=Type 1 procollagen C-proteinase enhancer protein; Flags: Precursor	Novel protein similar to vertebrate neuropilin (NRP) and tolloid (TLL)-like 2 (NETO2) (Fragment) OS=Danio rerio GN=si:dkey-30c15.3 PE=4 SV=1	ENSP00000409841	ENSDARP00000086783	ENSGACP00000014442	ENSORLP00000011251	ENSTNIP00000014132	ENSTRUP00000015604	FBpp0084069																	jgi|Lotgi1|156116|fgenesh2_pg.C_sca_1000
ruditapes_c14508	20.5047	6.70198	0	selenium binding protein 1	RecName: Full=Selenium-binding protein 1-A	Selenium-binding protein OS=Chlamys farreri PE=2 SV=1	ENSP00000414988	ENSDARP00000098327	ENSGACP00000004198	ENSORLP00000025818	ENSTNIP00000005508	ENSTRUP00000018985	FBpp0082183																	jgi|Lotgi1|158753|fgenesh2_pg.C_sca_1800
ruditapes_c14697	23.6361	252.743	0	protein	RecName: Full=Four-domain proteases inhibitor; AltName: Full=McaPI	Protease inhibitor Epi11 OS=Phytophthora infestans T30-4 GN=PITG_07096 PE=4 SV=1	ENSP00000368678	ENSDARP00000101095	ENSGACP00000006409	ENSORLP00000008289	ENSTNIP00000013815	ENSTRUP00000015237	FBpp0076385																	jgi|Lotgi1|94891|gw1.8.626.1
ruditapes_c14940	3.66743	128.498	1.0579	c type lectin receptor c	RecName: Full=C-type lectin domain family 10 member A; AltName: Full=C-type lectin superfamily member 14; AltName: Full=Macrophage lectin 2; AltName: CD_antigen=CD301	Perlucin-like protein isoform B OS=Venerupis philippinarum PE=2 SV=1	ENSP00000254868	ENSDARP00000037460	ENSGACP00000005387	ENSORLP00000008057	ENSTNIP00000001374	ENSTRUP00000040365	FBpp0072554																	jgi|Lotgi1|167426|fgenesh2_pg.C_sca_6600
ruditapes_c15034	58.2291	99.4951	0	kazal-type serine proteinase inhibitor 1	RecName: Full=Agrin; Flags: Precursor	AGAP005450-PA OS=Anopheles gambiae GN=AGAP005450 PE=4 SV=4	ENSP00000380151	ENSDARP00000075218	ENSGACP00000006409	ENSORLP00000005288	ENSTNIP00000019026	ENSTRUP00000046285	FBpp0076385																	jgi|Lotgi1|170564|fgenesh2_pg.C_sca_1000
ruditapes_c15107	3.92282	38.2199	0.69834	c-type superfamily member 14	RecName: Full=C-type lectin domain family 10 member A; AltName: Full=C-type lectin superfamily member 14; AltName: Full=Macrophage lectin 2; AltName: CD_antigen=CD301	Putative uncharacterized protein OS=Branchiostoma floridae GN=BRAFLDRAFT_80311 PE=4 SV=1	ENSP00000254868	ENSDARP00000090857	ENSGACP00000005387	ENSORLP00000013829	ENSTNIP00000020249	ENSTRUP00000016822	FBpp0072554																	jgi|Lotgi1|159821|fgenesh2_pg.C_sca_2200
ruditapes_c15155	4.67737	213.789	0.469954	asialoglycoprotein receptor 1	RecName: Full=Asialoglycoprotein receptor 1; Short=ASGP-R 1; Short=ASGPR 1; AltName: Full=Hepatic lectin 1; AltName: Full=MHL-1	Perlucin-like protein isoform C OS=Venerupis philippinarum PE=2 SV=1	ENSP00000254868	ENSDARP00000026455	ENSGACP00000022769	ENSORLP00000022387	ENSTNIP00000001374	ENSTRUP00000023748	FBpp0099538																	jgi|Lotgi1|163923|fgenesh2_pg.C_sca_4200
ruditapes_c15167	7.06051	9.32249	0.192215	ribokinase	RecName: Full=Ribokinase	Putative uncharacterized protein OS=Branchiostoma floridae GN=BRAFLDRAFT_210676 PE=4 SV=1	ENSP00000306817	ENSDARP00000030612	ENSGACP00000017074	ENSORLP00000022802	ENSTNIP00000021953	ENSTRUP00000015014	FBpp0070110																	jgi|Lotgi1|197207|estExt_Genewise1.C_sca
ruditapes_c15315	9.51076	22.7029	0.104128	arylsulfatase member h	RecName: Full=Arylsulfatase H; Short=ASH	Putative uncharacterized protein OS=Branchiostoma floridae GN=BRAFLDRAFT_67690 PE=4 SV=1	ENSP00000217961	ENSDARP00000030967	ENSGACP00000020040	ENSORLP00000020260	ENSTNIP00000004997	ENSTRUP00000008435	FBpp0074934																	jgi|Lotgi1|177874|fgenesh2_pm.C_sca_1200
ruditapes_c15920	4.54977	146.156	0.469954	neuroligin 5	RecName: Full=Acetylcholinesterase; Short=AChE; Flags: Precursor	GA26192 OS=Drosophila pseudoobscura pseudoobscura GN=GA26192 PE=3 SV=1	ENSP00000351591	ENSDARP00000084604	ENSGACP00000026925	ENSORLP00000010768	ENSTNIP00000014747	ENSTRUP00000039446	FBpp0110255																	jgi|Lotgi1|225606|estExt_Genewise1Plus.C
ruditapes_c16047	22.0249	7835.72	0	serine protease	RecName: Full=Prostasin; AltName: Full=Serine protease 8; Contains: RecName: Full=Prostasin light chain; Contains: RecName: Full=Prostasin heavy chain; Flags: Precursor	Serine protease CFSP2 OS=Chlamys farreri PE=2 SV=1	ENSP00000319730	ENSDARP00000092106	ENSGACP00000010318	ENSORLP00000013416	ENSTNIP00000022015	ENSTRUP00000026378	FBpp0071636																	jgi|Lotgi1|153842|fgenesh2_pg.C_sca_4000
ruditapes_c16063	6.86617	91.0649	0.192215	stranded at isoform a	RecName: Full=Putative epidermal cell surface receptor; AltName: Full=Stranded at second protein; Flags: Precursor	C-myc proto-oncogene homolog protein (Fragment) OS=Crassostrea virginica GN=c-myc proto-oncogene homolog PE=2 SV=1	ENSP00000356954	ENSDARP00000088998	ENSGACP00000009160	ENSORLP00000022630	ENSTNIP00000013889	ENSTRUP00000034594	FBpp0081090																	jgi|Lotgi1|163475|fgenesh2_pg.C_sca_4000
ruditapes_c16175	35.7867	34.6511	0	mannose c type 2	RecName: Full=Versican core protein; AltName: Full=Large fibroblast proteoglycan; AltName: Full=Chondroitin sulfate proteoglycan core protein 2; AltName: Full=PG-M; Flags: Precursor	Mrc2 protein OS=Xenopus tropicalis GN=mrc2 PE=2 SV=1	ENSP00000307513	ENSDARP00000026455	ENSGACP00000022769	ENSORLP00000000500	ENSTNIP00000013301	ENSTRUP00000006754	FBpp0288953																	jgi|Lotgi1|159821|fgenesh2_pg.C_sca_2200
ruditapes_c16290	6.08218	2537.6	0.252613	alkaline phosphatase	RecName: Full=Alkaline phosphatase, tissue-nonspecific isozyme; AltName: Full=AP-TNAP; AltName: Full=TNSALP; AltName: Full=Alkaline phosphatase liver/bone/kidney isozyme; Flags: Precursor	Alkaline phosphatase OS=Pinctada fucata PE=2 SV=1	ENSP00000394765	ENSDARP00000019098	ENSGACP00000006047	ENSORLP00000011878	ENSTNIP00000017314	ENSTRUP00000029703	FBpp0076835																	jgi|Lotgi1|53505|gw1.82.27.1
ruditapes_c16375	9.71788	3.10948	0.104128	hydroxysteroid dehydrogenase like 2	RecName: Full=Hydroxysteroid dehydrogenase-like protein 2	Hydroxysteroid dehydrogenase-like protein 2 OS=Anoplopoma fimbria GN=HSDL2 PE=2 SV=1	ENSP00000262542	ENSDARP00000038205	ENSGACP00000020369	ENSORLP00000024468	ENSTNIP00000005350	ENSTRUP00000016690	FBpp0084585																	jgi|Lotgi1|177192|fgenesh2_pm.C_sca_1000
ruditapes_c16504	4.17331	62.4863	0.69834	sphingomyelin phosphodiesterase	RecName: Full=Sphingomyelin phosphodiesterase; AltName: Full=Acid sphingomyelinase; Short=aSMase; Flags: Precursor	Putative uncharacterized protein OS=Branchiostoma floridae GN=BRAFLDRAFT_76421 PE=4 SV=1	ENSP00000349203	ENSDARP00000015973	ENSGACP00000018365	ENSORLP00000017968	ENSTNIP00000012850	ENSTRUP00000027470	FBpp0072173																	jgi|Lotgi1|172100|fgenesh2_pg.C_sca_1270
ruditapes_c1683	3.64113	15.6411	1.0579	immunity adhesion receptor cd209l2	RecName: Full=CD209 antigen-like protein 2; AltName: CD_antigen=CD209	C-type lectin A (Fragment) OS=Chlamys farreri PE=2 SV=1	ENSP00000335228	ENSDARP00000091666	ENSGACP00000005387	ENSORLP00000004890	ENSTNIP00000001777	ENSTRUP00000005650	FBpp0077158																	jgi|Lotgi1|159821|fgenesh2_pg.C_sca_2200
ruditapes_c16954	7.71533	2249.42	0.179558	fibropellin partial	RecName: Full=Crumbs homolog 1; Flags: Precursor	Putative uncharacterized protein (Fragment) OS=Trichoplax adhaerens GN=TRIADDRAFT_50 PE=4 SV=1	ENSP00000385276	ENSDARP00000068420	ENSGACP00000015984	ENSORLP00000006534	ENSTNIP00000018858	ENSTRUP00000045561	FBpp0271945																	jgi|Lotgi1|173294|fgenesh2_pg.C_sca_1540
ruditapes_c17005	3.94297	7.44926	0.69834	sulfotransferase member 1	RecName: Full=Sulfotransferase family cytosolic 1B member 1; AltName: Full=Sulfotransferase 1B2; AltName: Full=Thyroid hormone sulfotransferase	LOC100135365 protein OS=Xenopus tropicalis GN=LOC100135365 PE=2 SV=1	ENSP00000308770	ENSDARP00000036121	ENSGACP00000025536	ENSORLP00000016179	ENSTNIP00000022284	ENSTRUP00000044482	FBpp0113033																	jgi|Lotgi1|163436|fgenesh2_pg.C_sca_3900
ruditapes_c17013	3.87856	6.62067	0.69834	transmembrane protein 86a	RecName: Full=Transmembrane protein 86A	Putative uncharacterized protein TMEM86A OS=Bos taurus GN=TMEM86A PE=2 SV=1	ENSP00000280734	ENSDARP00000064645	ENSGACP00000014862	ENSORLP00000023031	ENSTNIP00000013366	ENSTRUP00000025556	FBpp0084830																	jgi|Lotgi1|169497|fgenesh2_pg.C_sca_8600
ruditapes_c17130	8.92063	367.242	0.104128	regucalcin	Regucalcin (RC) (Senescence marker protein 30) (SMP-30)	Regucalcin OS=Tetraodon nigroviridis GN=GSTENG00020069001 PE=3 SV=1	ENSP00000338400	ENSDARP00000049383	ENSGACP00000020281	ENSORLP00000023632	ENSTNIP00000013520	ENSTRUP00000028215	FBpp0073422																	jgi|Lotgi1|180598|fgenesh2_pm.C_sca_2110
ruditapes_c17237	6.52494	25.2179	0.192215	calmodulin	RecName: Full=Calmodulin; Short=CaM	Calmodulin (Fragment) OS=Symbiodinium microadriaticum GN=SmCaM1 PE=4 SV=1	ENSP00000387065	ENSDARP00000050307	ENSGACP00000012669	ENSORLP00000008598	ENSTNIP00000020232	ENSTRUP00000029442	FBpp0087110																	jgi|Lotgi1|179226|fgenesh2_pm.C_sca_5700
ruditapes_c17380	7.68438	71.8309	0.179558	leucine rich repeat containing 40	RecName: Full=Leucine-rich repeat-containing protein 40	Leucine-rich-repeat protein OS=Acaryochloris marina (strain MBIC 11017) GN=AM1_1973 PE=4 SV=1	ENSP00000359990	ENSDARP00000016699	ENSGACP00000019448	ENSORLP00000009956	ENSTNIP00000004642	ENSTRUP00000019554	FBpp0082889																	jgi|Lotgi1|157399|fgenesh2_pg.C_sca_1400
ruditapes_c17412	11.9825	104.975	0.0945591	deleted in malignant brain tumors 1	RecName: Full=Deleted in malignant brain tumors 1 protein; AltName: Full=CRP-ductin; AltName: Full=Vomeroglandin; AltName: Full=Hensin; AltName: Full=Mucin-like glycoprotein; Short=Muclin; AltName: Full=Glycoprotein 300; Short=gp300; AltName: Full=Apactin; AltName: Full=p80; Flags: Precursor	Deleted in malignant brain tumors 1 (Fragment) OS=Mus musculus GN=Dmbt1 PE=2 SV=1	ENSP00000342572	ENSDARP00000080209	ENSGACP00000003798	ENSORLP00000013425	ENSTNIP00000006796	ENSTRUP00000021841	FBpp0071659																	jgi|Lotgi1|129408|e_gw1.64.31.1
ruditapes_c17518	11.1712	3.20055	0.0945591	mmp37-like mitochondrial precursor	RecName: Full=MMP37-like protein, mitochondrial; Flags: Precursor	Putative uncharacterized protein OS=Ixodes scapularis GN=IscW_ISCW006746 PE=4 SV=1	ENSP00000398596	ENSDARP00000058668	ENSGACP00000009745	ENSORLP00000005620	ENSTNIP00000017850	ENSTRUP00000005932	FBpp0082457																	jgi|Lotgi1|178717|fgenesh2_pm.C_sca_3700
ruditapes_c17582	7.96558	1537.14	0.179558	hemicentin 1	RecName: Full=Hemicentin-1; AltName: Full=Fibulin-6; Short=FIBL-6; Flags: Precursor	Putative uncharacterized protein (Fragment) OS=Branchiostoma floridae GN=BRAFLDRAFT_236936 PE=4 SV=1	ENSP00000271588	ENSDARP00000005919	ENSGACP00000009750	ENSORLP00000012044	ENSTNIP00000021286	ENSTRUP00000013237	FBpp0075784																	jgi|Lotgi1|51189|gw1.217.1.1
ruditapes_c17614	5.74821	44.9635	0.252613	sorbitol dehydrogenase	RecName: Full=Sorbitol dehydrogenase; AltName: Full=L-iditol 2-dehydrogenase	Putative uncharacterized protein OS=Branchiostoma floridae GN=BRAFLDRAFT_67673 PE=3 SV=1	ENSP00000267814	ENSDARP00000069904	ENSGACP00000020561	ENSORLP00000008038	ENSTNIP00000012263	ENSTRUP00000044288	FBpp0081800																	jgi|Lotgi1|177494|fgenesh2_pm.C_sca_6000
ruditapes_c17806	13.2084	1290.65	0.0544967	dipeptidase 1	RecName: Full=Dipeptidase 2; AltName: Full=Membrane-bound dipeptidase 2; Short=MBD-2; Flags: Precursor	Zgc:153024 OS=Danio rerio GN=zgc:153024 PE=2 SV=1	ENSP00000261615	ENSDARP00000089202	ENSGACP00000020385	ENSORLP00000016818	ENSTNIP00000008472	ENSTRUP00000044215	FBpp0289627																	jgi|Lotgi1|172435|fgenesh2_pg.C_sca_1330
ruditapes_c17829	5.50615	7.86592	0.334897	o-glycosyl hydrolase family 30 protein	RecName: Full=Glucosylceramidase; AltName: Full=Beta-glucocerebrosidase; AltName: Full=Acid beta-glucosidase; AltName: Full=D-glucosyl-N-acylsphingosine glucohydrolase; Flags: Precursor	O-Glycosyl hydrolase family 30 protein OS=Brugia malayi GN=Bm1_32350 PE=4 SV=1	ENSP00000397986	ENSDARP00000098103	ENSGACP00000015676	ENSORLP00000012639	ENSTNIP00000021480	ENSTRUP00000027505	FBpp0112317																	jgi|Lotgi1|112387|e_gw1.15.19.1
ruditapes_c17999	3.03618	41.3362	3.04153	leucine- glioma inactivated 1	RecName: Full=Leucine-rich glioma-inactivated protein 1; Flags: Precursor	Putative uncharacterized protein (Fragment) OS=Branchiostoma floridae GN=BRAFLDRAFT_214727 PE=4 SV=1	ENSP00000360467	ENSDARP00000075741	ENSGACP00000016400	ENSORLP00000017695	ENSTNIP00000022383	ENSTRUP00000042408	FBpp0111744																	jgi|Lotgi1|162048|fgenesh2_pg.C_sca_3200
ruditapes_c18292	4.25068	170.716	0.69834	immunity adhesion receptor cd209l2	RecName: Full=Perlucin	C-type lectin A (Fragment) OS=Chlamys farreri PE=2 SV=1	ENSP00000315477	ENSDARP00000093678	ENSGACP00000001124	ENSORLP00000008066	ENSTNIP00000015338	ENSTRUP00000002803	FBpp0077158																	jgi|Lotgi1|235549|estExt_fgenesh2_pg.C_s
ruditapes_c18394	4.4466	144.197	0.469954	scavenger receptor cysteine-rich protein type 12 partial	RecName: Full=Neurotrypsin; AltName: Full=Serine protease 12; AltName: Full=Motopsin; AltName: Full=Brain-specific serine protease 3; Short=BSSP-3; Flags: Precursor	Putative uncharacterized protein OS=Trichoplax adhaerens GN=TRIADDRAFT_62104 PE=4 SV=1	ENSP00000296498	ENSDARP00000055352	ENSGACP00000011137	ENSORLP00000021035	ENSTNIP00000013935	ENSTRUP00000040606	FBpp0071659																	jgi|Lotgi1|61489|gw1.64.31.1
ruditapes_c18648	3.0247	148.857	3.04153	c-type superfamily member 14	RecName: Full=C-type lectin domain family 10 member A; AltName: Full=C-type lectin superfamily member 14; AltName: Full=Macrophage lectin 2; AltName: CD_antigen=CD301	Perlucin-like protein isoform A OS=Venerupis philippinarum PE=2 SV=1	ENSP00000254868	ENSDARP00000090865	ENSGACP00000005387	ENSORLP00000005176	ENSTNIP00000001374	ENSTRUP00000023748	FBpp0072554																	jgi|Lotgi1|166357|fgenesh2_pg.C_sca_5700
ruditapes_c18678	20.4571	85.6743	0	chondroitin sulfate proteoglycan 2	RecName: Full=Aggrecan core protein; AltName: Full=Cartilage-specific proteoglycan core protein; Short=CSPCP; Flags: Precursor	Chromosome 12 SCAF14993, whole genome shotgun sequence. (Fragment) OS=Tetraodon nigroviridis GN=GSTENG00028704001 PE=4 SV=1	ENSP00000268134	ENSDARP00000098436	ENSGACP00000013480	ENSORLP00000012392	ENSTNIP00000018503	ENSTRUP00000006754	FBpp0072553																	jgi|Lotgi1|161348|fgenesh2_pg.C_sca_2900
ruditapes_c18825	6.77896	2664.39	0.192215	cd209e antigen	RecName: Full=CD209 antigen-like protein E; AltName: Full=DC-SIGN-related protein 4; Short=DC-SIGNR4; AltName: CD_antigen=CD209	Lectin OS=Esox lucius GN=LECA PE=2 SV=1	ENSP00000316228	ENSDARP00000102128	ENSGACP00000012971	ENSORLP00000020605	ENSTNIP00000016046	ENSTRUP00000046804	FBpp0077158																	jgi|Lotgi1|159821|fgenesh2_pg.C_sca_2200
ruditapes_c19081	9.56735	156.273	0.104128	cg6847 cg6847-pa	RecName: Full=Lipoprotein lipase; Short=LPL; Flags: Precursor	Putative uncharacterized protein OS=Branchiostoma floridae GN=BRAFLDRAFT_126555 PE=3 SV=1	ENSP00000351695	ENSDARP00000089620	ENSGACP00000006165	ENSORLP00000021274	ENSTNIP00000019032	ENSTRUP00000042661	FBpp0074279																	jgi|Lotgi1|162714|fgenesh2_pg.C_sca_3500
ruditapes_c1914	3.07496	13.5059	3.04153	nidogen 2	RecName: Full=Saxiphilin; Short=SAX; Flags: Precursor	Putative uncharacterized protein Puf-1 OS=Chrysomela tremulae GN=Puf-1 PE=2 SV=1	ENSP00000220616	ENSDARP00000019482	ENSGACP00000018617	ENSORLP00000004861	ENSTNIP00000000598	ENSTRUP00000021287	FBpp0084572																	jgi|Lotgi1|173628|fgenesh2_pg.C_sca_1660
ruditapes_c19189	2.91052	102.079	3.04153	protein	RecName: Full=Receptor-type tyrosine-protein phosphatase alpha; Short=Protein-tyrosine phosphatase alpha; Short=R-PTP-alpha; AltName: Full=LCA-related phosphatase; AltName: Full=PTPTY-28; Flags: Precursor	Predicted protein (Fragment) OS=Nematostella vectensis GN=v1g92641 PE=4 SV=1	ENSP00000351559	ENSDARP00000003403	ENSGACP00000011937	ENSORLP00000010640	ENSTNIP00000005329	ENSTRUP00000037748	FBpp0080801																	jgi|Lotgi1|127558|e_gw1.58.98.1
ruditapes_c19214	3.15992	58.0258	1.0579	c-type lectin	RecName: Full=C-type lectin domain family 4 member M; AltName: Full=CD209 antigen-like protein 1; AltName: CD_antigen=CD299	C-type lectin OS=Venerupis philippinarum PE=2 SV=1	ENSP00000299665	ENSDARP00000076487	ENSGACP00000010972	ENSORLP00000008066	ENSTNIP00000001374	ENSTRUP00000040370	FBpp0072554																	jgi|Lotgi1|166356|fgenesh2_pg.C_sca_5700
ruditapes_c19299	4.47747	14.0916	0.469954	integrin alpha hr1 precursor	RecName: Full=Cochlin; Flags: Precursor	Integrin alpha Hr1 OS=Halocynthia roretzi GN=HrITGA1 PE=2 SV=1	ENSP00000385658	ENSDARP00000087592	ENSGACP00000005834	ENSORLP00000015345	ENSTNIP00000019756	ENSTRUP00000013918														gnl|UG|Hs#S2605270				jgi|Lotgi1|159438|fgenesh2_pg.C_sca_2000
ruditapes_c19349	10.5493	13.0982	0.0945591	fibropellin partial	RecName: Full=Sushi, von Willebrand factor type A, EGF and pentraxin domain-containing protein 1; Flags: Precursor	Predicted protein (Fragment) OS=Nematostella vectensis GN=v1g104325 PE=4 SV=1	ENSP00000256646	ENSDARP00000068420	ENSGACP00000021217	ENSORLP00000006534	ENSTNIP00000001350	ENSTRUP00000040408	FBpp0083987																	jgi|Lotgi1|161520|fgenesh2_pg.C_sca_2900
ruditapes_c19362	5.20623	3.54615	0.334897	17-beta-hydroxysteroid dehydrogenase 14	RecName: Full=17-beta-hydroxysteroid dehydrogenase 14; AltName: Full=Dehydrogenase/reductase SDR family member 10; AltName: Full=17-beta-hydroxysteroid dehydrogenase DHRS10; AltName: Full=Retinal short-chain dehydrogenase/reductase retSDR3	Putative uncharacterized protein OS=Xenopus laevis GN=hsd17b14 PE=2 SV=1	ENSP00000263278	ENSDARP00000071579	ENSGACP00000019385	ENSORLP00000001965	ENSTNIP00000004861	ENSTRUP00000000556	FBpp0078386																	jgi|Lotgi1|152904|fgenesh2_pg.C_sca_2000
ruditapes_c19740	5.05953	60.2422	0.334897	isoform a	RecName: Full=Sphingomyelin phosphodiesterase; AltName: Full=Acid sphingomyelinase; Short=aSMase; Flags: Precursor	Putative uncharacterized protein OS=Branchiostoma floridae GN=BRAFLDRAFT_76421 PE=4 SV=1	ENSP00000349203	ENSDARP00000100095	ENSGACP00000018365	ENSORLP00000005827	ENSTNIP00000012850	ENSTRUP00000027470	FBpp0072173																	jgi|Lotgi1|172100|fgenesh2_pg.C_sca_1270
ruditapes_c19766	6.18533	10.8741	0.252613	fc low affinity alpha polypeptide	RecName: Full=Low affinity immunoglobulin epsilon Fc receptor; AltName: Full=Lymphocyte IgE receptor; AltName: Full=Fc-epsilon-RII; AltName: CD_antigen=CD23	Putative perlucin 4 OS=Haliotis discus discus PE=2 SV=1	ENSP00000393719	ENSDARP00000004174	ENSGACP00000021579	ENSORLP00000008062	ENSTNIP00000010345	ENSTRUP00000035291	FBpp0072554																	jgi|Lotgi1|129739|e_gw1.66.126.1
ruditapes_c1990	3.17347	3.71665	1.0579	short-chain dehydrogenase	RecName: Full=Uncharacterized oxidoreductase SERP2049 RecName: Full=Uncharacterized oxidoreductase SE_2036	Putative uncharacterized protein OS=Branchiostoma floridae GN=BRAFLDRAFT_59053 PE=3 SV=1	ENSP00000353759	ENSDARP00000050862	ENSGACP00000018540	ENSORLP00000000970	ENSTNIP00000018670	ENSTRUP00000042198	FBpp0078385																	jgi|Lotgi1|96424|gw1.10.549.1
ruditapes_c2	10.1311	8107.08	0.0945591	molting fluid carboxypeptidase a	RecName: Full=Carboxypeptidase B	Molting fluid carboxypeptidase A OS=Bombyx mori GN=MF-CPA PE=2 SV=1	ENSP00000222481	ENSDARP00000066832	ENSGACP00000004813	ENSORLP00000012588	ENSTNIP00000015730	ENSTRUP00000045483	FBpp0070798																	jgi|Lotgi1|163533|fgenesh2_pg.C_sca_4000
ruditapes_c20663	4.7597	34.8731	0.469954	jagged 1	RecName: Full=Protein crumbs; AltName: Full=95F; Flags: Precursor	Putative uncharacterized protein OS=Branchiostoma floridae GN=BRAFLDRAFT_63459 PE=4 SV=1	ENSP00000362734	ENSDARP00000010799	ENSGACP00000009988	ENSORLP00000012787	ENSTNIP00000019679	ENSTRUP00000040408	FBpp0110307																	jgi|Lotgi1|168919|fgenesh2_pg.C_sca_8000
ruditapes_c20664	5.06627	28.2699	0.334897	angiopoietin-like 1	RecName: Full=Angiopoietin-related protein 2; AltName: Full=Angiopoietin-like 2; Flags: Precursor	Angptl1 protein OS=Xenopus tropicalis GN=angptl1 PE=2 SV=1	ENSP00000362524	ENSDARP00000010406	ENSGACP00000018163	ENSORLP00000020365	ENSTNIP00000000724	ENSTRUP00000023333	FBpp0112834																	jgi|Lotgi1|104042|e_gw1.2.260.1
ruditapes_c20807	12.6708	6.77258	0.0905808	transmembrane 9 superfamily protein member 4	RecName: Full=Transmembrane 9 superfamily member 4; Flags: Precursor	Predicted protein OS=Monosiga brevicollis GN=33666 PE=4 SV=1	ENSP00000217315	ENSDARP00000013759	ENSGACP00000022763	ENSORLP00000002917	ENSTNIP00000000097	ENSTRUP00000007463	FBpp0080109																	jgi|Lotgi1|179131|fgenesh2_pm.C_sca_5300
ruditapes_c20843	9.63997	6.98304	0.104128	angiopoietin-like 2	RecName: Full=Angiopoietin-related protein 2; AltName: Full=Angiopoietin-like 2; Flags: Precursor	Wu:fi40b08 protein (Fragment) OS=Danio rerio GN=wu:fi40b08 PE=2 SV=1	ENSP00000362516	ENSDARP00000025335	ENSGACP00000024191	ENSORLP00000016737	ENSTNIP00000021737	ENSTRUP00000023335	FBpp0086969																	jgi|Lotgi1|178270|fgenesh2_pm.C_sca_2300
ruditapes_c20883	3.92072	4.99597	0.69834	arylsulfatase i	RecName: Full=Arylsulfatase I; Short=ASI; Flags: Precursor	Putative uncharacterized protein (Fragment) OS=Branchiostoma floridae GN=BRAFLDRAFT_228559 PE=4 SV=1	ENSP00000342327	ENSDARP00000102428	ENSGACP00000023778	ENSORLP00000006001	ENSTNIP00000017236	ENSTRUP00000007994	FBpp0074908																	jgi|Lotgi1|134318|e_gw1.89.15.1
ruditapes_c2095	3.9346	79.3051	0.69834	acyl- synthetase long-chain family member 6	RecName: Full=Long-chain-fatty-acid--CoA ligase 1; AltName: Full=Long-chain acyl-CoA synthetase 1; Short=LACS 1	Facl2 protein OS=Xenopus laevis GN=acsl1 PE=2 SV=1	ENSP00000346223	ENSDARP00000079273	ENSGACP00000023399	ENSORLP00000023494	ENSTNIP00000000734	ENSTRUP00000045057	FBpp0074845																	jgi|Lotgi1|155417|fgenesh2_pg.C_sca_8000
ruditapes_c21311	6.1454	15.5067	0.252613	slit2 protein	RecName: Full=Slit homolog 2 protein; Short=Slit-2; Contains: RecName: Full=Slit homolog 2 protein N-product; Contains: RecName: Full=Slit homolog 2 protein C-product; Flags: Precursor	Slit2 protein (Fragment) OS=Gallus gallus PE=2 SV=1	ENSP00000273739	ENSDARP00000026343	ENSGACP00000009898	ENSORLP00000000072	ENSTNIP00000008253	ENSTRUP00000022089	FBpp0073587																	jgi|Lotgi1|164340|fgenesh2_pg.C_sca_4500
ruditapes_c21754	4.17474	39.9951	0.69834	thrombospondin 2	RecName: Full=Thrombospondin-2; Flags: Precursor	Putative uncharacterized protein OS=Branchiostoma floridae GN=BRAFLDRAFT_67461 PE=4 SV=1	ENSP00000375948	ENSDARP00000087115	ENSGACP00000009750	ENSORLP00000021092	ENSTNIP00000021286	ENSTRUP00000046395	FBpp0289568																	jgi|Lotgi1|174769|fgenesh2_pg.C_sca_2170
ruditapes_c21958	4.09718	14.5931	0.69834	sulfotransferase member 2	RecName: Full=Sulfotransferase 1A1; AltName: Full=Aryl sulfotransferase; AltName: Full=Phenol sulfotransferase; AltName: Full=Sulfokinase; AltName: Full=Phenol/aryl sulfotransferase; Short=mSTp1; AltName: Full=ST1A4	Sulfotransferase 1A1 OS=Caligus rogercresseyi GN=ST1A1 PE=2 SV=1	ENSP00000386713	ENSDARP00000086006	ENSGACP00000019198	ENSORLP00000016179	ENSTNIP00000010053	ENSTRUP00000024109	FBpp0113033																	jgi|Lotgi1|152681|fgenesh2_pg.C_sca_2000
ruditapes_c22336	13.5384	83.3005	0.0544967	fibrinogen and fibronectin	RecName: Full=Angiopoietin-related protein 6; AltName: Full=Angiopoietin-like 6; AltName: Full=Angiopoietin-related growth factor; Flags: Precursor	AGAP009728-PA (Fragment) OS=Anopheles gambiae GN=AGAP009728 PE=4 SV=4	ENSP00000253109	ENSDARP00000029074	ENSGACP00000024713	ENSORLP00000003045	ENSTNIP00000022742	ENSTRUP00000023335	FBpp0071673																	jgi|Lotgi1|178270|fgenesh2_pm.C_sca_2300
ruditapes_c2235	16.0938	226.422	0	fumarylacetoacetate hydrolase domain containing 1	RecName: Full=Fumarylacetoacetate hydrolase domain-containing protein 1	Fumarylacetoacetate hydrolase, putative OS=Ixodes scapularis GN=IscW_ISCW005968 PE=4 SV=1	ENSP00000398053	ENSDARP00000042367	ENSGACP00000015714	ENSORLP00000011563	ENSTNIP00000018434	ENSTRUP00000015155	FBpp0083416																	jgi|Lotgi1|178576|fgenesh2_pm.C_sca_3200
ruditapes_c2237	5.21443	637.262	0.334897	serine peptidase inhibitor- with kunitz and wap domains 1	RecName: Full=Chelonianin; AltName: Full=Basic protease inhibitor; AltName: Full=RTPI	Serine protease inhibitor-like, with Kunitz and WAP domains 1 (Eppin) OS=Mus musculus GN=Spinlw1 PE=4 SV=1	ENSP00000338114	ENSDARP00000091926	ENSGACP00000003129	ENSORLP00000006333	ENSTNIP00000014125	ENSTRUP00000026368	FBpp0077234																	jgi|Lotgi1|172165|fgenesh2_pg.C_sca_1280
ruditapes_c22470	4.50781	542.86	0.469954	protein	RecName: Full=Neurogenic locus Notch protein; Contains: RecName: Full=Processed neurogenic locus Notch protein; Flags: Precursor	Predicted protein (Fragment) OS=Nematostella vectensis GN=v1g61309 PE=4 SV=1	ENSP00000249749	ENSDARP00000018643	ENSGACP00000026647	ENSORLP00000000464	ENSTNIP00000001350	ENSTRUP00000046368	FBpp0070483																	jgi|Lotgi1|162521|fgenesh2_pg.C_sca_3400
ruditapes_c22567	3.47303	22.2843	1.0579	mannose c type 1-like 1	RecName: Full=Macrophage mannose receptor 1-like protein 1; AltName: Full=C-type lectin domain family 13 member D-like; Flags: Precursor	Putative uncharacterized protein OS=Branchiostoma floridae GN=BRAFLDRAFT_66146 PE=4 SV=1	ENSP00000239761	ENSDARP00000090865	ENSGACP00000022517	ENSORLP00000008062	ENSTNIP00000001374	ENSTRUP00000046805	FBpp0078557																	jgi|Lotgi1|167426|fgenesh2_pg.C_sca_6600
ruditapes_c22854	4.34564	5.76164	0.469954	cg3603-pa	RecName: Full=Estradiol 17-beta-dehydrogenase 8; AltName: Full=Testosterone 17-beta-dehydrogenase 8; AltName: Full=17-beta-hydroxysteroid dehydrogenase 8; Short=17-beta-HSD 8; AltName: Full=3-oxoacyl-[acyl-carrier-protein] reductase	GH12482 OS=Drosophila grimshawi GN=GH12482 PE=3 SV=1	ENSP00000406488	ENSDARP00000001459	ENSGACP00000002411	ENSORLP00000008217	ENSTNIP00000021344	ENSTRUP00000012141	FBpp0070533																	jgi|Lotgi1|162294|fgenesh2_pg.C_sca_3300
ruditapes_c23294	10.5521	4587.92	0.0945591	alpha amylase	RecName: Full=Alpha-amylase; AltName: Full=1,4-alpha-D-glucan glucanohydrolase; Flags: Precursor	Alpha amylase A OS=Crassostrea gigas PE=3 SV=1	ENSP00000397582	ENSDARP00000021453	ENSGACP00000022147	ENSORLP00000024837	ENSTNIP00000000012	ENSTRUP00000031833	FBpp0086136																	jgi|Lotgi1|189740|estExt_Genewise1.C_sca
ruditapes_c23381	4.16358	3.52492	0.69834	ribokinase	RecName: Full=Ribokinase	Ribokinase OS=Salmo salar GN=RBSK PE=2 SV=1	ENSP00000306817	ENSDARP00000030612	ENSGACP00000017074	ENSORLP00000022802	ENSTNIP00000021953	ENSTRUP00000015014	FBpp0070110																	jgi|Lotgi1|179737|fgenesh2_pm.C_sca_8300
ruditapes_c2352	14.7909	375.489	0.0544967	beta-ig-h3 fasciclin	RecName: Full=Periostin; Short=PN; AltName: Full=Osteoblast-specific factor 2; Short=OSF-2; Flags: Precursor	Predicted protein (Fragment) OS=Nematostella vectensis GN=v1g957 PE=4 SV=1	ENSP00000369066	ENSDARP00000021177	ENSGACP00000015405	ENSORLP00000004469	ENSTNIP00000005740	ENSTRUP00000020692	FBpp0080174																	jgi|Lotgi1|164994|fgenesh2_pg.C_sca_4900
ruditapes_c23601	4.81202	9.41648	0.469954	dicarbonyl l-xylulose reductase	RecName: Full=L-xylulose reductase; Short=XR; AltName: Full=Dicarbonyl/L-xylulose reductase	Dicarbonyl/L-xylulose reductase OS=Danio rerio GN=dcxr PE=2 SV=1	ENSP00000303356	ENSDARP00000019859	ENSGACP00000020297	ENSORLP00000003314	ENSTNIP00000006174	ENSTRUP00000042198	FBpp0074425																	jgi|Lotgi1|154580|fgenesh2_pg.C_sca_6000
ruditapes_c23677	5.45213	7.03458	0.334897	hydroxyacyl-coenzyme a dehydrogenase 3-ketoacyl-coenzyme a thiolase enoyl-coenzyme a hydratase (trifunctional protein) alpha subunit	RecName: Full=Trifunctional enzyme subunit alpha, mitochondrial; AltName: Full=TP-alpha; AltName: Full=78 kDa gastrin-binding protein; Includes: RecName: Full=Long-chain enoyl-CoA hydratase; Includes: RecName: Full=Long chain 3-hydroxyacyl-CoA dehydrogenase; Flags: Precursor	GI17575 OS=Drosophila mojavensis GN=GI17575 PE=3 SV=1	ENSP00000370023	ENSDARP00000074186	ENSGACP00000015001	ENSORLP00000010921	ENSTNIP00000022488	ENSTRUP00000027739	FBpp0079455																	jgi|Lotgi1|62226|gw1.15.94.1
ruditapes_c2371	3.55127	8.32121	1.0579	serine hydroxymethyltransferase isoform 2	RecName: Full=Serine hydroxymethyltransferase, cytosolic; Short=SHMT; Short=Serine methylase; AltName: Full=Glycine hydroxymethyltransferase	Serine hydroxymethyltransferase OS=Xenopus laevis GN=shmt2 PE=2 SV=1	ENSP00000318868	ENSDARP00000069223	ENSGACP00000008505	ENSORLP00000006970	ENSTNIP00000009854	ENSTRUP00000037714	FBpp0070792																	jgi|Lotgi1|230211|estExt_fgenesh2_pg.C_s
ruditapes_c24314	3.98707	32.2586	0.69834	amyloid beta precursor protein a	RecName: Full=Kunitz-type proteinase inhibitor AXPI-I	Amyloid protein OS=Danio rerio GN=appa PE=2 SV=1	ENSP00000376918	ENSDARP00000029449	ENSGACP00000018218	ENSORLP00000005218	ENSTNIP00000017561	ENSTRUP00000026366	FBpp0077234																	jgi|Lotgi1|168995|fgenesh2_pg.C_sca_8100
ruditapes_c25476	24.5592	15.0465	0	cg15117 cg15117-pa	RecName: Full=Beta-glucuronidase; Short=GUS; AltName: Full=Beta-D-glucuronoside glucuronosohydrolase	GA13505 OS=Drosophila pseudoobscura pseudoobscura GN=GA13505 PE=4 SV=2	ENSP00000391390	ENSDARP00000086365	ENSGACP00000026745	ENSORLP00000014128	ENSTNIP00000011399	ENSTRUP00000017299	FBpp0085778																	jgi|Lotgi1|180555|fgenesh2_pm.C_sca_1900
ruditapes_c2610	12.0054	54.8176	0.0905808	dehydrogenase reductase (sdr family) member 10	RecName: Full=17-beta-hydroxysteroid dehydrogenase 14; AltName: Full=Dehydrogenase/reductase SDR family member 10; AltName: Full=17-beta-hydroxysteroid dehydrogenase DHRS10; AltName: Full=Retinal short-chain dehydrogenase/reductase retSDR3	Zgc:100900 OS=Danio rerio GN=zgc:100900 PE=2 SV=1	ENSP00000263278	ENSDARP00000071579	ENSGACP00000019385	ENSORLP00000001963	ENSTNIP00000004861	ENSTRUP00000000556	FBpp0078386																	jgi|Lotgi1|152905|fgenesh2_pg.C_sca_2000
ruditapes_c26195	5.24535	9.6832	0.334897	multidrug resistance protein	RecName: Full=Multidrug resistance protein 1; AltName: Full=P-glycoprotein A	ABCB/p-glycoprotein-like protein OS=Mytilus californianus PE=2 SV=1	ENSP00000392983	ENSDARP00000082438	ENSGACP00000018402	ENSORLP00000004294	ENSTNIP00000021526	ENSTRUP00000014043	FBpp0086666																	jgi|Lotgi1|177326|fgenesh2_pm.C_sca_4000
ruditapes_c26257	13.069	115.266	0.0905808	fc fragment of low affinity receptor for	RecName: Full=C-type lectin domain family 4 member M; AltName: Full=CD209 antigen-like protein 1; AltName: CD_antigen=CD299	C-type lectin A (Fragment) OS=Chlamys farreri PE=2 SV=1	ENSP00000393719	ENSDARP00000055896	ENSGACP00000005387	ENSORLP00000013829	ENSTNIP00000020249	ENSTRUP00000016822	FBpp0072553																	jgi|Lotgi1|235549|estExt_fgenesh2_pg.C_s
ruditapes_c26331	4.19997	456.47	0.69834	salivary c-type lectin	RecName: Full=Perlucin	Galactose-specific C-type lectin, putative OS=Aedes aegypti GN=AAEL006456 PE=4 SV=1	ENSP00000239761	ENSDARP00000036582	ENSGACP00000008102	ENSORLP00000003240	ENSTNIP00000010345	ENSTRUP00000035294	FBpp0072554																	jgi|Lotgi1|161348|fgenesh2_pg.C_sca_2900
ruditapes_c26455	6.64827	15.2167	0.192215	3-hydroxyacyl-coa dehyrogenase	RecName: Full=Lambda-crystallin homolog; AltName: Full=L-gulonate 3-dehydrogenase; Short=Gul3DH	GA23040 OS=Drosophila pseudoobscura pseudoobscura GN=GA23040 PE=4 SV=1	ENSP00000298248	ENSDARP00000062655	ENSGACP00000001784	ENSORLP00000016365	ENSTNIP00000018748	ENSTRUP00000040269	FBpp0074019																	jgi|Lotgi1|178550|fgenesh2_pm.C_sca_3100
ruditapes_c27739	10.6846	785.275	0.0945591	predicted protein [Nematostella vectensis]	RecName: Full=Semaphorin-5B	Predicted protein OS=Nematostella vectensis GN=v1g207416 PE=4 SV=1	ENSP00000377208	ENSDARP00000076198	ENSGACP00000000483	ENSORLP00000005162	ENSTNIP00000010993	ENSTRUP00000025345	FBpp0082613																	jgi|Lotgi1|174769|fgenesh2_pg.C_sca_2170
ruditapes_c27909	7.78078	13.6045	0.179558	amp-dependent synthetase and ligase	RecName: Full=4-coumarate--CoA ligase-like 7; AltName: Full=4-coumarate--CoA ligase isoform 6; Short=At4CL6	AMP-dependent synthetase and ligase OS=Burkholderia phymatum (strain DSM 17167 / STM815) GN=Bphy_4871 PE=4 SV=1	ENSP00000367596	ENSDARP00000081474	ENSGACP00000014279	ENSORLP00000007042	ENSTNIP00000012284	ENSTRUP00000027171	FBpp0071489																	jgi|Lotgi1|161634|fgenesh2_pg.C_sca_3000
ruditapes_c28676	6.92218	21.4523	0.192215	a disintegrin-like and metallopeptidase (reprolysin type) with thrombospondin type 1 15	RecName: Full=A disintegrin and metalloproteinase with thrombospondin motifs 15; Short=ADAMTS-15; Short=ADAM-TS 15; Short=ADAM-TS15; Flags: Precursor	Sialic acid-binding lectin OS=Venerupis philippinarum PE=2 SV=1	ENSP00000299164	ENSDARP00000048003	ENSGACP00000026224	ENSORLP00000005232	ENSTNIP00000004109	ENSTRUP00000012152	FBpp0070771																	jgi|Lotgi1|156920|fgenesh2_pg.C_sca_1200
ruditapes_c2882	4.30422	178.594	0.469954	isoform b	RecName: Full=Acidic mammalian chitinase; Short=AMCase; AltName: Full=Chitin-binding protein b04; Short=CBPb04; Flags: Precursor	GJ12709 OS=Drosophila virilis GN=GJ12709 PE=4 SV=1	ENSP00000390476	ENSDARP00000095389	ENSGACP00000004663	ENSORLP00000017135	ENSTNIP00000015522	ENSTRUP00000022567	FBpp0072985																	jgi|Lotgi1|167818|fgenesh2_pg.C_sca_6900
ruditapes_c28843	9.82964	581.822	0.104128	GF19540 [Drosophila ananassae]	RecName: Full=Complement C1q-like protein 4; AltName: Full=C1q and tumor necrosis factor-related protein 11; Short=C1qTNF11; Flags: Precursor	GF19540 OS=Drosophila ananassae GN=GF19540 PE=4 SV=1	ENSP00000335285	ENSDARP00000067062	ENSGACP00000025423	ENSORLP00000002057	ENSTNIP00000017602	ENSTRUP00000012152	FBpp0070885																	jgi|Lotgi1|171895|fgenesh2_pg.C_sca_1220
ruditapes_c28883	4.25557	8.59956	0.69834	sulfotransferase phenol- member 1	RecName: Full=Sulfotransferase 1C4; Short=SULT1C; AltName: Full=Sulfotransferase 1C2; Short=SULT1C#2	LOC496246 protein OS=Xenopus laevis GN=sult2a1 PE=2 SV=1	ENSP00000386713	ENSDARP00000035957	ENSGACP00000019198	ENSORLP00000007539	ENSTNIP00000020128	ENSTRUP00000016790	FBpp0113033																	jgi|Lotgi1|163436|fgenesh2_pg.C_sca_3900
ruditapes_c29080	4.23319	11.515	0.69834	nlgn4 isoform 3	RecName: Full=Neuroligin-4, X-linked; Short=Neuroligin X; AltName: Full=HNLX; Flags: Precursor	Putative uncharacterized protein OS=Branchiostoma floridae GN=BRAFLDRAFT_200256 PE=3 SV=1	ENSP00000407960	ENSDARP00000102620	ENSGACP00000008343	ENSORLP00000020294	ENSTNIP00000003354	ENSTRUP00000033523	FBpp0081065																	jgi|Lotgi1|155706|fgenesh2_pg.C_sca_9000
ruditapes_c29091	4.49014	61.9516	0.469954	scavenger receptor cysteine-rich protein type 12 precursor	RecName: Full=Neurotrypsin; AltName: Full=Serine protease 12; AltName: Full=Motopsin; AltName: Full=Brain-specific serine protease 3; Short=BSSP-3; Flags: Precursor	Putative uncharacterized protein OS=Branchiostoma floridae GN=BRAFLDRAFT_86428 PE=4 SV=1	ENSP00000296498	ENSDARP00000055352	ENSGACP00000011137	ENSORLP00000021035	ENSTNIP00000013935	ENSTRUP00000040606	FBpp0071659																	jgi|Lotgi1|72030|gw1.28.186.1
ruditapes_c2915	9.89337	484.662	0.0945591	kallikrein plasma (fletcher factor) 1	RecName: Full=Plasma kallikrein; AltName: Full=Plasma prekallikrein; AltName: Full=Kininogenin; AltName: Full=Fletcher factor; Contains: RecName: Full=Plasma kallikrein heavy chain; Contains: RecName: Full=Plasma kallikrein light chain; Flags: Precursor	Putative uncharacterized protein OS=Branchiostoma floridae GN=BRAFLDRAFT_123742 PE=3 SV=1	ENSP00000264690	ENSDARP00000053217	ENSGACP00000010183	ENSORLP00000001436	ENSTNIP00000003416	ENSTRUP00000000241	FBpp0087983																	jgi|Lotgi1|84943|gw1.98.112.1
ruditapes_c29673	11.5698	7.9991	0.0945591	selenium-binding	RecName: Full=Selenium-binding protein 1; AltName: Full=Selenium-binding protein 2; AltName: Full=56 kDa selenium-binding protein; AltName: Full=SBP56; Short=SP56	Selenium binding protein OS=Chlamydomonas reinhardtii GN=SBD1 PE=4 SV=1	ENSP00000408263	ENSDARP00000098327	ENSGACP00000004203	ENSORLP00000025818	ENSTNIP00000005508	ENSTRUP00000018985	FBpp0082183																	jgi|Lotgi1|178080|fgenesh2_pm.C_sca_1800
ruditapes_c3014	7.54718	47.0817	0.179558	deleted in malignant brain tumors 1	RecName: Full=Deleted in malignant brain tumors 1 protein; AltName: Full=CRP-ductin; AltName: Full=Vomeroglandin; AltName: Full=Hensin; AltName: Full=Mucin-like glycoprotein; Short=Muclin; AltName: Full=Glycoprotein 300; Short=gp300; AltName: Full=Apactin; AltName: Full=p80; Flags: Precursor	Putative uncharacterized protein DMBT1 (Fragment) OS=Homo sapiens GN=DMBT1 PE=4 SV=2	ENSP00000381153	ENSDARP00000031608	ENSGACP00000003798	ENSORLP00000006999	ENSTNIP00000016343	ENSTRUP00000021842	FBpp0076255																	jgi|Lotgi1|168608|fgenesh2_pg.C_sca_7700
ruditapes_c30371	10.5806	26.2216	0.0945591	cytochrome family subfamily polypeptide 1	RecName: Full=Cytochrome P450 2U1	Putative uncharacterized protein OS=Branchiostoma floridae GN=BRAFLDRAFT_233426 PE=3 SV=1	ENSP00000333212	ENSDARP00000064585	ENSGACP00000018503	ENSORLP00000024769	ENSTNIP00000017259	ENSTRUP00000007170	FBpp0082159																	jgi|Lotgi1|180515|fgenesh2_pm.C_sca_1790
ruditapes_c30704	12.7657	17.6594	0.0905808	amp-dependent synthetase and ligase	RecName: Full=Acyl-CoA synthetase family member 2, mitochondrial; Flags: Precursor	Acyl-CoA synthetase, putative OS=Ixodes scapularis GN=IscW_ISCW017692 PE=4 SV=1	ENSP00000300441	ENSDARP00000081474	ENSGACP00000005426	ENSORLP00000024819	ENSTNIP00000014796	ENSTRUP00000027171	FBpp0078711																	jgi|Lotgi1|151870|fgenesh2_pg.C_sca_1000
ruditapes_c31147	3.88355	245.358	0.69834	cd209 protein	RecName: Full=CD209 antigen; AltName: Full=Dendritic cell-specific ICAM-3-grabbing non-integrin 1; Short=DC-SIGN1; AltName: CD_antigen=CD209	C-type lectin A (Fragment) OS=Chlamys farreri PE=2 SV=1	ENSP00000377728	ENSDARP00000081597	ENSGACP00000008102	ENSORLP00000004890	ENSTNIP00000016046	ENSTRUP00000005650	FBpp0077560																	jgi|Lotgi1|235549|estExt_fgenesh2_pg.C_s
ruditapes_c31443	4.49226	67.4456	0.469954	acidic chitinase precursor	RecName: Full=Acidic mammalian chitinase; Short=AMCase; AltName: Full=Chitin-binding protein b04; Short=CBPb04; Flags: Precursor	Chit3 protein OS=Crassostrea gigas GN=chit3 PE=2 SV=1	ENSP00000341828	ENSDARP00000018699	ENSGACP00000004687	ENSORLP00000017135	ENSTNIP00000001773	ENSTRUP00000033458	FBpp0111885																	jgi|Lotgi1|53536|gw1.69.11.1
ruditapes_c31526	15.0482	53.7741	0.0544967	sulfotransferase member 1	RecName: Full=Sulfotransferase family cytosolic 1B member 1; Short=Sulfotransferase 1B1	Sulfotransferase SULT1B OS=Trichosurus vulpecula PE=2 SV=1	ENSP00000399651	ENSDARP00000006665	ENSGACP00000009844	ENSORLP00000007543	ENSTNIP00000022128	ENSTRUP00000016790	FBpp0081454																	jgi|Lotgi1|152680|fgenesh2_pg.C_sca_2000
ruditapes_c3170	5.65895	1609.48	0.252613	secreted protein with signal peptide and 12 kazal repeats and a mucin-like stretch of threonines	RecName: Full=Agrin; Flags: Precursor	Serine proteinase inhibitor OS=Procambarus clarkii PE=2 SV=1	ENSP00000380151	ENSDARP00000073739	ENSGACP00000006409	ENSORLP00000002355	ENSTNIP00000013815	ENSTRUP00000015237	FBpp0076385																	jgi|Lotgi1|152676|fgenesh2_pg.C_sca_2000
ruditapes_c32374	294.607	449.572	0	chondroitin sulfate proteoglycan 3	RecName: Full=Neurocan core protein; AltName: Full=Chondroitin sulfate proteoglycan 3; Flags: Precursor	C-type lectin 1 OS=Pinctada fucata PE=2 SV=1	ENSP00000252575	ENSDARP00000061407	ENSGACP00000022514	ENSORLP00000001026	ENSTNIP00000016175	ENSTRUP00000046483	FBpp0288953																	jgi|Lotgi1|173554|fgenesh2_pg.C_sca_1640
ruditapes_c3247	268.146	1018.89	0	iron storage protein h-ferritin	RecName: Full=Yolk ferritin; Flags: Precursor	Ferritin subunit OS=Liolophura japonica PE=2 SV=1	ENSP00000384656	ENSDARP00000100208	ENSGACP00000020445	ENSORLP00000007388	ENSTNIP00000014079	ENSTRUP00000036550	FBpp0073576																	jgi|Lotgi1|164282|fgenesh2_pg.C_sca_4400
ruditapes_c3262	3.02908	3.19486	3.04153	chondroitin sulfate proteoglycan 2	RecName: Full=Versican core protein; AltName: Full=Large fibroblast proteoglycan; AltName: Full=Chondroitin sulfate proteoglycan core protein 2; AltName: Full=PG-M; Flags: Precursor	Putative uncharacterized protein OS=Branchiostoma floridae GN=BRAFLDRAFT_83984 PE=4 SV=1	ENSP00000340062	ENSDARP00000003376	ENSGACP00000013480	ENSORLP00000000500	ENSTNIP00000018503	ENSTRUP00000006754	FBpp0072554																	jgi|Lotgi1|77550|gw1.66.126.1
ruditapes_c327	11.0734	4649.3	0.0945591	c-type lectin domain family member isoform cra_b	RecName: Full=Perlucin	Putative perlucin 6 OS=Haliotis discus discus PE=2 SV=1	ENSP00000254868	ENSDARP00000036582	ENSGACP00000008102	ENSORLP00000003108	ENSTNIP00000010345	ENSTRUP00000023748	FBpp0072554																	jgi|Lotgi1|164819|fgenesh2_pg.C_sca_4700
ruditapes_c32846	13.4205	1178.95	0.0544967	beta-ig-h3 fasciclin	RecName: Full=Uncharacterized protein sll1483; Flags: Precursor	Putative uncharacterized protein OS=Thalassiosira pseudonana GN=THAPSDRAFT_25610 PE=4 SV=1	ENSP00000306306	ENSDARP00000021177	ENSGACP00000015415	ENSORLP00000004469	ENSTNIP00000003990	ENSTRUP00000020692	FBpp0080174																	jgi|Lotgi1|165134|fgenesh2_pg.C_sca_4900
ruditapes_c33084	3.10644	576.131	3.04153	mannose receptor c1	RecName: Full=C-type lectin domain family 10 member A; AltName: Full=C-type lectin superfamily member 14; AltName: Full=Macrophage lectin 2; AltName: CD_antigen=CD301	Putative perlucin 6 OS=Haliotis discus discus PE=2 SV=1	ENSP00000414938	ENSDARP00000076487	ENSGACP00000008102	ENSORLP00000022414	ENSTNIP00000001374	ENSTRUP00000020332	FBpp0111897																	jgi|Lotgi1|164819|fgenesh2_pg.C_sca_4700
ruditapes_c33308	13.0457	2522.03	0.0905808	transforming growth beta-induced	RecName: Full=Transforming growth factor-beta-induced protein ig-h3; Short=Beta ig-h3; AltName: Full=Kerato-epithelin; AltName: Full=RGD-containing collagen-associated protein; Short=RGD-CAP; Flags: Precursor	Putative cell adhesion protein Sym32 OS=Anthopleura elegantissima GN=sym32 PE=2 SV=1	ENSP00000306306	ENSDARP00000021177	ENSGACP00000015415	ENSORLP00000004469	ENSTNIP00000005740	ENSTRUP00000020692	FBpp0080174																	jgi|Lotgi1|165134|fgenesh2_pg.C_sca_4900
ruditapes_c3359	3.32969	9.92599	1.0579	hydroxysteroid (17-beta) dehydrogenase 8	RecName: Full=Estradiol 17-beta-dehydrogenase 8; AltName: Full=Testosterone 17-beta-dehydrogenase 8; AltName: Full=17-beta-hydroxysteroid dehydrogenase 8; Short=17-beta-HSD 8; AltName: Full=3-oxoacyl-[acyl-carrier-protein] reductase	Putative uncharacterized protein OS=Branchiostoma floridae GN=BRAFLDRAFT_281754 PE=3 SV=1	ENSP00000406488	ENSDARP00000001459	ENSGACP00000002411	ENSORLP00000008217	ENSTNIP00000021344	ENSTRUP00000012140	FBpp0070533																	jgi|Lotgi1|162294|fgenesh2_pg.C_sca_3300
ruditapes_c34150	7.42575	6257.09	0.179558	heavy polypeptide 1	RecName: Full=Yolk ferritin; Flags: Precursor	Ferritin subunit OS=Liolophura japonica PE=2 SV=1	ENSP00000313691	ENSDARP00000100208	ENSGACP00000020445	ENSORLP00000007388	ENSTNIP00000014079	ENSTRUP00000044234	FBpp0073576																	jgi|Lotgi1|164282|fgenesh2_pg.C_sca_4400
ruditapes_c34221	37.8079	1063.49	0	chondroitin sulfate proteoglycan 3	RecName: Full=Neurocan core protein; AltName: Full=Chondroitin sulfate proteoglycan 3; Flags: Precursor	C-type lectin 1 OS=Pinctada fucata PE=2 SV=1	ENSP00000252575	ENSDARP00000061407	ENSGACP00000022514	ENSORLP00000001026	ENSTNIP00000016175	ENSTRUP00000020337	FBpp0071176																	jgi|Lotgi1|158172|fgenesh2_pg.C_sca_1600
ruditapes_c3448	6.42287	47.213	0.192215	kallikrein plasma (fletcher factor) 1	RecName: Full=Plasma kallikrein; AltName: Full=Plasma prekallikrein; AltName: Full=Kininogenin; AltName: Full=Fletcher factor; Contains: RecName: Full=Plasma kallikrein heavy chain; Contains: RecName: Full=Plasma kallikrein light chain; Flags: Precursor	Putative uncharacterized protein OS=Branchiostoma floridae GN=BRAFLDRAFT_57333 PE=3 SV=1	ENSP00000264690	ENSDARP00000080377	ENSGACP00000004011	ENSORLP00000008317	ENSTNIP00000003974	ENSTRUP00000000236	FBpp0076255																	jgi|Lotgi1|170394|fgenesh2_pg.C_sca_9800
ruditapes_c34955	4.02748	5.51521	0.69834	microsomal glutathione s-transferase 1	RecName: Full=Microsomal glutathione S-transferase 1; Short=Microsomal GST-1; AltName: Full=Microsomal GST-I	Microsomal glutathione S-transferase OS=Venerupis philippinarum PE=2 SV=1	ENSP00000379510	ENSDARP00000029039	ENSGACP00000025469	ENSORLP00000013794	ENSTNIP00000010308	ENSTRUP00000047141	FBpp0076936																	jgi|Lotgi1|178277|fgenesh2_pm.C_sca_2300
ruditapes_c35209	26.4378	2678.47	0	alkaline phosphatase	RecName: Full=Alkaline phosphatase, tissue-nonspecific isozyme; AltName: Full=AP-TNAP; AltName: Full=Liver/bone/kidney isozyme; Flags: Precursor	Alkaline phosphatase OS=Pinctada fucata PE=2 SV=1	ENSP00000363962	ENSDARP00000019098	ENSGACP00000011823	ENSORLP00000021360	ENSTNIP00000002486	ENSTRUP00000029703	FBpp0076835																	jgi|Lotgi1|169083|fgenesh2_pg.C_sca_8200
ruditapes_c35552	7.12334	58.8868	0.192215	chondroitin sulfate proteoglycan 3	RecName: Full=Neurocan core protein; AltName: Full=Chondroitin sulfate proteoglycan 3; Flags: Precursor	C-type lectin 1 OS=Pinctada fucata PE=2 SV=1	ENSP00000252575	ENSDARP00000061407	ENSGACP00000005364	ENSORLP00000013786	ENSTNIP00000020248	ENSTRUP00000020337	FBpp0288953																	jgi|Lotgi1|173554|fgenesh2_pg.C_sca_1640
ruditapes_c35698	10.8838	7735.64	0.0945591	alkaline phosphatase	RecName: Full=Alkaline phosphatase, tissue-nonspecific isozyme; AltName: Full=AP-TNAP; AltName: Full=TNSALP; AltName: Full=Alkaline phosphatase liver/bone/kidney isozyme; Flags: Precursor	Alkaline phosphatase OS=Pinctada fucata PE=2 SV=1	ENSP00000394765	ENSDARP00000019098	ENSGACP00000011823	ENSORLP00000021360	ENSTNIP00000002486	ENSTRUP00000022108	FBpp0076835																	jgi|Lotgi1|169083|fgenesh2_pg.C_sca_8200
ruditapes_c35754	6.31846	162.618	0.252613	egf-like domain-containing protein	RecName: Full=Fibrillin-1; AltName: Full=MP340; Flags: Precursor	Predicted protein OS=Nematostella vectensis GN=v1g209643 PE=4 SV=1	ENSP00000325527	ENSDARP00000068094	ENSGACP00000027388	ENSORLP00000003276	ENSTNIP00000020233	ENSTRUP00000042776	FBpp0111474																	jgi|Lotgi1|174317|fgenesh2_pg.C_sca_1910
ruditapes_c3584	7.92982	12.0877	0.179558	cg3603-pa	RecName: Full=Estradiol 17-beta-dehydrogenase 8; AltName: Full=Testosterone 17-beta-dehydrogenase 8; AltName: Full=17-beta-hydroxysteroid dehydrogenase 8; Short=17-beta-HSD 8; AltName: Full=3-oxoacyl-[acyl-carrier-protein] reductase	CG3603 OS=Drosophila melanogaster GN=CG3603 PE=2 SV=2	ENSP00000406488	ENSDARP00000001459	ENSGACP00000002411	ENSORLP00000008217	ENSTNIP00000021344	ENSTRUP00000012141	FBpp0070533																	jgi|Lotgi1|162294|fgenesh2_pg.C_sca_3300
ruditapes_c36135	12.2799	3800.67	0.0905808	a chain structural consequences of accommodation of four non- cognate amino-acid residues in the s1 pocket of bovine trypsin and chymotrypsin	RecName: Full=Chymotrypsinogen A; Contains: RecName: Full=Chymotrypsin A chain A; Contains: RecName: Full=Chymotrypsin A chain B; Contains: RecName: Full=Chymotrypsin A chain C	Serine protease CFSP2 OS=Chlamys farreri PE=2 SV=1	ENSP00000303963	ENSDARP00000058066	ENSGACP00000023369	ENSORLP00000008068	ENSTNIP00000013122	ENSTRUP00000004950	FBpp0079653																	jgi|Lotgi1|157956|fgenesh2_pg.C_sca_1500
ruditapes_c36557	8.14406	186.51	0.109351	cysteine rich transmembrane bmp regulator 1 (chordin like)	RecName: Full=Cysteine-rich motor neuron 1 protein; Short=CRIM-1; Flags: Precursor	C-myc proto-oncogene homolog protein (Fragment) OS=Crassostrea virginica GN=c-myc proto-oncogene homolog PE=2 SV=1	ENSP00000280527	ENSDARP00000050533	ENSGACP00000008061	ENSORLP00000000300	ENSTNIP00000022406	ENSTRUP00000037297	FBpp0081090																	jgi|Lotgi1|163522|fgenesh2_pg.C_sca_4000
ruditapes_c36652	8.48249	654.839	0.109351	translocator protein	RecName: Full=Translocator protein; AltName: Full=Peripheral-type benzodiazepine receptor; Short=PBR; AltName: Full=PKBS; AltName: Full=Mitochondrial benzodiazepine receptor	GF15022 OS=Drosophila ananassae GN=GF15022 PE=4 SV=1	ENSP00000392012	ENSDARP00000037745	ENSGACP00000001949	ENSORLP00000024729	ENSTNIP00000017748	ENSTRUP00000038801	FBpp0077726																	jgi|Lotgi1|154818|fgenesh2_pg.C_sca_6000
ruditapes_c36864	13.0951	5186.39	0.0905808	alkaline phosphatase	RecName: Full=Alkaline phosphatase, tissue-nonspecific isozyme; AltName: Full=AP-TNAP; AltName: Full=TNSALP; AltName: Full=Alkaline phosphatase liver/bone/kidney isozyme; Flags: Precursor	Alkaline phosphatase OS=Pinctada fucata PE=2 SV=1	ENSP00000394765	ENSDARP00000019098	ENSGACP00000011823	ENSORLP00000021360	ENSTNIP00000002486	ENSTRUP00000022108	FBpp0076835																	jgi|Lotgi1|169083|fgenesh2_pg.C_sca_8200
ruditapes_c37285	13.6139	1752.04	0.0544967	kallikrein plasma (fletcher factor) 1	RecName: Full=Plasma kallikrein; AltName: Full=Plasma prekallikrein; AltName: Full=Kininogenin; AltName: Full=Fletcher factor; Contains: RecName: Full=Plasma kallikrein heavy chain; Contains: RecName: Full=Plasma kallikrein light chain; Flags: Precursor	Putative uncharacterized protein OS=Branchiostoma floridae GN=BRAFLDRAFT_123742 PE=3 SV=1	ENSP00000264690	ENSDARP00000100259	ENSGACP00000004011	ENSORLP00000001436	ENSTNIP00000003416	ENSTRUP00000004229	FBpp0087983																	jgi|Lotgi1|135510|e_gw1.98.110.1
ruditapes_c37487	9.83663	4.02355	0.0945591	cysteine- angiogenic 61	RecName: Full=Protein CEF-10; Flags: Precursor	C-myc proto-oncogene homolog protein (Fragment) OS=Crassostrea virginica GN=c-myc proto-oncogene homolog PE=2 SV=1	ENSP00000353612	ENSDARP00000092583	ENSGACP00000008061	ENSORLP00000000300	ENSTNIP00000022406	ENSTRUP00000047275	FBpp0081090																	jgi|Lotgi1|163522|fgenesh2_pg.C_sca_4000
ruditapes_c3802	3.30483	25.6936	1.0579	glutathione s-transferase	RecName: Full=S-crystallin SL20-1; AltName: Full=Major lens polypeptide	Glutathione S-transferase A OS=Venerupis philippinarum PE=2 SV=1	ENSP00000295256	ENSDARP00000074422	ENSGACP00000008615	ENSORLP00000007456	ENSTNIP00000018200	ENSTRUP00000004010	FBpp0099646																	jgi|Lotgi1|173481|fgenesh2_pg.C_sca_1610
ruditapes_c38024	4.36798	18.6761	0.469954	kallikrein plasma (fletcher factor) 1	RecName: Full=Tryptase-2; Flags: Precursor	Serine protease CFSP2 OS=Chlamys farreri PE=2 SV=1	ENSP00000264690	ENSDARP00000099127	ENSGACP00000008626	ENSORLP00000006452	ENSTNIP00000022075	ENSTRUP00000032806	FBpp0075136																	jgi|Lotgi1|170394|fgenesh2_pg.C_sca_9800
ruditapes_c38066	7.6971	211.659	0.179558	alkaline phosphatase	RecName: Full=Intestinal alkaline phosphatase; Short=IAP; Flags: Precursor	Alkaline phosphatase OS=Pinctada fucata PE=2 SV=1	ENSP00000363962	ENSDARP00000019098	ENSGACP00000011765	ENSORLP00000011878	ENSTNIP00000017314	ENSTRUP00000029706	FBpp0099962																	jgi|Lotgi1|169083|fgenesh2_pg.C_sca_8200
ruditapes_c38557	3.88238	1092.7	0.69834	alkaline phosphatase	RecName: Full=Alkaline phosphatase, tissue-nonspecific isozyme; AltName: Full=AP-TNAP; AltName: Full=Liver/bone/kidney isozyme; Flags: Precursor	Alkaline phosphatase OS=Sparus aurata PE=2 SV=1	ENSP00000394765	ENSDARP00000019098	ENSGACP00000011823	ENSORLP00000021360	ENSTNIP00000015162	ENSTRUP00000010617	FBpp0076835																	jgi|Lotgi1|82689|gw1.82.148.1
ruditapes_c38574	12.5445	8058.69	0.0905808	alkaline phosphatase	RecName: Full=Alkaline phosphatase, tissue-nonspecific isozyme; AltName: Full=AP-TNAP; AltName: Full=Liver/bone/kidney isozyme; Flags: Precursor	Alkaline phosphatase OS=Pinctada fucata PE=2 SV=1	ENSP00000394765	ENSDARP00000019098	ENSGACP00000011823	ENSORLP00000021360	ENSTNIP00000002486	ENSTRUP00000022108	FBpp0071696																	jgi|Lotgi1|169083|fgenesh2_pg.C_sca_8200
ruditapes_c38681	6.28962	398.54	0.252613	cathepsin l	RecName: Full=Digestive cysteine proteinase 3; Flags: Precursor	Predicted protein OS=Nematostella vectensis GN=v1g180651 PE=3 SV=1	ENSP00000259470	ENSDARP00000021632	ENSGACP00000012726	ENSORLP00000015673	ENSTNIP00000020399	ENSTRUP00000030540	FBpp0086719																	jgi|Lotgi1|168113|fgenesh2_pg.C_sca_7200
ruditapes_c39761	16.3235	88.2302	0	translocator protein	RecName: Full=Translocator protein; AltName: Full=Peripheral-type benzodiazepine receptor; Short=PBR; AltName: Full=PKBS; AltName: Full=Mitochondrial benzodiazepine receptor	GF15022 OS=Drosophila ananassae GN=GF15022 PE=4 SV=1	ENSP00000392012	ENSDARP00000037745	ENSGACP00000001949	ENSORLP00000024729	ENSTNIP00000017748	ENSTRUP00000038801	FBpp0077726																	jgi|Lotgi1|154818|fgenesh2_pg.C_sca_6000
ruditapes_c4056	28.2432	1231.75	0	thioester-containing protein	RecName: Full=CD109 antigen; AltName: Full=C3 and PZP-like alpha-2-macroglobulin domain-containing protein 7; AltName: Full=150 KDa TGF-beta-1-binding protein; AltName: Full=Platelet-specific Gov antigen; AltName: Full=p180; AltName: Full=r150; AltName: CD_antigen=CD109; Flags: Precursor	Thioester-containing protein OS=Chlamys farreri GN=TEP PE=2 SV=1	ENSP00000287097	ENSDARP00000073502	ENSGACP00000009002	ENSORLP00000021629	ENSTNIP00000019993	ENSTRUP00000026815	FBpp0079101																	jgi|Lotgi1|231164|estExt_fgenesh2_pg.C_s
ruditapes_c4076	7.67175	964.624	0.179558	carboxypeptidase m14	RecName: Full=Metallocarboxypeptidase A; Short=MCPA; AltName: Full=Carboxypeptidase M14A; Flags: Precursor	Putative uncharacterized protein OS=Magnaporthe grisea GN=MGG_08711 PE=4 SV=1	ENSP00000222481	ENSDARP00000064203	ENSGACP00000020002	ENSORLP00000001177	ENSTNIP00000015730	ENSTRUP00000045483	FBpp0079139																	jgi|Lotgi1|233512|estExt_fgenesh2_pg.C_s
ruditapes_c4275	5.99608	32.4113	0.252613	alcohol dehydrogenase	RecName: Full=Alcohol dehydrogenase class-3; AltName: Full=Alcohol dehydrogenase class-III; AltName: Full=S-(hydroxymethyl)glutathione dehydrogenase; AltName: Full=Glutathione-dependent formaldehyde dehydrogenase; Short=GSH-FDH; Short=FALDH; Short=FDH	Alcohol dehydrogenase class-3 OS=Salmo salar GN=ADHX PE=2 SV=1	ENSP00000296412	ENSDARP00000099464	ENSGACP00000021752	ENSORLP00000006535	ENSTNIP00000016001	ENSTRUP00000039680	FBpp0081767																	jgi|Lotgi1|177389|fgenesh2_pm.C_sca_5000
ruditapes_c4770	3.28006	7.86845	1.0579	sulfotransferase member 1	RecName: Full=Sulfotransferase family cytosolic 1B member 1; Short=Sulfotransferase 1B1; AltName: Full=DOPA/tyrosine sulfotransferase	MGC82053 protein OS=Xenopus laevis GN=MGC82053 PE=2 SV=1	ENSP00000308770	ENSDARP00000100395	ENSGACP00000003823	ENSORLP00000013540	ENSTNIP00000021076	ENSTRUP00000002738	FBpp0081454																	jgi|Lotgi1|152680|fgenesh2_pg.C_sca_2000
ruditapes_c4940	4.15424	4.88883	0.69834	myosin heavy chain	RecName: Full=Myosin heavy chain, striated muscle	Myosin heavy chain (Fragment) OS=Mytilus galloprovincialis GN=MHC PE=2 SV=1	ENSP00000380367	ENSDARP00000078009	ENSGACP00000002927	ENSORLP00000016451	ENSTNIP00000010114	ENSTRUP00000027988	FBpp0080457																	jgi|Lotgi1|170427|fgenesh2_pg.C_sca_9800
ruditapes_c4994	3.35392	1099.07	1.0579	agrin	RecName: Full=Agrin; Flags: Precursor	Predicted protein (Fragment) OS=Nematostella vectensis GN=v1g82884 PE=4 SV=1	ENSP00000368678	ENSDARP00000101095	ENSGACP00000006409	ENSORLP00000002355	ENSTNIP00000013815	ENSTRUP00000015237	FBpp0076385																	jgi|Lotgi1|164045|fgenesh2_pg.C_sca_4300
ruditapes_c5036	12.0215	4762.34	0.0905808	nephroblastoma overexpressed gene	RecName: Full=Protein CEF-10; Flags: Precursor	C-myc proto-oncogene homolog protein (Fragment) OS=Crassostrea virginica GN=c-myc proto-oncogene homolog PE=2 SV=1	ENSP00000259526	ENSDARP00000036965	ENSGACP00000008869	ENSORLP00000013494	ENSTNIP00000021252	ENSTRUP00000047275	FBpp0081090																	jgi|Lotgi1|163522|fgenesh2_pg.C_sca_4000
ruditapes_c5071	6.14985	9769.51	0.252613	cathepsin l	RecName: Full=Cathepsin L; Contains: RecName: Full=Cathepsin L heavy chain; Contains: RecName: Full=Cathepsin L light chain; Flags: Precursor	Predicted protein OS=Nematostella vectensis GN=v1g180651 PE=3 SV=1	ENSP00000365061	ENSDARP00000021632	ENSGACP00000012726	ENSORLP00000015673	ENSTNIP00000020399	ENSTRUP00000030540	FBpp0086719																	jgi|Lotgi1|179531|fgenesh2_pm.C_sca_7200
ruditapes_c5073	6.18301	1133.53	0.252613	zinc finger in n-recognin family protein	RecName: Full=Protein jagged-1a; Short=Jagged1a; Short=Jagged1; Flags: Precursor	Putative uncharacterized protein OS=Aedes aegypti GN=AAEL012905 PE=4 SV=1	ENSP00000385276	ENSDARP00000047850	ENSGACP00000021833	ENSORLP00000025279	ENSTNIP00000016010	ENSTRUP00000027908	FBpp0288445																	jgi|Lotgi1|174419|fgenesh2_pg.C_sca_1950
ruditapes_c5429	54.8587	2084.84	0	glycoprotein iiia	RecName: Full=Integrin beta-3; AltName: Full=Platelet membrane glycoprotein IIIa; Short=GPIIIa; AltName: CD_antigen=CD61; Flags: Precursor	Integrin beta (Fragment) OS=Camelus bactrianus PE=2 SV=1	ENSP00000262017	ENSDARP00000069719	ENSGACP00000002228	ENSORLP00000013779	ENSTNIP00000011569	ENSTRUP00000010825	FBpp0080193																	jgi|Lotgi1|163834|fgenesh2_pg.C_sca_4200
ruditapes_c551	61.1438	156.461	0	elegans protein partially confirmed by transcript evidence	RecName: Full=Adhesive plaque matrix protein 2; AltName: Full=Foot protein 2; AltName: Full=MGFP-2; Short=MGFP2; Flags: Precursor	Protein Y69H2.11, partially confirmed by transcript evidence OS=Caenorhabditis elegans GN=Y69H2.11 PE=2 SV=2	ENSP00000345229	ENSDARP00000081011	ENSGACP00000009891	ENSORLP00000000072	ENSTNIP00000006226	ENSTRUP00000015789	FBpp0086439																	jgi|Lotgi1|97828|gw1.154.70.1
ruditapes_c560	22.0961	545.076	0	von willebrand factor c domain containing 2	RecName: Full=von Willebrand factor C domain-containing protein 2-like; Flags: Precursor	Chromosome 15 SCAF10169, whole genome shotgun sequence OS=Tetraodon nigroviridis GN=GSTENG00008152001 PE=4 SV=1	ENSP00000341819	ENSDARP00000091167	ENSGACP00000022730	ENSORLP00000022200	ENSTNIP00000007325	ENSTRUP00000034790	FBpp0071536																	jgi|Lotgi1|162320|fgenesh2_pg.C_sca_3300
ruditapes_c5646	11.6056	1511.5	0.0945591	g protein beta subunit- isoform cra_a	RecName: Full=Target of rapamycin complex subunit lst8; Short=TORC subunit lst8; AltName: Full=MTOR associated protein, LST8 homolog; AltName: Full=G protein beta subunit-like; Short=Protein GbetaL; Short=Gable	Predicted protein OS=Nematostella vectensis GN=v1g141896 PE=4 SV=1	ENSP00000301725	ENSDARP00000019416	ENSGACP00000012151	ENSORLP00000003877	ENSTNIP00000015882	ENSTRUP00000043272	FBpp0071303																	jgi|Lotgi1|177784|fgenesh2_pm.C_sca_1100
ruditapes_c5887	3.21191	12.2679	1.0579	fc low affinity alpha polypeptide	RecName: Full=Low affinity immunoglobulin epsilon Fc receptor; AltName: Full=Lymphocyte IgE receptor; AltName: Full=Fc-epsilon-RII; AltName: CD_antigen=CD23	C-type lectin A (Fragment) OS=Chlamys farreri PE=2 SV=1	ENSP00000341620	ENSDARP00000091666	ENSGACP00000008102	ENSORLP00000008062	ENSTNIP00000020248	ENSTRUP00000035291	FBpp0077158																	jgi|Lotgi1|159821|fgenesh2_pg.C_sca_2200
ruditapes_c6059	13.5984	6956.72	0.0544967	btg2 protein (ngf-inducible anti-proliferative protein pc3)	RecName: Full=Protein BTG1; AltName: Full=B-cell translocation gene 1 protein	B-cell translocation gene 1 OS=Crassostrea gigas GN=BTG1 PE=2 SV=1	ENSP00000256015	ENSDARP00000031665	ENSGACP00000026169	ENSORLP00000019122	ENSTNIP00000013944	ENSTRUP00000035517	FBpp0089146																	jgi|Lotgi1|193111|estExt_Genewise1.C_sca
ruditapes_c611	9.15237	2299.2	0.104128	pancreatic lipase-related protein	RecName: Full=Pancreatic lipase-related protein 1; Short=PL-RP1; Flags: Precursor	Putative uncharacterized protein OS=Branchiostoma floridae GN=BRAFLDRAFT_126555 PE=3 SV=1	ENSP00000351695	ENSDARP00000089620	ENSGACP00000020882	ENSORLP00000002320	ENSTNIP00000001605	ENSTRUP00000045624	FBpp0074279																	jgi|Lotgi1|161659|fgenesh2_pg.C_sca_3000
ruditapes_c6227	6.25726	752.516	0.252613	asialoglycoprotein receptor 1	RecName: Full=Asialoglycoprotein receptor 1; Short=ASGP-R 1; Short=ASGPR 1; AltName: Full=Hepatic lectin 1; AltName: Full=RHL-1	C-type lectin OS=Venerupis philippinarum PE=2 SV=1	ENSP00000254868	ENSDARP00000064458	ENSGACP00000012971	ENSORLP00000008066	ENSTNIP00000001374	ENSTRUP00000037559	FBpp0072554																	jgi|Lotgi1|77550|gw1.66.126.1
ruditapes_c6250	4.9916	5003.53	0.334897	thioester-containing protein	RecName: Full=C3 and PZP-like alpha-2-macroglobulin domain-containing protein 8; Flags: Precursor	Thioester-containing protein OS=Euphaedusa tau GN=TEP PE=2 SV=1	ENSP00000416580	ENSDARP00000073502	ENSGACP00000015314	ENSORLP00000021017	ENSTNIP00000018520	ENSTRUP00000024356	FBpp0079137																	jgi|Lotgi1|162872|fgenesh2_pg.C_sca_3600
ruditapes_c6265	3.90777	76.3973	0.69834	tetraspanin	RecName: Full=Tetraspanin-6; Short=Tspan-6	Tetraspanin OS=Heliocidaris tuberculata PE=2 SV=1	ENSP00000395662	ENSDARP00000094176	ENSGACP00000022909	ENSORLP00000018745	ENSTNIP00000019161	ENSTRUP00000030343	FBpp0087249																	jgi|Lotgi1|171130|fgenesh2_pg.C_sca_1090
ruditapes_c6637	13.5965	46.0577	0.0544967	selenium binding protein 1	RecName: Full=Selenium-binding protein 1	Selenium binding protein 1 OS=Xenopus tropicalis GN=selenbp1 PE=2 SV=1	ENSP00000408263	ENSDARP00000098327	ENSGACP00000004203	ENSORLP00000025818	ENSTNIP00000005508	ENSTRUP00000018985	FBpp0082183																	jgi|Lotgi1|231185|estExt_fgenesh2_pg.C_s
ruditapes_c6929	3.79185	3654.69	0.69834	chitinase 7	RecName: Full=Chitotriosidase-1; AltName: Full=Chitinase-1; Flags: Precursor	GM14087 OS=Drosophila sechellia GN=GM14087 PE=3 SV=1	ENSP00000255427	ENSDARP00000018699	ENSGACP00000016517	ENSORLP00000017135	ENSTNIP00000015522	ENSTRUP00000033459	FBpp0072985																	jgi|Lotgi1|54930|gw1.69.23.1
ruditapes_c6951	3.54568	40.1651	1.0579	apolipoprotein d	RecName: Full=Apolipoprotein D; Short=Apo-D; Short=ApoD; Flags: Precursor	Apolipoprotein D OS=Cervus elaphus GN=APOD PE=2 SV=1	ENSP00000415235	ENSDARP00000074563	ENSGACP00000022446	ENSORLP00000016488	ENSTNIP00000008296	ENSTRUP00000010224	FBpp0077607																	jgi|Lotgi1|223101|estExt_Genewise1Plus.C
ruditapes_c6989	2.91652	18.3722	3.04153	c-type mbl-2 protein	RecName: Full=C-type lectin domain family 4 member K; AltName: Full=Langerin; AltName: CD_antigen=CD207	Putative perlucin 3 OS=Haliotis discus discus PE=2 SV=1	ENSP00000234388	ENSDARP00000026455	ENSGACP00000010127	ENSORLP00000020124	ENSTNIP00000003491	ENSTRUP00000002804	FBpp0072554																	jgi|Lotgi1|167426|fgenesh2_pg.C_sca_6600
ruditapes_c6998	31.3475	709.525	0	chondroitin sulfate proteoglycan 2	RecName: Full=Versican core protein; AltName: Full=Large fibroblast proteoglycan; AltName: Full=Chondroitin sulfate proteoglycan core protein 2; AltName: Full=PG-M; AltName: Full=Glial hyaluronate-binding protein; Short=GHAP; Flags: Precursor	Chromosome 12 SCAF14993, whole genome shotgun sequence. (Fragment) OS=Tetraodon nigroviridis GN=GSTENG00028704001 PE=4 SV=1	ENSP00000340062	ENSDARP00000061407	ENSGACP00000013480	ENSORLP00000012392	ENSTNIP00000018503	ENSTRUP00000047636	FBpp0073424																	jgi|Lotgi1|167426|fgenesh2_pg.C_sca_6600
ruditapes_c7024	3.34088	71.0093	1.0579	von willebrand factor c domain containing 2	RecName: Full=von Willebrand factor C domain-containing protein 2-like; Flags: Precursor	Chromosome 15 SCAF10169, whole genome shotgun sequence OS=Tetraodon nigroviridis GN=GSTENG00008152001 PE=4 SV=1	ENSP00000341819	ENSDARP00000056656	ENSGACP00000022730	ENSORLP00000022200	ENSTNIP00000007325	ENSTRUP00000034790	FBpp0071536																	jgi|Lotgi1|162320|fgenesh2_pg.C_sca_3300
ruditapes_c7077	10.5444	144.339	0.0945591	novel protein	RecName: Full=Delta-like protein C; Short=DeltaC; Short=delC; Flags: Precursor	Novel protein (Fragment) OS=Homo sapiens GN=RP11-188P8.1-002 PE=4 SV=1	ENSP00000366476	ENSDARP00000018643	ENSGACP00000007054	ENSORLP00000000511	ENSTNIP00000018664	ENSTRUP00000003771	FBpp0070483																	jgi|Lotgi1|200310|estExt_Genewise1.C_sca
ruditapes_c7180	4.81548	297.056	0.469954	collectin sub-family member 12	RecName: Full=Collectin-12; AltName: Full=Collectin placenta protein 1; Short=CL-P1; AltName: Full=Scavenger receptor with C-type lectin	CD23 OS=Sus scrofa GN=FCER2 PE=2 SV=1	ENSP00000383115	ENSDARP00000091666	ENSGACP00000001471	ENSORLP00000008062	ENSTNIP00000001374	ENSTRUP00000035294	FBpp0072554																	jgi|Lotgi1|167426|fgenesh2_pg.C_sca_6600
ruditapes_c721	6.05121	49.972	0.252613	cd209l1 protein	RecName: Full=C-type lectin domain family 4 member M; AltName: Full=CD209 antigen-like protein 1; AltName: CD_antigen=CD299	C-type lectin A (Fragment) OS=Chlamys farreri PE=2 SV=1	ENSP00000335228	ENSDARP00000091666	ENSGACP00000005387	ENSORLP00000000123	ENSTNIP00000001777	ENSTRUP00000016822	FBpp0072554																	jgi|Lotgi1|167426|fgenesh2_pg.C_sca_6600
ruditapes_c7247	3.15034	4012.84	1.0579	kazal-type proteinase inhibitor	RecName: Full=Agrin; Flags: Precursor	Predicted protein (Fragment) OS=Nematostella vectensis GN=v1g107508 PE=4 SV=1	ENSP00000368678	ENSDARP00000101095	ENSGACP00000006409	ENSORLP00000005285	ENSTNIP00000013815	ENSTRUP00000015237	FBpp0076385																	jgi|Lotgi1|155316|fgenesh2_pg.C_sca_8000
ruditapes_c7326	6.7624	461.342	0.192215	small gtp-binding protein	RecName: Full=Leucine-rich repeat-containing G-protein coupled receptor 5; AltName: Full=Orphan G-protein coupled receptor HG38; AltName: Full=G-protein coupled receptor 49; AltName: Full=G-protein coupled receptor 67; Flags: Precursor	Leucine-rich repeat containing protein OS=Microscilla marina ATCC 23134 GN=M23134_01913 PE=4 SV=1	ENSP00000266674	ENSDARP00000084365	ENSGACP00000022623	ENSORLP00000001206	ENSTNIP00000012475	ENSTRUP00000044246	FBpp0087943																	jgi|Lotgi1|157399|fgenesh2_pg.C_sca_1400
ruditapes_c7358	10.4788	232.876	0.0945591	limulus factor c precursor	RecName: Full=Limulus clotting factor C; Short=FC; Contains: RecName: Full=Limulus clotting factor C heavy chain; Contains: RecName: Full=Limulus clotting factor C light chain; Contains: RecName: Full=Limulus clotting factor C chain A; Contains: RecName: Full=Limulus clotting factor C chain B; Flags: Precursor	Factor C OS=Tachypleus tridentatus PE=2 SV=1	ENSP00000402738	ENSDARP00000087592	ENSGACP00000020829	ENSORLP00000009891	ENSTNIP00000021286	ENSTRUP00000045174	FBpp0077587																	jgi|Lotgi1|173198|fgenesh2_pg.C_sca_1510
ruditapes_c7409	3.55159	4.64052	1.0579	peptidoglycan-recognition protein precursor	RecName: Full=Peptidoglycan recognition protein; Flags: Precursor	Peptidoglycan recognition protein 3 OS=Euprymna scolopes GN=PGRP3 PE=2 SV=1	ENSP00000290722	ENSDARP00000095570	ENSGACP00000008269	ENSORLP00000020476	ENSTNIP00000000683		FBpp0289519															CU994476.p.cg.6		jgi|Lotgi1|178778|fgenesh2_pm.C_sca_4000
ruditapes_c741	6.8868	10.2268	0.192215	salivary c-type lectin	RecName: Full=Perlucin	Putative uncharacterized protein OS=Branchiostoma floridae GN=BRAFLDRAFT_67985 PE=4 SV=1	ENSP00000239761	ENSDARP00000091666	ENSGACP00000005387	ENSORLP00000003235	ENSTNIP00000002401	ENSTRUP00000016822	FBpp0072554																	jgi|Lotgi1|161348|fgenesh2_pg.C_sca_2900
ruditapes_c7597	11.2377	2689.75	0.0945591	protein	RecName: Full=Thrombospondin-2; AltName: Full=Corticotropin-induced secreted protein; Short=CISP; Flags: Precursor	Predicted protein (Fragment) OS=Nematostella vectensis GN=v1g39429 PE=4 SV=1	ENSP00000375948	ENSDARP00000079472	ENSGACP00000003497	ENSORLP00000009696	ENSTNIP00000010993	ENSTRUP00000046395	FBpp0070771																	jgi|Lotgi1|174769|fgenesh2_pg.C_sca_2170
ruditapes_c7603	6.47806	4.26308	0.192215	translation initiation factor eif-2b subunit alpha beta delta-like protein	RecName: Full=Methylthioribose-1-phosphate isomerase; Short=MTR-1-P isomerase; Short=M1Pi; AltName: Full=S-methyl-5-thioribose-1-phosphate isomerase; AltName: Full=Translation initiation factor eIF-2B subunit alpha/beta/delta-like protein	Novel protein (Zgc:172216) (Fragment) OS=Danio rerio GN=CH73-131E21.1 PE=3 SV=1	ENSP00000391825	ENSDARP00000098757	ENSGACP00000025114	ENSORLP00000014923	ENSTNIP00000017072	ENSTRUP00000027601	FBpp0085170																	jgi|Lotgi1|162541|fgenesh2_pg.C_sca_3400
ruditapes_c7664	28.9158	24.508	0	acetylcholinesterase	RecName: Full=Acetylcholinesterase; Short=AChE; Flags: Precursor	Acylcholinesterase OS=Saccoglossus kowalevskii PE=2 SV=1	ENSP00000350037	ENSDARP00000102620	ENSGACP00000008343	ENSORLP00000008119	ENSTNIP00000003354	ENSTRUP00000039447	FBpp0083814																	jgi|Lotgi1|154015|fgenesh2_pg.C_sca_5000
ruditapes_c7690	10.0713	39.5624	0.0945591	17-beta-hydroxysteroid dehydrogenase 14	RecName: Full=17-beta-hydroxysteroid dehydrogenase 14; AltName: Full=Dehydrogenase/reductase SDR family member 10; AltName: Full=17-beta-hydroxysteroid dehydrogenase DHRS10; AltName: Full=Retinal short-chain dehydrogenase/reductase retSDR3	Putative uncharacterized protein OS=Xenopus laevis GN=hsd17b14 PE=2 SV=1	ENSP00000263278	ENSDARP00000071579	ENSGACP00000019385	ENSORLP00000001965	ENSTNIP00000017120	ENSTRUP00000000556	FBpp0070179																	jgi|Lotgi1|228364|estExt_fgenesh2_pg.C_s
ruditapes_c7693	14.1367	50.2367	0.0544967	isoform cra_b	RecName: Full=Brevican core protein; AltName: Full=Brain-enriched hyaluronan-binding protein; Short=Protein BEHAB; Flags: Precursor	cDNA FLJ76746, highly similar to Homo sapiens brevican (BCAN), transcript variant 1, mRNA OS=Homo sapiens PE=2 SV=1	ENSP00000331210	ENSDARP00000026455	ENSGACP00000022769	ENSORLP00000000500	ENSTNIP00000015960	ENSTRUP00000047636	FBpp0070783																	jgi|Lotgi1|173554|fgenesh2_pg.C_sca_1640
ruditapes_c7703	7.24035	97.3583	0.179558	cytoplasmic membrane protein	RecName: Full=Adenylate cyclase; AltName: Full=ATP pyrophosphate-lyase; AltName: Full=Adenylyl cyclase	Putative uncharacterized protein OS=Protochlamydia amoebophila (strain UWE25) GN=pc0038 PE=4 SV=1	ENSP00000357602	ENSDARP00000098993	ENSGACP00000005742	ENSORLP00000013950	ENSTNIP00000014453	ENSTRUP00000025664	FBpp0087943																	jgi|Lotgi1|171582|fgenesh2_pg.C_sca_1170
ruditapes_c7712	13.7708	27.7433	0.0544967	glyoxylate reductase hydroxypyruvate reductase	RecName: Full=Glyoxylate reductase/hydroxypyruvate reductase	Putative uncharacterized protein OS=Branchiostoma floridae GN=BRAFLDRAFT_104160 PE=3 SV=1	ENSP00000313432	ENSDARP00000089411	ENSGACP00000023727	ENSORLP00000005646	ENSTNIP00000017228	ENSTRUP00000023895	FBpp0078370																	jgi|Lotgi1|177834|fgenesh2_pm.C_sca_1200
ruditapes_c7970	4.38146	3.07826	0.469954	papain family cysteine protease containing protein	RecName: Full=Putative cysteine proteinase CG12163; Flags: Precursor	Putative uncharacterized protein OS=Branchiostoma floridae GN=BRAFLDRAFT_77225 PE=3 SV=1	ENSP00000310832	ENSDARP00000053637	ENSGACP00000024705	ENSORLP00000012071	ENSTNIP00000002274	ENSTRUP00000017980	FBpp0078464																	jgi|Lotgi1|159961|fgenesh2_pg.C_sca_2200
ruditapes_c7986	8.42044	1114.95	0.109351	agrin	RecName: Full=Agrin; Flags: Precursor	Protease inhibitor Epi11 OS=Phytophthora infestans T30-4 GN=PITG_07096 PE=4 SV=1	ENSP00000368678	ENSDARP00000101095	ENSGACP00000006409	ENSORLP00000008289	ENSTNIP00000013815	ENSTRUP00000015237	FBpp0076385																	jgi|Lotgi1|152676|fgenesh2_pg.C_sca_2000
ruditapes_c8073	7.22433	241.836	0.179558	novel protein vertebrate chondroitin sulfate proteoglycan family	RecName: Full=Brevican core protein; Flags: Precursor	C-type lectin OS=Venerupis philippinarum PE=2 SV=1	ENSP00000331210	ENSDARP00000061407	ENSGACP00000022514	ENSORLP00000001026	ENSTNIP00000016175	ENSTRUP00000046483	FBpp0072554																	jgi|Lotgi1|167426|fgenesh2_pg.C_sca_6600
ruditapes_c8104	35.481	133.454	0	kazal-type proteinase inhibitor	RecName: Full=Agrin; Flags: Precursor	Predicted protein (Fragment) OS=Nematostella vectensis GN=v1g113651 PE=4 SV=1	ENSP00000368678	ENSDARP00000101095	ENSGACP00000006409	ENSORLP00000005285	ENSTNIP00000013815	ENSTRUP00000015236	FBpp0076385																	jgi|Lotgi1|152676|fgenesh2_pg.C_sca_2000
ruditapes_c8164	19.9823	298.073	0	cre-	RecName: Full=Brain-specific angiogenesis inhibitor 2; Flags: Precursor	Novel protein similar to H.sapiens BAI3, brain-specific angiogenesis inhibitor 3 (BAI3, zgc:163001) (Fragment) OS=Danio rerio GN=DKEY-180L1.1 PE=4 SV=1	ENSP00000410921	ENSDARP00000078041	ENSGACP00000007979	ENSORLP00000012887	ENSTNIP00000019680	ENSTRUP00000040449	FBpp0289568																	jgi|Lotgi1|162522|fgenesh2_pg.C_sca_3400
ruditapes_c8217	4.80911	4.82298	0.469954	3-oxoacyl-acyl-carrier-protein reductase	RecName: Full=3-oxoacyl-[acyl-carrier-protein] reductase; AltName: Full=3-ketoacyl-acyl carrier protein reductase	Putative uncharacterized protein OS=Branchiostoma floridae GN=BRAFLDRAFT_59053 PE=3 SV=1	ENSP00000326219	ENSDARP00000050862	ENSGACP00000018540	ENSORLP00000000970	ENSTNIP00000018670	ENSTRUP00000042198	FBpp0078385																	jgi|Lotgi1|155989|fgenesh2_pg.C_sca_1000
ruditapes_c8277	3.0082	3.83961	3.04153	tenascin c	RecName: Full=Tenascin; Short=TN; AltName: Full=Tenascin-C; Short=TN-C; AltName: Full=Hexabrachion; AltName: Full=Cytotactin; AltName: Full=Neuronectin; AltName: Full=GMEM; AltName: Full=JI; AltName: Full=Myotendinous antigen; AltName: Full=Glioma-associated-extracellular matrix antigen; AltName: Full=GP 150-225; Flags: Precursor	Putative uncharacterized protein OS=Branchiostoma floridae GN=BRAFLDRAFT_86061 PE=4 SV=1	ENSP00000265131	ENSDARP00000010247	ENSGACP00000006994	ENSORLP00000020365	ENSTNIP00000000902	ENSTRUP00000008939	FBpp0087808																	jgi|Lotgi1|156825|fgenesh2_pg.C_sca_1200
ruditapes_c8290	5.88035	19.0386	0.252613	dopamine beta hydroxylase	RecName: Full=Dopamine beta-hydroxylase; Contains: RecName: Full=Soluble dopamine beta-hydroxylase	Putative uncharacterized protein (Fragment) OS=Branchiostoma floridae GN=BRAFLDRAFT_247632 PE=4 SV=1	ENSP00000376776	ENSDARP00000029391	ENSGACP00000022999	ENSORLP00000018786	ENSTNIP00000019473	ENSTRUP00000022881	FBpp0075252																	jgi|Lotgi1|170285|fgenesh2_pg.C_sca_9600
ruditapes_c8293	9.07784	39.0415	0.104128	patched family domain containing protein	RecName: Full=Protein patched homolog 1	Putative uncharacterized protein OS=Toxoplasma gondii VEG GN=TGVEG_032950 PE=4 SV=1	ENSP00000364423	ENSDARP00000090534	ENSGACP00000018236	ENSORLP00000016343	ENSTNIP00000010703	ENSTRUP00000010796	FBpp0085347																	jgi|Lotgi1|158429|fgenesh2_pg.C_sca_1700
ruditapes_c8381	5.50379	527.312	0.334897	cd209 antigen	RecName: Full=Collectin-12; AltName: Full=Collectin placenta protein 1; Short=CL-P1	Putative uncharacterized protein OS=Branchiostoma floridae GN=BRAFLDRAFT_219540 PE=4 SV=1	ENSP00000254868	ENSDARP00000091666	ENSGACP00000005387	ENSORLP00000013829	ENSTNIP00000001777	ENSTRUP00000016822	FBpp0077560																	jgi|Lotgi1|167426|fgenesh2_pg.C_sca_6600
ruditapes_c8415	10.1611	911.518	0.0945591	fc low affinity alpha polypeptide	RecName: Full=Low affinity immunoglobulin epsilon Fc receptor; AltName: Full=Lymphocyte IgE receptor; AltName: Full=Fc-epsilon-RII; AltName: CD_antigen=CD23	C-type lectin A (Fragment) OS=Chlamys farreri PE=2 SV=1	ENSP00000393719	ENSDARP00000091666	ENSGACP00000021579	ENSORLP00000008062	ENSTNIP00000010345	ENSTRUP00000035291	FBpp0077158																	jgi|Lotgi1|167426|fgenesh2_pg.C_sca_6600
ruditapes_c8421	4.85549	18.1263	0.469954	pancreatic lipase-related protein partial	RecName: Full=Pancreatic lipase-related protein 3; Short=PL-RP3; Flags: Precursor	Putative uncharacterized protein (Fragment) OS=Branchiostoma floridae GN=BRAFLDRAFT_236215 PE=3 SV=1	ENSP00000358232	ENSDARP00000069990	ENSGACP00000027340	ENSORLP00000021274	ENSTNIP00000001605	ENSTRUP00000004364	FBpp0070831																	jgi|Lotgi1|190841|estExt_Genewise1.C_sca
ruditapes_c8482	16.6387	3.41373	0	isoform c	RecName: Full=Calumenin-B; Flags: Precursor	Reticulocalbin-3 OS=Culex quinquefasciatus GN=CpipJ_CPIJ015952 PE=4 SV=1	ENSP00000417973	ENSDARP00000025396	ENSGACP00000016942	ENSORLP00000011675	ENSTNIP00000000423	ENSTRUP00000037240	FBpp0078669																	jgi|Lotgi1|152614|fgenesh2_pg.C_sca_2000
ruditapes_c8618	12.3449	23550	0.0905808	novel protein	RecName: Full=MAM and LDL-receptor class A domain-containing protein C10orf112	Putative uncharacterized protein OS=Branchiostoma floridae GN=BRAFLDRAFT_118690 PE=4 SV=1	ENSP00000366477	ENSDARP00000028542	ENSGACP00000022509	ENSORLP00000013498	ENSTNIP00000005153	ENSTRUP00000019433	FBpp0086264																	jgi|Lotgi1|152976|fgenesh2_pg.C_sca_2000
ruditapes_c8680	8.45775	1038.2	0.109351	serine proteinase	RecName: Full=Serine protease inhibitor dipetalogastin; Short=Dipetalin; Flags: Precursor	Serine proteinase inhibitor OS=Venerupis philippinarum PE=2 SV=1	ENSP00000368678	ENSDARP00000101095	ENSGACP00000006409	ENSORLP00000025558	ENSTNIP00000013815	ENSTRUP00000015237	FBpp0076385																	jgi|Lotgi1|155316|fgenesh2_pg.C_sca_8000
ruditapes_c885	10.4872	6627.61	0.0945591	serine proteases and ovochymase regions	RecName: Full=Plasma kallikrein; AltName: Full=Plasma prekallikrein; AltName: Full=Kininogenin; AltName: Full=Fletcher factor; Contains: RecName: Full=Plasma kallikrein heavy chain; Contains: RecName: Full=Plasma kallikrein light chain; Flags: Precursor	Putative uncharacterized protein OS=Branchiostoma floridae GN=BRAFLDRAFT_123742 PE=3 SV=1	ENSP00000326708	ENSDARP00000058066	ENSGACP00000010377	ENSORLP00000008266	ENSTNIP00000003416	ENSTRUP00000033843	FBpp0082704																	jgi|Lotgi1|170394|fgenesh2_pg.C_sca_9800
ruditapes_c8879	12.2356	11.14	0.0905808	type alpha 1	RecName: Full=Collagen alpha-1(XII) chain; Flags: Precursor	Putative uncharacterized protein COL12A1 OS=Homo sapiens GN=COL12A1 PE=4 SV=1	ENSP00000402408	ENSDARP00000009356	ENSGACP00000015651	ENSORLP00000021657	ENSTNIP00000004716	ENSTRUP00000031485																AM853242.p.cg.6		jgi|Lotgi1|112019|e_gw1.14.139.1
ruditapes_c8897	6.6715	3.94711	0.192215	cell adhesion molecule	RecName: Full=Contactin; Flags: Precursor	Contactin OS=Papilio xuthus PE=2 SV=1	ENSP00000380628	ENSDARP00000085849	ENSGACP00000015171	ENSORLP00000013236	ENSTNIP00000021683	ENSTRUP00000043028	FBpp0078557																	jgi|Lotgi1|156836|fgenesh2_pg.C_sca_1200
ruditapes_c8929	13.127	500.436	0.0905808	dep domain containing 6	RecName: Full=DEP domain-containing mTOR-interacting protein; Short=Deptor; AltName: Full=DEP domain-containing protein 6	Predicted protein OS=Nematostella vectensis GN=v1g213263 PE=4 SV=1	ENSP00000286234	ENSDARP00000094426	ENSGACP00000009380	ENSORLP00000000991	ENSTNIP00000012522	ENSTRUP00000031589	FBpp0077178																	jgi|Lotgi1|152422|fgenesh2_pg.C_sca_1000
ruditapes_c895	3.78838	403.612	0.69834	perlucin 4	RecName: Full=C-type lectin domain family 10 member A; AltName: Full=C-type lectin superfamily member 14; AltName: Full=Macrophage lectin 2; AltName: CD_antigen=CD301	Putative perlucin 4 OS=Haliotis discus discus PE=2 SV=1	ENSP00000254868	ENSDARP00000026455	ENSGACP00000016706	ENSORLP00000013829	ENSTNIP00000016046	ENSTRUP00000005650	FBpp0072554																	jgi|Lotgi1|167426|fgenesh2_pg.C_sca_6600
ruditapes_c8972	11.7217	36.1769	0.0945591	intracellular fatty acid binding protein	RecName: Full=Fatty acid-binding protein homolog 6	Intracellular fatty acid binding protein OS=Pacifastacus leniusculus PE=2 SV=1	ENSP00000357429	ENSDARP00000039143	ENSGACP00000016003	ENSORLP00000014497	ENSTNIP00000020102	ENSTRUP00000033854	FBpp0099728																	jgi|Lotgi1|169689|fgenesh2_pg.C_sca_8800
ruditapes_c93	13.8764	3061.39	0.0544967	wnt1-inducible-signaling pathway protein 1 precursor (wisp-1) (wnt-1-induced secreted protein)	RecName: Full=Protein CEF-10; Flags: Precursor	C-myc proto-oncogene homolog protein (Fragment) OS=Crassostrea virginica GN=c-myc proto-oncogene homolog PE=2 SV=1	ENSP00000356954	ENSDARP00000092583	ENSGACP00000008061	ENSORLP00000000296	ENSTNIP00000009197	ENSTRUP00000009000	FBpp0074951																	jgi|Lotgi1|163522|fgenesh2_pg.C_sca_4000
ruditapes_c9341	10.0301	13.9241	0.0945591	c-type lectin	RecName: Full=C-type lectin domain family 10 member A; AltName: Full=C-type lectin superfamily member 14; AltName: Full=Macrophage lectin 2; AltName: CD_antigen=CD301	C-type lectin OS=Venerupis philippinarum PE=2 SV=1	ENSP00000254868	ENSDARP00000026455	ENSGACP00000022769	ENSORLP00000022390	ENSTNIP00000021827	ENSTRUP00000023748	FBpp0072554																	jgi|Lotgi1|166356|fgenesh2_pg.C_sca_5700
ruditapes_c9418	8.52793	122.081	0.109351	complement component q subcomponent-like 4	RecName: Full=Complement C1q-like protein 4; AltName: Full=C1q and tumor necrosis factor-related protein 11; Short=C1qTNF11; Flags: Precursor	Sialic acid binding lectin OS=Haliotis discus discus PE=2 SV=1	ENSP00000335285	ENSDARP00000035119	ENSGACP00000022818	ENSORLP00000022163	ENSTNIP00000017884	ENSTRUP00000012152																AM853235.p.cg.6		jgi|Lotgi1|163019|fgenesh2_pg.C_sca_3700
ruditapes_c9445	12.9872	8.70102	0.0905808	leucine-rich repeat-containing g protein-coupled receptor 4	RecName: Full=Leucine-rich repeat-containing G-protein coupled receptor 4; Flags: Precursor	Kek1 OS=Aedes aegypti GN=AAEL001894 PE=4 SV=1	ENSP00000368516	ENSDARP00000079854	ENSGACP00000013253	ENSORLP00000010599	ENSTNIP00000016626	ENSTRUP00000044246	FBpp0087943																	jgi|Lotgi1|81246|gw1.20.319.1
ruditapes_c9472	6.33399	172.732	0.252613	fc low affinity alpha polypeptide	RecName: Full=Low affinity immunoglobulin epsilon Fc receptor; AltName: Full=Lymphocyte IgE receptor; AltName: Full=Fc-epsilon-RII; AltName: CD_antigen=CD23	C-type lectin OS=Venerupis philippinarum PE=2 SV=1	ENSP00000377758	ENSDARP00000064458	ENSGACP00000020030	ENSORLP00000022410	ENSTNIP00000003491	ENSTRUP00000032931	FBpp0288953																	jgi|Lotgi1|167426|fgenesh2_pg.C_sca_6600
ruditapes_c9573	3.60084	33.435	1.0579	galactoside- 3 binding protein	RecName: Full=Galectin-3-binding protein; AltName: Full=Lectin galactoside-binding soluble 3-binding protein; Flags: Precursor	Putative neurotrypsin (Fragment) OS=Mytilus galloprovincialis PE=2 SV=1	ENSP00000262776	ENSDARP00000036329	ENSGACP00000023809	ENSORLP00000014330	ENSTNIP00000013457	ENSTRUP00000015366	FBpp0076255																	jgi|Lotgi1|72111|gw1.64.102.1
ruditapes_c9589	7.9767	10.5788	0.179558	3-hydroxybutyrate dehydrogenase	RecName: Full=D-beta-hydroxybutyrate dehydrogenase; Short=BDH; AltName: Full=3-hydroxybutyrate dehydrogenase; Short=3-HBDH	Putative uncharacterized protein OS=Branchiostoma floridae GN=BRAFLDRAFT_120619 PE=4 SV=1	ENSP00000415238	ENSDARP00000090869	ENSGACP00000026754	ENSORLP00000005470	ENSTNIP00000011404	ENSTRUP00000015174	FBpp0078385																	jgi|Lotgi1|113969|e_gw1.18.250.1
ruditapes_c9711	7.02109	316.686	0.192215	c-type lectin a	RecName: Full=C-type lectin domain family 4 member M; AltName: Full=CD209 antigen-like protein 1; AltName: CD_antigen=CD299	C-type lectin A (Fragment) OS=Chlamys farreri PE=2 SV=1	ENSP00000335228	ENSDARP00000102128	ENSGACP00000008102	ENSORLP00000013829	ENSTNIP00000020249	ENSTRUP00000016822	FBpp0077158																	jgi|Lotgi1|161348|fgenesh2_pg.C_sca_2900
ruditapes_c9777	17.8885	437.128	0	tenascin n	RecName: Full=Tenascin-N; Short=TN-N; Flags: Precursor	Sialic acid-binding lectin 1 OS=Limax flavus GN=SBL1 PE=2 SV=1	ENSP00000239462	ENSDARP00000079476	ENSGACP00000021009	ENSORLP00000004642	ENSTNIP00000021737	ENSTRUP00000047589	FBpp0074269																	jgi|Lotgi1|178449|fgenesh2_pm.C_sca_2800
ruditapes_lrc14758	6.21601	28.056	0.252613	serine proteinase	RecName: Full=Serine protease inhibitor dipetalogastin; Short=Dipetalin; Flags: Precursor	Serine proteinase inhibitor OS=Venerupis philippinarum PE=2 SV=1	ENSP00000368678	ENSDARP00000101095	ENSGACP00000006409	ENSORLP00000022459	ENSTNIP00000009292	ENSTRUP00000015237	FBpp0076385																	jgi|Lotgi1|155316|fgenesh2_pg.C_sca_8000
ruditapes_lrc29501	2.92546	465.318	3.04153	perlucin 6	RecName: Full=Perlucin	Putative perlucin 6 OS=Haliotis discus discus PE=2 SV=1	ENSP00000414938	ENSDARP00000036582	ENSGACP00000008102	ENSORLP00000004882	ENSTNIP00000010345	ENSTRUP00000035293	FBpp0072554																	jgi|Lotgi1|164819|fgenesh2_pg.C_sca_4700
ruditapes_lrc30836	13.427	11.2652	0.0544967	fatty acid binding protein adipocyte	RecName: Full=Fatty acid-binding protein, adipocyte; AltName: Full=A-FABP; Short=AFABP; AltName: Full=Fatty acid-binding protein 4; AltName: Full=Adipocyte lipid-binding protein; Short=ALBP; AltName: Full=P2 adipocyte protein; AltName: Full=Myelin P2 protein homolog; AltName: Full=3T3-L1 lipid-binding protein; AltName: Full=Protein 422; AltName: Full=P15	Blo t 13 allergen OS=Blomia tropicalis PE=2 SV=1	ENSP00000256104	ENSDARP00000018865	ENSGACP00000013437	ENSORLP00000016901	ENSTNIP00000020354	ENSTRUP00000037842	FBpp0099726																	jgi|Lotgi1|145240|e_gw1.298.25.1
ruditapes_lrc32079	18.7808	9448.06	0	kallikrein plasma (fletcher factor) 1	RecName: Full=Plasma kallikrein; AltName: Full=Plasma prekallikrein; AltName: Full=Kininogenin; AltName: Full=Fletcher factor; Contains: RecName: Full=Plasma kallikrein heavy chain; Contains: RecName: Full=Plasma kallikrein light chain; Flags: Precursor	Putative uncharacterized protein OS=Branchiostoma floridae GN=BRAFLDRAFT_123451 PE=3 SV=1	ENSP00000264690	ENSDARP00000058066	ENSGACP00000007806	ENSORLP00000008266	ENSTNIP00000019282	ENSTRUP00000015059	FBpp0082704																	jgi|Lotgi1|135510|e_gw1.98.110.1
ruditapes_lrc32105	13.7983	42.7464	0.0544967	glutathione s-transferase	RecName: Full=Probable glutathione S-transferase 7; AltName: Full=GST class-sigma	C. briggsae CBR-GST-9 protein OS=Caenorhabditis briggsae GN=Cbr-gst-9 PE=4 SV=1	ENSP00000295256	ENSDARP00000004830	ENSGACP00000010188	ENSORLP00000012132	ENSTNIP00000018200	ENSTRUP00000038134	FBpp0099646																	jgi|Lotgi1|96422|gw1.17.489.1
ruditapes_lrc32271	40.4424	8264.11	0	kallikrein plasma (fletcher factor) 1	RecName: Full=Plasma kallikrein; AltName: Full=Plasma prekallikrein; AltName: Full=Kininogenin; AltName: Full=Fletcher factor; Contains: RecName: Full=Plasma kallikrein heavy chain; Contains: RecName: Full=Plasma kallikrein light chain; Flags: Precursor	Plasminogen OS=Oryzias latipes GN=plg PE=2 SV=1	ENSP00000264690	ENSDARP00000080377	ENSGACP00000004015	ENSORLP00000023522	ENSTNIP00000012612	ENSTRUP00000015059	FBpp0082704																	jgi|Lotgi1|170394|fgenesh2_pg.C_sca_9800
ruditapes_lrc32292	6.16592	735.858	0.252613	elastase 4 precursor	RecName: Full=Plasma kallikrein; AltName: Full=Plasma prekallikrein; AltName: Full=Kininogenin; AltName: Full=Fletcher factor; Contains: RecName: Full=Plasma kallikrein heavy chain; Contains: RecName: Full=Plasma kallikrein light chain; Flags: Precursor	Putative uncharacterized protein OS=Branchiostoma floridae GN=BRAFLDRAFT_277744 PE=3 SV=1	ENSP00000264690	ENSDARP00000100259	ENSGACP00000027654	ENSORLP00000008266	ENSTNIP00000003974	ENSTRUP00000015059	FBpp0087983																	jgi|Lotgi1|135510|e_gw1.98.110.1
ruditapes_lrc32336	10.0391	5861.63	0.0945591	transforming growth beta induced	RecName: Full=Transforming growth factor-beta-induced protein ig-h3; Short=Beta ig-h3; Flags: Precursor	Putative uncharacterized protein OS=Mus musculus GN=Tgfbi PE=2 SV=1	ENSP00000306306	ENSDARP00000018627	ENSGACP00000027192	ENSORLP00000004469	ENSTNIP00000005740	ENSTRUP00000008509	FBpp0080174																	jgi|Lotgi1|200506|estExt_Genewise1.C_sca
ruditapes_lrc32372	4.63542	100.517	0.469954	galactoside- 3	RecName: Full=Galectin-3; AltName: Full=Galactose-specific lectin 3; AltName: Full=Mac-2 antigen; AltName: Full=IgE-binding protein; AltName: Full=35 kDa lectin; AltName: Full=Carbohydrate-binding protein 35; Short=CBP 35; AltName: Full=Laminin-binding protein; AltName: Full=Lectin L-29	Tandem repeat galectin OS=Venerupis philippinarum GN=MCGal PE=2 SV=1	ENSP00000254301	ENSDARP00000053873	ENSGACP00000005242	ENSORLP00000011528	ENSTNIP00000013652	ENSTRUP00000022885	FBpp0085887																	jgi|Lotgi1|167404|fgenesh2_pg.C_sca_6600
ruditapes_lrc32403	12.3406	959.962	0.0905808	retinoid- and fatty-acid binding protein cg11064-pa isoform 1	RecName: Full=Apolipophorins; Contains: RecName: Full=Apolipophorin-2; AltName: Full=Apolipophorin II; AltName: Full=apoLp-2; Contains: RecName: Full=Apolipophorin-1; AltName: Full=Apolipophorin I; AltName: Full=apoLp-1; Flags: Precursor	Putative uncharacterized protein OS=Ixodes scapularis GN=IscW_ISCW009032 PE=4 SV=1	ENSP00000316900	ENSDARP00000079233	ENSGACP00000010274	ENSORLP00000005668	ENSTNIP00000005090	ENSTRUP00000000432	FBpp0088252																	jgi|Lotgi1|158025|fgenesh2_pg.C_sca_1500
ruditapes_lrc32470	7.54468	39.8128	0.179558	dicarbonyl l-xylulose reductase	RecName: Full=L-xylulose reductase; Short=XR; AltName: Full=Dicarbonyl/L-xylulose reductase	Putative uncharacterized protein OS=Branchiostoma floridae GN=BRAFLDRAFT_200527 PE=3 SV=1	ENSP00000303356	ENSDARP00000019859	ENSGACP00000020297	ENSORLP00000003314	ENSTNIP00000006174	ENSTRUP00000042198	FBpp0074425																	jgi|Lotgi1|154580|fgenesh2_pg.C_sca_6000
ruditapes_lrc32619	13.7486	1222.38	0.0544967	apolipophorin precursor protein	RecName: Full=Apolipophorins; Contains: RecName: Full=Apolipophorin-2; AltName: Full=Apolipophorin II; AltName: Full=apoLp-2; Contains: RecName: Full=Apolipophorin-1; AltName: Full=Apolipophorin I; AltName: Full=apoLp-1; Flags: Precursor	Putative uncharacterized protein OS=Ixodes scapularis GN=IscW_ISCW009032 PE=4 SV=1	ENSP00000297801	ENSDARP00000088694	ENSGACP00000005698	ENSORLP00000010893	ENSTNIP00000022406	ENSTRUP00000004319	FBpp0088252																	jgi|Lotgi1|158025|fgenesh2_pg.C_sca_1500
ruditapes_lrc32626	10.4406	35.4958	0.0945591	prostaglandin d synthase-like	RecName: Full=Probable glutathione S-transferase 5; AltName: Full=GST class-sigma	Sigma class glutathione-s-transferase 2 OS=Haliotis discus discus PE=2 SV=1	ENSP00000295256	ENSDARP00000019826	ENSGACP00000008615	ENSORLP00000012132	ENSTNIP00000019657	ENSTRUP00000038134	FBpp0099646																	jgi|Lotgi1|141440|e_gw1.161.2.1
ruditapes_lrc32631	8.79134	33.2265	0.109351	dicarbonyl l-xylulose reductase	RecName: Full=L-xylulose reductase; Short=XR; AltName: Full=Dicarbonyl/L-xylulose reductase	Putative uncharacterized protein OS=Branchiostoma floridae GN=BRAFLDRAFT_200527 PE=3 SV=1	ENSP00000303356	ENSDARP00000019859	ENSGACP00000020297	ENSORLP00000003314	ENSTNIP00000006174	ENSTRUP00000042197	FBpp0074425																	jgi|Lotgi1|154580|fgenesh2_pg.C_sca_6000
ruditapes_lrc32653	6.0644	54.4956	0.252613	dicarbonyl l-xylulose reductase	RecName: Full=L-xylulose reductase; Short=XR; AltName: Full=Dicarbonyl/L-xylulose reductase	Putative uncharacterized protein OS=Branchiostoma floridae GN=BRAFLDRAFT_200527 PE=3 SV=1	ENSP00000303356	ENSDARP00000019859	ENSGACP00000020297	ENSORLP00000003314	ENSTNIP00000006174	ENSTRUP00000026139	FBpp0074425																	jgi|Lotgi1|154580|fgenesh2_pg.C_sca_6000
ruditapes_lrc32741	12.1129	10.2608	0.0905808	fatty acid binding protein 4	RecName: Full=Fatty acid-binding protein, adipocyte; AltName: Full=AFABP; AltName: Full=Fatty acid-binding protein 4	Blo t 13 allergen OS=Blomia tropicalis PE=2 SV=1	ENSP00000256104	ENSDARP00000018865	ENSGACP00000013437	ENSORLP00000016901	ENSTNIP00000020354	ENSTRUP00000037842	FBpp0099726																	jgi|Lotgi1|160677|fgenesh2_pg.C_sca_2500
ruditapes_lrc33051	23.7794	4779.86	0	kallikrein plasma (fletcher factor) 1	RecName: Full=Plasma kallikrein; AltName: Full=Plasma prekallikrein; AltName: Full=Kininogenin; AltName: Full=Fletcher factor; Contains: RecName: Full=Plasma kallikrein heavy chain; Contains: RecName: Full=Plasma kallikrein light chain; Flags: Precursor	Putative uncharacterized protein OS=Branchiostoma floridae GN=BRAFLDRAFT_123742 PE=3 SV=1	ENSP00000326708	ENSDARP00000080377	ENSGACP00000004015	ENSORLP00000008266	ENSTNIP00000003416	ENSTRUP00000015060	FBpp0071658																	jgi|Lotgi1|170394|fgenesh2_pg.C_sca_9800
ruditapes_lrc33170	5.5868	317.595	0.334897	secreted protein with signal peptide and 12 kazal repeats and a mucin-like stretch of threonines	RecName: Full=Agrin; Flags: Precursor	Serine proteinase inhibitor OS=Procambarus clarkii PE=2 SV=1	ENSP00000368678	ENSDARP00000075218	ENSGACP00000017186	ENSORLP00000008289	ENSTNIP00000013815	ENSTRUP00000015237	FBpp0076385																	jgi|Lotgi1|152676|fgenesh2_pg.C_sca_2000
ruditapes_lrc33176	4.08712	197.9	0.69834	flj45910 protein	RecName: Full=Hepatic lectin	C-type lectin OS=Venerupis philippinarum PE=2 SV=1	ENSP00000393719	ENSDARP00000093678	ENSGACP00000016706	ENSORLP00000022387	ENSTNIP00000003724	ENSTRUP00000005650	FBpp0072554																	jgi|Lotgi1|77550|gw1.66.126.1
ruditapes_lrc33232	16.049	30.1802	0	glutathione s-transferase	RecName: Full=Probable glutathione S-transferase 7; AltName: Full=GST class-sigma	Putative uncharacterized protein OS=Caenorhabditis briggsae GN=CBG02265 PE=4 SV=1	ENSP00000295256	ENSDARP00000019826	ENSGACP00000008615	ENSORLP00000012132	ENSTNIP00000019657	ENSTRUP00000038134	FBpp0099646																	jgi|Lotgi1|158630|fgenesh2_pg.C_sca_1700
ruditapes_lrc33241	7.22026	39.5603	0.179558	dicarbonyl l-xylulose reductase	RecName: Full=L-xylulose reductase; Short=XR; AltName: Full=Dicarbonyl/L-xylulose reductase	Putative uncharacterized protein OS=Branchiostoma floridae GN=BRAFLDRAFT_200527 PE=3 SV=1	ENSP00000303356	ENSDARP00000019859	ENSGACP00000020297	ENSORLP00000003314	ENSTNIP00000006174	ENSTRUP00000042197	FBpp0074425																	jgi|Lotgi1|154580|fgenesh2_pg.C_sca_6000
ruditapes_lrc33275	27.3879	2725.1	0	kallikrein plasma (fletcher factor) 1	RecName: Full=Plasma kallikrein; AltName: Full=Plasma prekallikrein; AltName: Full=Kininogenin; AltName: Full=Fletcher factor; Contains: RecName: Full=Plasma kallikrein heavy chain; Contains: RecName: Full=Plasma kallikrein light chain; Flags: Precursor	Putative uncharacterized protein OS=Branchiostoma floridae GN=BRAFLDRAFT_123742 PE=3 SV=1	ENSP00000264690	ENSDARP00000035814	ENSGACP00000019892	ENSORLP00000008266	ENSTNIP00000012612	ENSTRUP00000015059	FBpp0082704																	jgi|Lotgi1|170394|fgenesh2_pg.C_sca_9800
ruditapes_lrc33306	31.1797	8887.43	0	kallikrein plasma (fletcher factor) 1	RecName: Full=Plasma kallikrein; AltName: Full=Plasma prekallikrein; AltName: Full=Kininogenin; AltName: Full=Fletcher factor; Contains: RecName: Full=Plasma kallikrein heavy chain; Contains: RecName: Full=Plasma kallikrein light chain; Flags: Precursor	Putative uncharacterized protein OS=Branchiostoma floridae GN=BRAFLDRAFT_123742 PE=3 SV=1	ENSP00000264690	ENSDARP00000061480	ENSGACP00000023557	ENSORLP00000008266	ENSTNIP00000012612	ENSTRUP00000015059	FBpp0082704																	jgi|Lotgi1|170394|fgenesh2_pg.C_sca_9800
ruditapes_lrc33331	4.08955	9.94769	0.69834	osteoblast specific factor	RecName: Full=Periostin; Short=PN; AltName: Full=Osteoblast-specific factor 2; Short=OSF-2; Flags: Precursor	Putative uncharacterized protein OS=Thalassiosira pseudonana GN=THAPSDRAFT_25610 PE=4 SV=1	ENSP00000369066	ENSDARP00000018627	ENSGACP00000015415	ENSORLP00000004469	ENSTNIP00000005740	ENSTRUP00000020692	FBpp0081973																	jgi|Lotgi1|172860|fgenesh2_pg.C_sca_1430
ruditapes_lrc33495	14.8431	1080.01	0.0544967	aplp_locmi ame: full=apolipophorins contains: ame: full=apolipophorin-2 ame: full=apolipophorin ii ame: full=apolp-2 contains: ame: full=apolipophorin-1 ame: full=apolipophorin i ame: full=apolp-1 flags: precursor	RecName: Full=Apolipophorins; Contains: RecName: Full=Apolipophorin-2; AltName: Full=Apolipophorin II; AltName: Full=apoLp-2; Contains: RecName: Full=Apolipophorin-1; AltName: Full=Apolipophorin I; AltName: Full=apoLp-1; Flags: Precursor	Putative uncharacterized protein OS=Ixodes scapularis GN=IscW_ISCW009032 PE=4 SV=1	ENSP00000316900	ENSDARP00000079233	ENSGACP00000005698	ENSORLP00000010893	ENSTNIP00000022424	ENSTRUP00000033814	FBpp0079440																	jgi|Lotgi1|158025|fgenesh2_pg.C_sca_1500
ruditapes_lrc33573	48.7602	6377.4	0	elastase 2 like	RecName: Full=Plasma kallikrein; AltName: Full=Plasma prekallikrein; AltName: Full=Kininogenin; AltName: Full=Fletcher factor; Contains: RecName: Full=Plasma kallikrein heavy chain; Contains: RecName: Full=Plasma kallikrein light chain; Flags: Precursor	Putative uncharacterized protein OS=Branchiostoma floridae GN=BRAFLDRAFT_123451 PE=3 SV=1	ENSP00000264690	ENSDARP00000073749	ENSGACP00000023557	ENSORLP00000008266	ENSTNIP00000003911	ENSTRUP00000021509	FBpp0082704																	jgi|Lotgi1|170394|fgenesh2_pg.C_sca_9800
ruditapes_lrc33602	8.58238	69.9934	0.109351	aplp_locmi ame: full=apolipophorins contains: ame: full=apolipophorin-2 ame: full=apolipophorin ii ame: full=apolp-2 contains: ame: full=apolipophorin-1 ame: full=apolipophorin i ame: full=apolp-1 flags: precursor	RecName: Full=Apolipophorins; Contains: RecName: Full=Apolipophorin-2; AltName: Full=Apolipophorin II; AltName: Full=apoLp-2; Contains: RecName: Full=Apolipophorin-1; AltName: Full=Apolipophorin I; AltName: Full=apoLp-1; Flags: Precursor	Putative uncharacterized protein OS=Ixodes scapularis GN=IscW_ISCW009032 PE=4 SV=1	ENSP00000382329	ENSDARP00000088694	ENSGACP00000010274	ENSORLP00000005162	ENSTNIP00000021977	ENSTRUP00000007844	FBpp0079440																	jgi|Lotgi1|158025|fgenesh2_pg.C_sca_1500
ruditapes_lrc33710	12.5194	41.3979	0.0905808	s- glutathione dehydrogenase class iii alcohol dehydrogenase	RecName: Full=Alcohol dehydrogenase class-3; AltName: Full=Alcohol dehydrogenase class-III; AltName: Full=S-(hydroxymethyl)glutathione dehydrogenase; AltName: Full=Glutathione-dependent formaldehyde dehydrogenase; Short=GSH-FDH; Short=FALDH; Short=FDH	Alcohol dehydrogenase class-3 OS=Salmo salar GN=ADHX PE=2 SV=1	ENSP00000296412	ENSDARP00000099464	ENSGACP00000021752	ENSORLP00000006535	ENSTNIP00000016001	ENSTRUP00000039680	FBpp0081767																	jgi|Lotgi1|177389|fgenesh2_pm.C_sca_5000
ruditapes_lrc33834	9.25139	8179.04	0.104128	kallikrein plasma (fletcher factor) 1	RecName: Full=Plasma kallikrein; AltName: Full=Plasma prekallikrein; AltName: Full=Kininogenin; AltName: Full=Fletcher factor; Contains: RecName: Full=Plasma kallikrein heavy chain; Contains: RecName: Full=Plasma kallikrein light chain; Flags: Precursor	Plasminogen OS=Oryzias latipes GN=plg PE=2 SV=1	ENSP00000264690	ENSDARP00000080377	ENSGACP00000007814	ENSORLP00000023522	ENSTNIP00000012612	ENSTRUP00000015059	FBpp0082704																	jgi|Lotgi1|170394|fgenesh2_pg.C_sca_9800
ruditapes_lrc33888	20.2906	8270.55	0	kallikrein plasma (fletcher factor) 1	RecName: Full=Plasma kallikrein; AltName: Full=Plasma prekallikrein; AltName: Full=Kininogenin; AltName: Full=Fletcher factor; Contains: RecName: Full=Plasma kallikrein heavy chain; Contains: RecName: Full=Plasma kallikrein light chain; Flags: Precursor	Putative uncharacterized protein OS=Branchiostoma floridae GN=BRAFLDRAFT_123742 PE=3 SV=1	ENSP00000264690	ENSDARP00000073267	ENSGACP00000019892	ENSORLP00000010944	ENSTNIP00000003416	ENSTRUP00000015059	FBpp0082704																	jgi|Lotgi1|170394|fgenesh2_pg.C_sca_9800
ruditapes_lrc33987	11.4963	13828	0.0945591	alpha 3 type vi collagen isoform 1 precursor	RecName: Full=Collagen alpha-1(XII) chain; AltName: Full=Fibrochimerin; Flags: Precursor	Putative uncharacterized protein (Fragment) OS=Branchiostoma floridae GN=BRAFLDRAFT_235784 PE=4 SV=1	ENSP00000359153	ENSDARP00000009356	ENSGACP00000003927	ENSORLP00000021229	ENSTNIP00000004716	ENSTRUP00000025448																AM853539.p.cg.6		jgi|Lotgi1|163395|fgenesh2_pg.C_sca_3900
ruditapes_lrc34116	6.91405	49.2422	0.192215	dicarbonyl l-xylulose reductase	RecName: Full=L-xylulose reductase; Short=XR; AltName: Full=Dicarbonyl/L-xylulose reductase	Putative uncharacterized protein OS=Branchiostoma floridae GN=BRAFLDRAFT_200527 PE=3 SV=1	ENSP00000303356	ENSDARP00000019859	ENSGACP00000020297	ENSORLP00000003314	ENSTNIP00000006174	ENSTRUP00000042197	FBpp0074425																	jgi|Lotgi1|154580|fgenesh2_pg.C_sca_6000
ruditapes_lrc34118	6.64645	35.5294	0.192215	dicarbonyl l-xylulose reductase	RecName: Full=L-xylulose reductase; Short=XR; AltName: Full=Dicarbonyl/L-xylulose reductase	Putative uncharacterized protein OS=Branchiostoma floridae GN=BRAFLDRAFT_200527 PE=3 SV=1	ENSP00000303356	ENSDARP00000019859	ENSGACP00000020297	ENSORLP00000003314	ENSTNIP00000006174	ENSTRUP00000042197	FBpp0074425																	jgi|Lotgi1|154580|fgenesh2_pg.C_sca_6000
ruditapes_lrc34291	18.8023	8841.83	0	kallikrein plasma (fletcher factor) 1	RecName: Full=Plasma kallikrein; AltName: Full=Plasma prekallikrein; AltName: Full=Kininogenin; AltName: Full=Fletcher factor; Contains: RecName: Full=Plasma kallikrein heavy chain; Contains: RecName: Full=Plasma kallikrein light chain; Flags: Precursor	Putative uncharacterized protein OS=Branchiostoma floridae GN=BRAFLDRAFT_123742 PE=3 SV=1	ENSP00000264690	ENSDARP00000100259	ENSGACP00000004015	ENSORLP00000008321	ENSTNIP00000003416	ENSTRUP00000015059	FBpp0082704																	jgi|Lotgi1|170394|fgenesh2_pg.C_sca_9800
ruditapes_lrc34302	14.5461	8776.08	0.0544967	astacin-like squid metalloprotease type iii	RecName: Full=MAM domain-containing glycosylphosphatidylinositol anchor protein 1; AltName: Full=Ig6M; Flags: Precursor	Myosinase-III OS=Loligo bleekeri GN=Mase-III PE=2 SV=1	ENSP00000362499	ENSDARP00000100259	ENSGACP00000018500	ENSORLP00000016940	ENSTNIP00000021833	ENSTRUP00000034253	FBpp0086264																	jgi|Lotgi1|166571|fgenesh2_pg.C_sca_5900
ruditapes_lrc34474	13.177	10.7185	0.0905808	fatty acid binding protein 4	RecName: Full=Fatty acid-binding protein, adipocyte; AltName: Full=AFABP; AltName: Full=Fatty acid-binding protein 4	Blo t 13 allergen OS=Blomia tropicalis PE=2 SV=1	ENSP00000256104	ENSDARP00000018865	ENSGACP00000013437	ENSORLP00000016901	ENSTNIP00000020354	ENSTRUP00000037842	FBpp0099726																	jgi|Lotgi1|160677|fgenesh2_pg.C_sca_2500
ruditapes_lrc34480	12.9445	1560.34	0.0905808	cg15828 cg15828- partial	RecName: Full=Apolipophorins; Contains: RecName: Full=Apolipophorin-2; AltName: Full=Apolipophorin II; AltName: Full=apoLp-2; Contains: RecName: Full=Apolipophorin-1; AltName: Full=Apolipophorin I; AltName: Full=apoLp-1; Flags: Precursor	Putative uncharacterized protein OS=Ixodes scapularis GN=IscW_ISCW009032 PE=4 SV=1	ENSP00000382329	ENSDARP00000078239	ENSGACP00000010274	ENSORLP00000005668	ENSTNIP00000021977	ENSTRUP00000030980	FBpp0079440																	jgi|Lotgi1|158025|fgenesh2_pg.C_sca_1500
ruditapes_lrc34485	6.05538	1215.72	0.252613	cg15828 cg15828- partial	RecName: Full=Apolipophorins; Contains: RecName: Full=Apolipophorin-2; AltName: Full=Apolipophorin II; AltName: Full=apoLp-2; Contains: RecName: Full=Apolipophorin-1; AltName: Full=Apolipophorin I; AltName: Full=apoLp-1; Flags: Precursor	Putative uncharacterized protein OS=Ixodes scapularis GN=IscW_ISCW009032 PE=4 SV=1	ENSP00000382329	ENSDARP00000078239	ENSGACP00000010274	ENSORLP00000005668	ENSTNIP00000021977	ENSTRUP00000007844	FBpp0079440																	jgi|Lotgi1|158025|fgenesh2_pg.C_sca_1500
ruditapes_lrc34725	6.91359	223.028	0.192215	nadh: oxidoreductase subunit	RecName: Full=NADH dehydrogenase [ubiquinone] 1 beta subcomplex subunit 7; AltName: Full=NADH-ubiquinone oxidoreductase B18 subunit; AltName: Full=Complex I-B18; Short=CI-B18	NADH:CoQ oxidoreductase subunit B18, putative OS=Ixodes scapularis GN=IscW_ISCW019654 PE=4 SV=1	ENSP00000215565	ENSDARP00000043932	ENSGACP00000024897	ENSORLP00000018611	ENSTNIP00000017100	ENSTRUP00000010830	FBpp0073777																	jgi|Lotgi1|165787|fgenesh2_pg.C_sca_5300
ruditapes_lrc34781	11.4624	36.7333	0.0945591	glutathione s-transferase	RecName: Full=Probable glutathione S-transferase 7; AltName: Full=GST class-sigma	Glutathione S-transferase OS=Haemonchus contortus PE=2 SV=1	ENSP00000295256	ENSDARP00000019826	ENSGACP00000008615	ENSORLP00000012132	ENSTNIP00000019657	ENSTRUP00000038134	FBpp0099646																	jgi|Lotgi1|158630|fgenesh2_pg.C_sca_1700
ruditapes_lrc34922	3.12752	3.50968	3.04153	s-adenosylhomocysteine hydrolase	RecName: Full=Adenosylhomocysteinase A; Short=AdoHcyase A; AltName: Full=S-adenosyl-L-homocysteine hydrolase A	Adenosylhomocysteinase OS=Branchiostoma belcheri tsingtauense PE=2 SV=1	ENSP00000352092	ENSDARP00000002844	ENSGACP00000004807	ENSORLP00000016107	ENSTNIP00000009346	ENSTRUP00000006063	FBpp0073847																	jgi|Lotgi1|177652|fgenesh2_pm.C_sca_9000
ruditapes_lrc35068	16.2973	1209.23	0	mitochondrial ubiquinol-cytochrome c reductase hinge protein	RecName: Full=Cytochrome b-c1 complex subunit 6, mitochondrial; AltName: Full=Ubiquinol-cytochrome c reductase complex 11 kDa protein; AltName: Full=Cytochrome c1 non-heme 11 kDa protein; AltName: Full=Mitochondrial hinge protein; AltName: Full=Complex III subunit VIII; AltName: Full=Complex III subunit 6; Flags: Precursor	Ubiquinol-cytochrome C reductase OS=Spodoptera litura GN=ucc PE=4 SV=1	ENSP00000398507	ENSDARP00000076588	ENSGACP00000020590	ENSORLP00000010741	ENSTNIP00000009406	ENSTRUP00000045332	FBpp0087782																	jgi|Lotgi1|181455|estExt_Genewise1.C_sca
ruditapes_lrc35124	11.2665	3350.84	0.0945591	kazal-type serine protease inhibitor domain-containing protein	RecName: Full=Agrin; Flags: Precursor	Kazal-like serine protease inhibitor EPI10 OS=Phytophthora infestans PE=2 SV=1	ENSP00000359218	ENSDARP00000056440	ENSGACP00000006409	ENSORLP00000000649	ENSTNIP00000013815	ENSTRUP00000015237	FBpp0087490																	jgi|Lotgi1|152677|fgenesh2_pg.C_sca_2000
ruditapes_lrc35171	3.18804	155.526	1.0579	serine proteinase	RecName: Full=Serine protease inhibitor dipetalogastin; Short=Dipetalin; Flags: Precursor	Serine proteinase inhibitor OS=Venerupis philippinarum PE=2 SV=1	ENSP00000368678	ENSDARP00000101095	ENSGACP00000006409	ENSORLP00000022459	ENSTNIP00000009292	ENSTRUP00000015237	FBpp0076385																	jgi|Lotgi1|155316|fgenesh2_pg.C_sca_8000
ruditapes_lrc35188	13.12	6351.67	0.0905808	protein	RecName: Full=Meprin A subunit beta; AltName: Full=Endopeptidase-2; Flags: Precursor	Myosinase-I (Fragment) OS=Todarodes pacificus GN=Mase-I PE=2 SV=1	ENSP00000269202	ENSDARP00000090619	ENSGACP00000017197	ENSORLP00000021550	ENSTNIP00000006566	ENSTRUP00000030362	FBpp0080341																	jgi|Lotgi1|166571|fgenesh2_pg.C_sca_5900
ruditapes_lrc35420	15.5234	2800.05	0.0544967	calcium-binding ef-hand domain protein		Calcium binding protein 2 (Fragment) OS=Biomphalaria glabrata PE=2 SV=1	ENSP00000414886	ENSDARP00000031510	ENSGACP00000026845	ENSORLP00000012728	ENSTNIP00000013696	ENSTRUP00000018964	FBpp0073322															CU994550.p.cg.6		jgi|Lotgi1|162267|fgenesh2_pg.C_sca_3300
ruditapes_lrc35421	4.96445	264.71	0.334897	kazal-like serine protease inhibitor epi10	RecName: Full=Agrin; Flags: Precursor	Kazal-like serine protease inhibitor EPI10 OS=Phytophthora infestans PE=2 SV=1	ENSP00000359218	ENSDARP00000056440	ENSGACP00000006409	ENSORLP00000000649	ENSTNIP00000013815	ENSTRUP00000015237	FBpp0087490																	jgi|Lotgi1|152677|fgenesh2_pg.C_sca_2000
ruditapes_lrc35469	9.74294	11357	0.104128	serine proteases and ovochymase regions	RecName: Full=Cationic trypsin; Flags: Precursor	Putative uncharacterized protein OS=Branchiostoma floridae GN=BRAFLDRAFT_123742 PE=3 SV=1	ENSP00000326708	ENSDARP00000058066	ENSGACP00000010377	ENSORLP00000008266	ENSTNIP00000012555	ENSTRUP00000002728	FBpp0071658																	jgi|Lotgi1|170394|fgenesh2_pg.C_sca_9800
ruditapes_lrc35528	17.1755	12.1483	0	fatty acid binding protein 4	RecName: Full=Fatty acid-binding protein, adipocyte; AltName: Full=AFABP; AltName: Full=Fatty acid-binding protein 4	Blo t 13 allergen OS=Blomia tropicalis PE=2 SV=1	ENSP00000256104	ENSDARP00000018865	ENSGACP00000013437	ENSORLP00000016901	ENSTNIP00000020354	ENSTRUP00000037842	FBpp0099726																	jgi|Lotgi1|160677|fgenesh2_pg.C_sca_2500
ruditapes_lrc35601	10.078	9941.06	0.0945591	serine proteases and ovochymase regions	RecName: Full=Transmembrane protease, serine 6; AltName: Full=Matriptase-2	Putative uncharacterized protein OS=Branchiostoma floridae GN=BRAFLDRAFT_123742 PE=3 SV=1	ENSP00000251971	ENSDARP00000097428	ENSGACP00000019892	ENSORLP00000001488	ENSTNIP00000006908	ENSTRUP00000046880	FBpp0288500																	jgi|Lotgi1|84943|gw1.98.112.1
ruditapes_lrc35628	14.2628	11.3349	0.0544967	fatty acid binding protein 4	RecName: Full=Fatty acid-binding protein, adipocyte; AltName: Full=AFABP; AltName: Full=Fatty acid-binding protein 4	Blo t 13 allergen OS=Blomia tropicalis PE=2 SV=1	ENSP00000256104	ENSDARP00000018865	ENSGACP00000013437	ENSORLP00000016901	ENSTNIP00000020354	ENSTRUP00000037842	FBpp0099726																	jgi|Lotgi1|160677|fgenesh2_pg.C_sca_2500
ruditapes_lrc35638	7.65317	8358.77	0.179558	astacin-like squid metalloprotease type iii	RecName: Full=MAM domain-containing glycosylphosphatidylinositol anchor protein 1; AltName: Full=Ig6M; Flags: Precursor	Astacin-like squid metalloprotease type III (Fragment) OS=Sepia esculenta GN=alsm-III PE=2 SV=1	ENSP00000366387	ENSDARP00000100259	ENSGACP00000018500	ENSORLP00000016940	ENSTNIP00000006689	ENSTRUP00000034253	FBpp0086264																	jgi|Lotgi1|166571|fgenesh2_pg.C_sca_5900
ruditapes_lrc35660	9.19809	7188.7	0.104128	osteoblast specific factor	RecName: Full=Periostin; Short=PN; AltName: Full=Osteoblast-specific factor 2; Short=OSF-2; Flags: Precursor	Putative uncharacterized protein OS=Thalassiosira pseudonana GN=THAPSDRAFT_25610 PE=4 SV=1	ENSP00000369071	ENSDARP00000018627	ENSGACP00000015401	ENSORLP00000004469	ENSTNIP00000019363	ENSTRUP00000020688	FBpp0081972																	jgi|Lotgi1|164994|fgenesh2_pg.C_sca_4900
ruditapes_lrc35783	6.5675	99.4218	0.192215	c-type lectin	RecName: Full=Low affinity immunoglobulin epsilon Fc receptor; AltName: Full=Lymphocyte IgE receptor; AltName: Full=Fc-epsilon-RII; AltName: CD_antigen=CD23	Perlucin-like protein isoform A OS=Venerupis philippinarum PE=2 SV=1	ENSP00000393719	ENSDARP00000076487	ENSGACP00000005387	ENSORLP00000022387	ENSTNIP00000003724	ENSTRUP00000005650	FBpp0072554																	jgi|Lotgi1|167426|fgenesh2_pg.C_sca_6600
ruditapes_lrc36091	6.86004	13862.5	0.192215	acrosin precursor	RecName: Full=Transmembrane protease, serine 6; AltName: Full=Matriptase-2	Putative uncharacterized protein OS=Branchiostoma floridae GN=BRAFLDRAFT_123742 PE=3 SV=1	ENSP00000326708	ENSDARP00000058066	ENSGACP00000004011	ENSORLP00000008266	ENSTNIP00000003974	ENSTRUP00000015060	FBpp0082704																	jgi|Lotgi1|170394|fgenesh2_pg.C_sca_9800
ruditapes_lrc36100	5.86342	8178.36	0.252613	muscle positioning family member (mup-4)	RecName: Full=Collagen alpha-1(XII) chain; AltName: Full=Fibrochimerin; Flags: Precursor	Putative uncharacterized protein (Fragment) OS=Branchiostoma floridae GN=BRAFLDRAFT_235784 PE=4 SV=1	ENSP00000393742	ENSDARP00000009356	ENSGACP00000015651	ENSORLP00000021229	ENSTNIP00000010405	ENSTRUP00000025448																AM853539.p.cg.6		jgi|Lotgi1|112019|e_gw1.14.139.1
ruditapes_lrc36119	15.0096	36.0143	0.0544967	glutathione s-transferase	RecName: Full=Glutathione S-transferase 1; AltName: Full=GST class-sigma	C. briggsae CBR-GST-9 protein OS=Caenorhabditis briggsae GN=Cbr-gst-9 PE=4 SV=1	ENSP00000295256	ENSDARP00000019826	ENSGACP00000008599	ENSORLP00000012132	ENSTNIP00000019657	ENSTRUP00000038132	FBpp0099646																	jgi|Lotgi1|113694|e_gw1.17.43.1
ruditapes_lrc36212	6.731	77.2216	0.192215	dicarbonyl l-xylulose reductase	RecName: Full=L-xylulose reductase; Short=XR; AltName: Full=Dicarbonyl/L-xylulose reductase	Putative uncharacterized protein OS=Branchiostoma floridae GN=BRAFLDRAFT_200527 PE=3 SV=1	ENSP00000303356	ENSDARP00000019859	ENSGACP00000020297	ENSORLP00000003314	ENSTNIP00000006174	ENSTRUP00000042197	FBpp0074425																	jgi|Lotgi1|154580|fgenesh2_pg.C_sca_6000
ruditapes_lrc36306	5.58519	5642.66	0.334897	kallikrein plasma (fletcher factor) 1	RecName: Full=Plasma kallikrein; AltName: Full=Plasma prekallikrein; AltName: Full=Kininogenin; AltName: Full=Fletcher factor; Contains: RecName: Full=Plasma kallikrein heavy chain; Contains: RecName: Full=Plasma kallikrein light chain; Flags: Precursor	Putative uncharacterized protein OS=Branchiostoma floridae GN=BRAFLDRAFT_123742 PE=3 SV=1	ENSP00000264690	ENSDARP00000080377	ENSGACP00000009920	ENSORLP00000006500	ENSTNIP00000012555	ENSTRUP00000032229	FBpp0082704																	jgi|Lotgi1|170394|fgenesh2_pg.C_sca_9800
ruditapes_lrc36339	15.5415	46.5196	0.0544967	glutathione s-transferase	RecName: Full=Glutathione S-transferase 1; AltName: Full=GST class-sigma	C. briggsae CBR-GST-9 protein OS=Caenorhabditis briggsae GN=Cbr-gst-9 PE=4 SV=1	ENSP00000295256	ENSDARP00000019826	ENSGACP00000008615	ENSORLP00000012132	ENSTNIP00000019657	ENSTRUP00000038134	FBpp0099646																	jgi|Lotgi1|158630|fgenesh2_pg.C_sca_1700
ruditapes_lrc36360	9.63301	3074.4	0.104128	kallikrein plasma (fletcher factor) 1	RecName: Full=Plasma kallikrein; AltName: Full=Plasma prekallikrein; AltName: Full=Kininogenin; AltName: Full=Fletcher factor; Contains: RecName: Full=Plasma kallikrein heavy chain; Contains: RecName: Full=Plasma kallikrein light chain; Flags: Precursor	Kallikrein OS=Sus scrofa PE=2 SV=1	ENSP00000264690	ENSDARP00000100259	ENSGACP00000019892	ENSORLP00000010944	ENSTNIP00000003416	ENSTRUP00000015059	FBpp0082704																	jgi|Lotgi1|170394|fgenesh2_pg.C_sca_9800
ruditapes_lrc36408	5.48777	11.7938	0.334897	flj45910 protein	RecName: Full=Hepatic lectin	Perlucin-like protein isoform A OS=Venerupis philippinarum PE=2 SV=1	ENSP00000393719	ENSDARP00000076487	ENSGACP00000008102	ENSORLP00000022414	ENSTNIP00000003724	ENSTRUP00000005650	FBpp0072554																	jgi|Lotgi1|167426|fgenesh2_pg.C_sca_6600
ruditapes_lrc36749	9.85342	33.0354	0.0945591	alcohol dehydrogenase class-3	RecName: Full=Alcohol dehydrogenase class-3 chain L; AltName: Full=Alcohol dehydrogenase class-III chain L; AltName: Full=S-(hydroxymethyl)glutathione dehydrogenase; AltName: Full=Glutathione-dependent formaldehyde dehydrogenase; Short=GSH-FDH; Short=FALDH; Short=FDH	Putative uncharacterized protein OS=Gallus gallus GN=RCJMB04_12i19 PE=2 SV=1	ENSP00000296412	ENSDARP00000098287	ENSGACP00000021752	ENSORLP00000006535	ENSTNIP00000002273	ENSTRUP00000039680	FBpp0081767																	jgi|Lotgi1|177389|fgenesh2_pm.C_sca_5000
ruditapes_lrc36752	16.7101	29.118	0	glutathione s-transferase	RecName: Full=Probable glutathione S-transferase 7; AltName: Full=GST class-sigma	Putative uncharacterized protein OS=Caenorhabditis briggsae GN=CBG02265 PE=4 SV=1	ENSP00000295256	ENSDARP00000019826	ENSGACP00000008615	ENSORLP00000012132	ENSTNIP00000019657	ENSTRUP00000038134	FBpp0099646																	jgi|Lotgi1|158630|fgenesh2_pg.C_sca_1700
ruditapes_lrc36922	16.1622	44.4042	0	selenium binding protein 1	RecName: Full=Selenium-binding protein 1	Selenium binding protein 1 OS=Xenopus tropicalis GN=selenbp1 PE=2 SV=1	ENSP00000408263	ENSDARP00000098327	ENSGACP00000004203	ENSORLP00000025818	ENSTNIP00000005508	ENSTRUP00000018985	FBpp0082183																	jgi|Lotgi1|231185|estExt_fgenesh2_pg.C_s
ruditapes_lrc36926	4.65979	3563.05	0.469954	transmembrane serine 2	RecName: Full=Plasma kallikrein; AltName: Full=Plasma prekallikrein; AltName: Full=Kininogenin; AltName: Full=Fletcher factor; Contains: RecName: Full=Plasma kallikrein heavy chain; Contains: RecName: Full=Plasma kallikrein light chain; Flags: Precursor	Putative uncharacterized protein OS=Branchiostoma floridae GN=BRAFLDRAFT_123742 PE=3 SV=1	ENSP00000326708	ENSDARP00000058066	ENSGACP00000019892	ENSORLP00000019708	ENSTNIP00000018352	ENSTRUP00000036736	FBpp0082704																	jgi|Lotgi1|170394|fgenesh2_pg.C_sca_9800
ruditapes_lrc36967	15.7087	31.4748	0.0544967	glutathione s-transferase	RecName: Full=Probable glutathione S-transferase 7; AltName: Full=GST class-sigma	Putative uncharacterized protein OS=Trichoplax adhaerens GN=TRIADDRAFT_37628 PE=4 SV=1	ENSP00000295256	ENSDARP00000019826	ENSGACP00000008615	ENSORLP00000012132	ENSTNIP00000019657	ENSTRUP00000038134	FBpp0099646																	jgi|Lotgi1|158630|fgenesh2_pg.C_sca_1700
ruditapes_lrc37069	6.61594	2609.76	0.192215	selenium-dependent glutathione peroxidase	RecName: Full=Epididymal secretory glutathione peroxidase; AltName: Full=Epididymis-specific glutathione peroxidase-like protein; Short=EGLP; AltName: Full=Major androgen-regulated protein; AltName: Full=arMEP24; Flags: Precursor	Glutathione peroxidase OS=Venerupis philippinarum PE=2 SV=1	ENSP00000392398	ENSDARP00000026046	ENSGACP00000024298	ENSORLP00000008883	ENSTNIP00000002420	ENSTRUP00000020646	FBpp0072932																	jgi|Lotgi1|97208|gw1.5.1012.1
ruditapes_lrc38021	6.80757	37.616	0.192215	dicarbonyl l-xylulose reductase	RecName: Full=L-xylulose reductase; Short=XR; AltName: Full=Dicarbonyl/L-xylulose reductase	Dicarbonyl L-xylulose reductase OS=Mus musculus GN=Dcxr PE=4 SV=1	ENSP00000303356	ENSDARP00000019859	ENSGACP00000020297	ENSORLP00000003314	ENSTNIP00000006174	ENSTRUP00000042198	FBpp0074425																	jgi|Lotgi1|154580|fgenesh2_pg.C_sca_6000
ruditapes_lrc38023	9.71893	5518.09	0.104128	chymotrypsin a ctra-1	RecName: Full=Chymotrypsin-like protease CTRL-1; Flags: Precursor	Putative uncharacterized protein OS=Branchiostoma floridae GN=BRAFLDRAFT_84096 PE=3 SV=1	ENSP00000322629	ENSDARP00000058066	ENSGACP00000023355	ENSORLP00000019708	ENSTNIP00000018352	ENSTRUP00000036736	FBpp0073070																	jgi|Lotgi1|135510|e_gw1.98.110.1
ruditapes_lrc38117	11.9492	10270.6	0.0945591	protein	RecName: Full=MAM domain-containing protein 2; AltName: Full=MAM domain-containing proteoglycan; Short=Mamcan; Flags: Precursor	Myosinase-I (Fragment) OS=Todarodes pacificus GN=Mase-I PE=2 SV=1	ENSP00000366387	ENSDARP00000069485	ENSGACP00000018500	ENSORLP00000016940	ENSTNIP00000021833	ENSTRUP00000034253	FBpp0086264																	jgi|Lotgi1|166571|fgenesh2_pg.C_sca_5900
ruditapes_lrc38176	5.14139	716.306	0.334897	protein	RecName: Full=MAM domain-containing protein 2; AltName: Full=MAM domain-containing proteoglycan; Short=Mamcan; Flags: Precursor	Putative uncharacterized protein OS=Branchiostoma floridae GN=BRAFLDRAFT_125245 PE=4 SV=1	ENSP00000366387	ENSDARP00000069485	ENSGACP00000018500	ENSORLP00000016940	ENSTNIP00000001447	ENSTRUP00000034253	FBpp0086264																	jgi|Lotgi1|83165|gw1.59.135.1
ruditapes_lrc38189	5.86649	40.678	0.252613	dicarbonyl l-xylulose reductase	RecName: Full=L-xylulose reductase; Short=XR; AltName: Full=Dicarbonyl/L-xylulose reductase	Putative uncharacterized protein OS=Branchiostoma floridae GN=BRAFLDRAFT_200527 PE=3 SV=1	ENSP00000303356	ENSDARP00000019859	ENSGACP00000020297	ENSORLP00000003314	ENSTNIP00000006174	ENSTRUP00000042197	FBpp0074425																	jgi|Lotgi1|154580|fgenesh2_pg.C_sca_6000
ruditapes_lrc38239	8.12978	7658.21	0.109351	kazal-like serine protease inhibitor epi10	RecName: Full=Agrin; Flags: Precursor	Kazal-like serine protease inhibitor EPI10 OS=Phytophthora infestans PE=2 SV=1	ENSP00000355110	ENSDARP00000073739	ENSGACP00000006409	ENSORLP00000000649	ENSTNIP00000013815	ENSTRUP00000015237	FBpp0087490																	jgi|Lotgi1|170564|fgenesh2_pg.C_sca_1000
ruditapes_lrc38610	11.0289	185.545	0.0945591	kallikrein plasma (fletcher factor) 1	RecName: Full=Plasma kallikrein; AltName: Full=Plasma prekallikrein; AltName: Full=Kininogenin; AltName: Full=Fletcher factor; Contains: RecName: Full=Plasma kallikrein heavy chain; Contains: RecName: Full=Plasma kallikrein light chain; Flags: Precursor	Kallikrein B, plasma (Fletcher factor) 1, isoform CRA_b OS=Homo sapiens GN=KLKB1 PE=2 SV=1	ENSP00000264690	ENSDARP00000100259	ENSGACP00000004011	ENSORLP00000008317	ENSTNIP00000003974	ENSTRUP00000015059	FBpp0082704																	jgi|Lotgi1|170394|fgenesh2_pg.C_sca_9800
ruditapes_lrc38883	18.3346	32.5171	0	glutathione s-transferase	RecName: Full=Glutathione S-transferase 1; AltName: Full=GST class-sigma	Putative uncharacterized protein OS=Trichoplax adhaerens GN=TRIADDRAFT_37628 PE=4 SV=1	ENSP00000295256	ENSDARP00000019826	ENSGACP00000008615	ENSORLP00000012132	ENSTNIP00000019657	ENSTRUP00000038134	FBpp0099646																	jgi|Lotgi1|96422|gw1.17.489.1
ruditapes_lrc39163	3.33793	204.449	1.0579	serine proteinase	RecName: Full=Serine protease inhibitor dipetalogastin; Short=Dipetalin; Flags: Precursor	Serine proteinase inhibitor OS=Venerupis philippinarum PE=2 SV=1	ENSP00000368678	ENSDARP00000101095	ENSGACP00000006409	ENSORLP00000022459	ENSTNIP00000009292	ENSTRUP00000015237	FBpp0076385																	jgi|Lotgi1|155316|fgenesh2_pg.C_sca_8000
ruditapes_lrc39285	26.5016	290.103	0	kallikrein plasma (fletcher factor) 1	RecName: Full=Plasma kallikrein; AltName: Full=Plasma prekallikrein; AltName: Full=Kininogenin; AltName: Full=Fletcher factor; Contains: RecName: Full=Plasma kallikrein heavy chain; Contains: RecName: Full=Plasma kallikrein light chain; Flags: Precursor	Putative uncharacterized protein OS=Branchiostoma floridae GN=BRAFLDRAFT_57333 PE=3 SV=1	ENSP00000264690	ENSDARP00000073267	ENSGACP00000004015	ENSORLP00000008323	ENSTNIP00000021638	ENSTRUP00000015059	FBpp0082704																	jgi|Lotgi1|170394|fgenesh2_pg.C_sca_9800
ruditapes_lrc39924	8.14984	5405.86	0.109351	protein	RecName: Full=Zinc metalloproteinase nas-14; AltName: Full=Nematode astacin 14; Flags: Precursor	Putative uncharacterized protein (Fragment) OS=Branchiostoma floridae GN=BRAFLDRAFT_245310 PE=3 SV=1	ENSP00000350630	ENSDARP00000054471	ENSGACP00000022409	ENSORLP00000025247	ENSTNIP00000006566	ENSTRUP00000040420	FBpp0080313																	jgi|Lotgi1|127868|e_gw1.59.57.1
ruditapes_s34094	4.03325	368.309	0.69834	af320565_1cathepsine l-like cysteine protease	RecName: Full=Digestive cysteine proteinase 1; Flags: Precursor	Cathepsine L-like cysteine protease OS=Rhodnius prolixus PE=2 SV=1	ENSP00000357981	ENSDARP00000053637	ENSGACP00000012726	ENSORLP00000015673	ENSTNIP00000020399	ENSTRUP00000030540	FBpp0086719																	jgi|Lotgi1|177225|fgenesh2_pm.C_sca_2000
ruditapes_s34788	7.74305	548.087	0.179558	kazal-like serine protease inhibitor epi10	RecName: Full=Follistatin; Short=FS; AltName: Full=Activin-binding protein; Flags: Precursor	Kazal-like serine protease inhibitor EPI10 OS=Phytophthora infestans PE=2 SV=1	ENSP00000380151	ENSDARP00000073739	ENSGACP00000006409	ENSORLP00000000649	ENSTNIP00000013815	ENSTRUP00000042567	FBpp0087490																	jgi|Lotgi1|170564|fgenesh2_pg.C_sca_1000
ruditapes_s34930	3.03668	14.601	3.04153	protein	RecName: Full=Brevican core protein; Flags: Precursor	Putative uncharacterized protein (Fragment) OS=Branchiostoma floridae GN=BRAFLDRAFT_214672 PE=4 SV=1	ENSP00000393719	ENSDARP00000091666	ENSGACP00000005387	ENSORLP00000013829	ENSTNIP00000001777	ENSTRUP00000040370	FBpp0072554																	jgi|Lotgi1|77550|gw1.66.126.1
ruditapes_s35149	6.24231	32.2987	0.252613	dicarbonyl l-xylulose reductase	RecName: Full=L-xylulose reductase; Short=XR; AltName: Full=Dicarbonyl/L-xylulose reductase	Putative uncharacterized protein OS=Branchiostoma floridae GN=BRAFLDRAFT_200527 PE=3 SV=1	ENSP00000303356	ENSDARP00000019859	ENSGACP00000020297	ENSORLP00000003314	ENSTNIP00000006174	ENSTRUP00000042197	FBpp0074425																	jgi|Lotgi1|154580|fgenesh2_pg.C_sca_6000
ruditapes_s35939	22.3007	34.1839	0	glutathione s-transferase	RecName: Full=Probable glutathione S-transferase 7; AltName: Full=GST class-sigma	Sigma class glutathione-s-transferase 2 OS=Haliotis discus discus PE=2 SV=1	ENSP00000295256	ENSDARP00000019826	ENSGACP00000008615	ENSORLP00000012132	ENSTNIP00000019657	ENSTRUP00000038134	FBpp0099646																	jgi|Lotgi1|158630|fgenesh2_pg.C_sca_1700
ruditapes_s36022	8.07776	22.3535	0.109351	dicarbonyl l-xylulose reductase	RecName: Full=L-xylulose reductase; Short=XR; AltName: Full=Dicarbonyl/L-xylulose reductase	Putative uncharacterized protein OS=Branchiostoma floridae GN=BRAFLDRAFT_200527 PE=3 SV=1	ENSP00000303356	ENSDARP00000019859	ENSGACP00000020297	ENSORLP00000003314	ENSTNIP00000006174	ENSTRUP00000042198	FBpp0074425																	jgi|Lotgi1|154580|fgenesh2_pg.C_sca_6000
ruditapes_s36706	23.7765	33.0955	0	glutathione s-transferase	RecName: Full=Glutathione S-transferase 1; AltName: Full=GST class-sigma	C. briggsae CBR-GST-9 protein OS=Caenorhabditis briggsae GN=Cbr-gst-9 PE=4 SV=1	ENSP00000295256	ENSDARP00000058259	ENSGACP00000008615	ENSORLP00000012132	ENSTNIP00000019657	ENSTRUP00000038134	FBpp0099646																	jgi|Lotgi1|158630|fgenesh2_pg.C_sca_1700
ruditapes_s37241	30.4144	5606.99	0	kazal-like serine protease inhibitor epi10	RecName: Full=Agrin; Flags: Precursor	Kazal-like serine protease inhibitor EPI10 OS=Phytophthora infestans PE=2 SV=1	ENSP00000380151	ENSDARP00000073739	ENSGACP00000006409	ENSORLP00000000649	ENSTNIP00000013815	ENSTRUP00000042567	FBpp0087490																	jgi|Lotgi1|170564|fgenesh2_pg.C_sca_1000
ruditapes_s37481	8.21178	3051.08	0.109351	protein	RecName: Full=MAM domain-containing protein 2; AltName: Full=MAM domain-containing proteoglycan; Short=Mamcan; Flags: Precursor	Predicted protein (Fragment) OS=Nematostella vectensis GN=v1g120666 PE=3 SV=1	ENSP00000366387	ENSDARP00000069485	ENSGACP00000018500	ENSORLP00000013498	ENSTNIP00000006689	ENSTRUP00000034253	FBpp0086264																	jgi|Lotgi1|166571|fgenesh2_pg.C_sca_5900
ruditapes_s37987	26.0535	181.275	0	ferritin	RecName: Full=Yolk ferritin; Flags: Precursor	Ferritin OS=Artemia sanfranciscana GN=Fetn PE=2 SV=1	ENSP00000384656	ENSDARP00000100208	ENSGACP00000020441	ENSORLP00000020974	ENSTNIP00000014079	ENSTRUP00000036550	FBpp0073576																	jgi|Lotgi1|164282|fgenesh2_pg.C_sca_4400
ruditapes_s38133	8.27899	36.2875	0.109351	dicarbonyl l-xylulose reductase	RecName: Full=L-xylulose reductase; Short=XR; AltName: Full=Dicarbonyl/L-xylulose reductase	Dicarbonyl/L-xylulose reductase OS=Danio rerio GN=dcxr PE=2 SV=1	ENSP00000303356	ENSDARP00000019859	ENSGACP00000020297	ENSORLP00000003314	ENSTNIP00000006174	ENSTRUP00000026138	FBpp0074425																	jgi|Lotgi1|154580|fgenesh2_pg.C_sca_6000
ruditapes_s38280	6.86035	33.5137	0.192215	dicarbonyl l-xylulose reductase	RecName: Full=L-xylulose reductase; Short=XR; AltName: Full=Dicarbonyl/L-xylulose reductase	Dicarbonyl/L-xylulose reductase OS=Danio rerio GN=dcxr PE=2 SV=1	ENSP00000303356	ENSDARP00000019859	ENSGACP00000020297	ENSORLP00000003314	ENSTNIP00000006174	ENSTRUP00000015175	FBpp0074425																	jgi|Lotgi1|154580|fgenesh2_pg.C_sca_6000
ruditapes_s38420	7.79525	5928.76	0.179558	protein	RecName: Full=MAM domain-containing protein 2; AltName: Full=MAM domain-containing proteoglycan; Short=Mamcan; Flags: Precursor	Putative uncharacterized protein OS=Branchiostoma floridae GN=BRAFLDRAFT_125245 PE=4 SV=1	ENSP00000366387	ENSDARP00000069485	ENSGACP00000018500	ENSORLP00000016940	ENSTNIP00000001447	ENSTRUP00000034253	FBpp0086264																	jgi|Lotgi1|166571|fgenesh2_pg.C_sca_5900
ruditapes_s38528	9.99637	12902.1	0.0945591	kallikrein plasma (fletcher factor) 1	RecName: Full=Serine protease DESC4; Contains: RecName: Full=Serine protease DESC4 non-catalytic chain; Contains: RecName: Full=Serine protease DESC4 catalytic chain; Flags: Precursor	Wu:fk84e06 protein (Fragment) OS=Danio rerio GN=tmprss13b PE=2 SV=1	ENSP00000005995	ENSDARP00000079263	ENSGACP00000016708	ENSORLP00000016471	ENSTNIP00000005395	ENSTRUP00000034169	FBpp0087746																	jgi|Lotgi1|177555|fgenesh2_pm.C_sca_8000
ruditapes_s38568	33.5386	36.3668	0	dicarbonyl l-xylulose reductase	RecName: Full=L-xylulose reductase; Short=XR; AltName: Full=Dicarbonyl/L-xylulose reductase	Dicarbonyl/L-xylulose reductase OS=Danio rerio GN=dcxr PE=2 SV=1	ENSP00000303356	ENSDARP00000019859	ENSGACP00000020297	ENSORLP00000003314	ENSTNIP00000006174	ENSTRUP00000042197	FBpp0074425																	jgi|Lotgi1|154580|fgenesh2_pg.C_sca_6000
ruditapes_s38821	8.75586	2148.92	0.109351	protein	RecName: Full=MAM domain-containing protein 2; AltName: Full=MAM domain-containing proteoglycan; Short=Mamcan; Flags: Precursor	Predicted protein (Fragment) OS=Nematostella vectensis GN=v1g120666 PE=3 SV=1	ENSP00000366387	ENSDARP00000069485	ENSGACP00000018500	ENSORLP00000016940	ENSTNIP00000001447	ENSTRUP00000034253	FBpp0086264																	jgi|Lotgi1|166571|fgenesh2_pg.C_sca_5900
ruditapes_s39010	8.51993	9.21701	0.109351	fatty acid binding protein 4	RecName: Full=Fatty acid-binding protein 2, liver; AltName: Full=L-FABP; AltName: Full=Liver basic FABP; Short=LB-FABP	Sodium-calcium exchanger OS=Loligo pealeii PE=2 SV=1	ENSP00000256104	ENSDARP00000041228	ENSGACP00000016003	ENSORLP00000013510	ENSTNIP00000020354	ENSTRUP00000037842	FBpp0099726																	jgi|Lotgi1|67350|gw1.298.6.1
ruditapes_s39177	25.0917	1742.33	0	tryptase gamma 1	RecName: Full=Tryptase gamma; AltName: Full=Transmembrane tryptase; AltName: Full=Serine protease 31; Contains: RecName: Full=Tryptase gamma light chain; Contains: RecName: Full=Tryptase gamma heavy chain; Flags: Precursor	Wu:fk84e06 protein (Fragment) OS=Danio rerio GN=tmprss13b PE=2 SV=1	ENSP00000234798	ENSDARP00000079263	ENSGACP00000010183	ENSORLP00000008323	ENSTNIP00000021023	ENSTRUP00000000241	FBpp0082704																	jgi|Lotgi1|177555|fgenesh2_pm.C_sca_8000
ruditapes_s39333	11.3318	5707.3	0.0945591	protein	RecName: Full=MAM domain-containing protein 2; AltName: Full=MAM domain-containing proteoglycan; Short=Mamcan; Flags: Precursor	Putative uncharacterized protein OS=Branchiostoma floridae GN=BRAFLDRAFT_125245 PE=4 SV=1	ENSP00000366387	ENSDARP00000069485	ENSGACP00000018500	ENSORLP00000016940	ENSTNIP00000001447	ENSTRUP00000034253	FBpp0086264																	jgi|Lotgi1|166571|fgenesh2_pg.C_sca_5900
ruditapes_s39378	5.66994	40.9581	0.252613	dicarbonyl l-xylulose reductase	RecName: Full=L-xylulose reductase; Short=XR; AltName: Full=Dicarbonyl/L-xylulose reductase; AltName: Full=Kidney dicarbonyl reductase; Short=kiDCR; AltName: Full=Carbonyl reductase II; AltName: Full=Sperm surface protein P34H	Putative uncharacterized protein OS=Branchiostoma floridae GN=BRAFLDRAFT_200527 PE=3 SV=1	ENSP00000303356	ENSDARP00000019859	ENSGACP00000020297	ENSORLP00000003314	ENSTNIP00000006174	ENSTRUP00000042197	FBpp0074425																	jgi|Lotgi1|154580|fgenesh2_pg.C_sca_6000
ruditapes_s39705	5.56038	99.2361	0.334897	tryptase beta 2	RecName: Full=Tryptase beta-2; Short=Tryptase-2; AltName: Full=Mast cell protease 6; Short=mMCP-6; Flags: Precursor	Serine protease OS=Pinctada fucata PE=2 SV=1	ENSP00000418247	ENSDARP00000021264	ENSGACP00000001890	ENSORLP00000001446	ENSTNIP00000000656	ENSTRUP00000041879	FBpp0081424																	jgi|Lotgi1|170394|fgenesh2_pg.C_sca_9800
ruditapes_s40220	13.2162	29.7426	0.0544967	glutathione s-transferase	RecName: Full=Glutathione S-transferase 1; AltName: Full=GST class-sigma	C. briggsae CBR-GST-9 protein OS=Caenorhabditis briggsae GN=Cbr-gst-9 PE=4 SV=1	ENSP00000295256	ENSDARP00000019826	ENSGACP00000008615	ENSORLP00000012132	ENSTNIP00000019657	ENSTRUP00000038134	FBpp0099646																	jgi|Lotgi1|158630|fgenesh2_pg.C_sca_1700
ruditapes2_c1112	5.21174	6.66446	0.334897	cg2811 cg2811-pa	RecName: Full=UPF0131 protein CG2811	GI19135 OS=Drosophila mojavensis GN=GI19135 PE=4 SV=1	ENSP00000410449	ENSDARP00000094561	ENSGACP00000018783	ENSORLP00000007984	ENSTNIP00000001997	ENSTRUP00000033055	FBpp0072318																	jgi|Lotgi1|164508|fgenesh2_pg.C_sca_4500
ruditapes2_c1212	4.95726	7.65555	0.334897	hydroxysteroid (17-beta) dehydrogenase 4	RecName: Full=Peroxisomal multifunctional enzyme type 2; Short=MFE-2; AltName: Full=D-bifunctional protein; Short=DBP; AltName: Full=17-beta-hydroxysteroid dehydrogenase 4; Short=17-beta-HSD 4; Includes: RecName: Full=3-hydroxyacyl-CoA dehydrogenase; Includes: RecName: Full=3-alpha,7-alpha, 12-alpha-trihydroxy-5-beta-cholest-24-enoyl-CoA hydratase	Putative uncharacterized protein (Fragment) OS=Branchiostoma floridae GN=BRAFLDRAFT_232698 PE=4 SV=1	ENSP00000411960	ENSDARP00000046430	ENSGACP00000008294	ENSORLP00000004428	ENSTNIP00000019803	ENSTRUP00000042960	FBpp0073650																	jgi|Lotgi1|81671|gw1.15.356.1
ruditapes2_c122	9.9578	711.935	0.0945591	acyl- synthetase long-chain family member 1	RecName: Full=Long-chain-fatty-acid--CoA ligase 6; AltName: Full=Long-chain acyl-CoA synthetase 6; Short=LACS 6	Putative uncharacterized protein OS=Gallus gallus GN=RCJMB04_3m22 PE=2 SV=1	ENSP00000296869	ENSDARP00000079273	ENSGACP00000023399	ENSORLP00000001374	ENSTNIP00000019177	ENSTRUP00000045054	FBpp0074845																	jgi|Lotgi1|155416|fgenesh2_pg.C_sca_8000
ruditapes2_c1259	4.01911	95.5793	0.69834	tandem repeat galectin	RecName: Full=Galectin-3; AltName: Full=Galactose-specific lectin 3; AltName: Full=Mac-2 antigen; AltName: Full=IgE-binding protein; AltName: Full=35 kDa lectin; AltName: Full=Carbohydrate-binding protein 35; Short=CBP 35; AltName: Full=Laminin-binding protein; AltName: Full=Lectin L-29	Tandem repeat galectin OS=Biomphalaria glabrata PE=2 SV=1	ENSP00000254301	ENSDARP00000053873	ENSGACP00000015576	ENSORLP00000011528	ENSTNIP00000013652	ENSTRUP00000022885	FBpp0085887																	jgi|Lotgi1|167404|fgenesh2_pg.C_sca_6600
ruditapes2_c1270	14.7898	936.723	0.0544967	peripheral-type benzodiazepine receptor	RecName: Full=Translocator protein; AltName: Full=Peripheral-type benzodiazepine receptor; Short=PBR	GF15022 OS=Drosophila ananassae GN=GF15022 PE=4 SV=1	ENSP00000392012	ENSDARP00000037745	ENSGACP00000001949	ENSORLP00000024729	ENSTNIP00000017748	ENSTRUP00000038801	FBpp0077726																	jgi|Lotgi1|154818|fgenesh2_pg.C_sca_6000
ruditapes2_c128	12.109	50.7738	0.0905808	cathepsin d	RecName: Full=Lysosomal aspartic protease; Flags: Precursor	Aspartic proteinase OS=Sitophilus zeamais PE=2 SV=1	ENSP00000384947	ENSDARP00000074872	ENSGACP00000022781	ENSORLP00000000114	ENSTNIP00000006553	ENSTRUP00000031874	FBpp0087972																	jgi|Lotgi1|173095|fgenesh2_pg.C_sca_1480
ruditapes2_c1334	18.3637	793.701	0	hepatopancreas kazal-type proteinase inhibitor	RecName: Full=Agrin; Flags: Precursor	Protease inhibitor Epi11 OS=Phytophthora infestans T30-4 GN=PITG_07096 PE=4 SV=1	ENSP00000368678	ENSDARP00000075218	ENSGACP00000017186	ENSORLP00000002355	ENSTNIP00000013815	ENSTRUP00000015237	FBpp0076385																	jgi|Lotgi1|152676|fgenesh2_pg.C_sca_2000
ruditapes2_c1343	3.55541	8.57601	1.0579	cg3603-pa	RecName: Full=Estradiol 17-beta-dehydrogenase 8; AltName: Full=Testosterone 17-beta-dehydrogenase 8; AltName: Full=17-beta-hydroxysteroid dehydrogenase 8; Short=17-beta-HSD 8; AltName: Full=3-oxoacyl-[acyl-carrier-protein] reductase	Putative uncharacterized protein OS=Branchiostoma floridae GN=BRAFLDRAFT_281754 PE=3 SV=1	ENSP00000406488	ENSDARP00000001459	ENSGACP00000002411	ENSORLP00000008217	ENSTNIP00000021344	ENSTRUP00000012137	FBpp0070533																	jgi|Lotgi1|162294|fgenesh2_pg.C_sca_3300
ruditapes2_c136	5.88006	414.1	0.252613	ferritin heavy chain	RecName: Full=Ferritin heavy chain; Short=Ferritin H subunit	Ferritin peptide OS=Fenneropenaeus chinensis PE=2 SV=1	ENSP00000384656	ENSDARP00000044237	ENSGACP00000007931	ENSORLP00000020974	ENSTNIP00000014079	ENSTRUP00000036550	FBpp0073576																	jgi|Lotgi1|97745|gw1.109.114.1
ruditapes2_c138	5.36085	48.915	0.334897	protein	RecName: Full=Cysteine-rich motor neuron 1 protein; Short=CRIM-1; Flags: Precursor	C-myc proto-oncogene homolog protein (Fragment) OS=Crassostrea virginica GN=c-myc proto-oncogene homolog PE=2 SV=1	ENSP00000353612	ENSDARP00000050533	ENSGACP00000008061	ENSORLP00000000300	ENSTNIP00000021252	ENSTRUP00000047275	FBpp0081090																	jgi|Lotgi1|163522|fgenesh2_pg.C_sca_4000
ruditapes2_c1478	7.84165	5845.24	0.179558	transforming growth beta induced	RecName: Full=Transforming growth factor-beta-induced protein ig-h3; Short=Beta ig-h3; Flags: Precursor	Putative uncharacterized protein OS=Mus musculus GN=Tgfbi PE=2 SV=1	ENSP00000416330	ENSDARP00000018627	ENSGACP00000027192	ENSORLP00000004465	ENSTNIP00000002158	ENSTRUP00000008509	FBpp0081972																	jgi|Lotgi1|164994|fgenesh2_pg.C_sca_4900
ruditapes2_c1488	14.4391	9.24978	0.0544967	fatty acid binding protein adipocyte	RecName: Full=Fatty acid-binding protein, heart; AltName: Full=Heart-type fatty acid-binding protein; Short=H-FABP	Fatty acid binding protein OS=Crassostrea gigas PE=2 SV=1	ENSP00000232219	ENSDARP00000013026	ENSGACP00000016003	ENSORLP00000014497	ENSTNIP00000020354	ENSTRUP00000028607	FBpp0099726																	jgi|Lotgi1|153039|fgenesh2_pg.C_sca_2000
ruditapes2_c1579	4.57435	5.273	0.469954	protein	RecName: Full=Agrin; Flags: Precursor	Predicted protein (Fragment) OS=Nematostella vectensis GN=v1g9249 PE=4 SV=1	ENSP00000368678	ENSDARP00000101095	ENSGACP00000027608	ENSORLP00000001244	ENSTNIP00000013815	ENSTRUP00000015237	FBpp0076385																	jgi|Lotgi1|71215|gw1.43.92.1
ruditapes2_c1646	23.227	3389.97	0	beta-ig-h3 fasciclin	RecName: Full=Uncharacterized protein sll1483; Flags: Precursor	Beta-Ig-H3/fasciclin OS=Polaromonas naphthalenivorans (strain CJ2) GN=Pnap_2207 PE=3 SV=1	ENSP00000306306	ENSDARP00000096711	ENSGACP00000015415	ENSORLP00000004469	ENSTNIP00000003990	ENSTRUP00000008509	FBpp0080174																	jgi|Lotgi1|234346|estExt_fgenesh2_pg.C_s
ruditapes2_c1660	12.0783	2246.35	0.0905808	type alpha isoform cra_b	RecName: Full=Collagen alpha-4(VI) chain; Flags: Precursor	Putative uncharacterized protein (Fragment) OS=Branchiostoma floridae GN=BRAFLDRAFT_90333 PE=4 SV=1	ENSP00000402408	ENSDARP00000099654	ENSGACP00000003927	ENSORLP00000021229	ENSTNIP00000004716	ENSTRUP00000031492																AM853242.p.cg.6		jgi|Lotgi1|157501|fgenesh2_pg.C_sca_1400
ruditapes2_c1687	10.2843	9.93445	0.0945591	ornithine decarboxylase	RecName: Full=Ornithine decarboxylase; Short=ODC	Ornithine decarboxylase 1 OS=Haliotis discus discus PE=2 SV=1	ENSP00000385333	ENSDARP00000026811	ENSGACP00000017183	ENSORLP00000022229	ENSTNIP00000004466	ENSTRUP00000017393	FBpp0087939																	jgi|Lotgi1|178433|fgenesh2_pm.C_sca_2800
ruditapes2_c1760	11.6144	1418.41	0.0945591	cd209l1 protein	RecName: Full=C-type lectin domain family 4 member M; AltName: Full=CD209 antigen-like protein 1; AltName: CD_antigen=CD299	C-type lectin domain family 4 member E OS=Esox lucius GN=CLC4E PE=2 SV=1	ENSP00000299663	ENSDARP00000093678	ENSGACP00000012971	ENSORLP00000001225	ENSTNIP00000003724	ENSTRUP00000002803	FBpp0288558																	jgi|Lotgi1|167426|fgenesh2_pg.C_sca_6600
ruditapes2_c1808	7.54722	6943.83	0.179558	hephaestin	RecName: Full=Hephaestin; Flags: Precursor	Hephaestin OS=Homo sapiens GN=HEPH PE=2 SV=1	ENSP00000403834	ENSDARP00000015293	ENSGACP00000027254	ENSORLP00000006263	ENSTNIP00000012862	ENSTRUP00000009983	FBpp0079407																	jgi|Lotgi1|115448|e_gw1.21.51.1
ruditapes2_c184	12.4614	8.91896	0.0905808	xylose isomerase	RecName: Full=Xylose isomerase 1 RecName: Full=Xylose isomerase 1	Xylose isomerase OS=Branchiostoma floridae GN=BRAFLDRAFT_123544 PE=3 SV=1			ENSGACP00000005997		ENSTNIP00000007991	ENSTRUP00000023366				ENSGACT00000006014			ENSTRUT00000023463						gnl|UG|Ssa#S18833019		gnl|UG|Omy#S15246994			jgi|Lotgi1|175051|fgenesh2_pg.C_sca_2360
ruditapes2_c1855	37.0034	153.702	0	cd209 antigen-like protein a	RecName: Full=C-type lectin domain family 10 member A; AltName: Full=C-type lectin superfamily member 14; AltName: Full=Macrophage lectin 2; AltName: CD_antigen=CD301	Perlucin-like protein isoform A OS=Venerupis philippinarum PE=2 SV=1	ENSP00000254868	ENSDARP00000055896	ENSGACP00000008598	ENSORLP00000004882	ENSTNIP00000002958	ENSTRUP00000005650	FBpp0072554																	jgi|Lotgi1|77550|gw1.66.126.1
ruditapes2_c193	6.97546	61.9698	0.192215	placenta-specific 8	RecName: Full=Cornifelin homolog A	Predicted protein OS=Nematostella vectensis GN=v1g232547 PE=4 SV=1	ENSP00000222032	ENSDARP00000071819	ENSGACP00000026358	ENSORLP00000004392	ENSTNIP00000010447	ENSTRUP00000009713	FBpp0111608																	jgi|Lotgi1|155318|fgenesh2_pg.C_sca_8000
ruditapes2_c1960	5.79696	11.9583	0.252613	methionine sulfoxide reductase a	RecName: Full=Peptide methionine sulfoxide reductase msrA; Short=Protein-methionine-S-oxide reductase; AltName: Full=Peptide-methionine (S)-S-oxide reductase; Short=Peptide Met(O) reductase	Peptide methionine sulfoxide reductase OS=Rhodopseudomonas palustris GN=msrA2/ pms PE=3 SV=1	ENSP00000371930	ENSDARP00000047361	ENSGACP00000007954	ENSORLP00000010726	ENSTNIP00000023060	ENSTRUP00000032905	FBpp0089302																	jgi|Lotgi1|178486|fgenesh2_pm.C_sca_2900
ruditapes2_c2034	10.715	2074.93	0.0945591	c-type superfamily member 14 isoform 2 isoform 2	RecName: Full=C-type lectin domain family 10 member A; AltName: Full=C-type lectin superfamily member 14; AltName: Full=Macrophage lectin 2; AltName: CD_antigen=CD301	C-type lectin OS=Venerupis philippinarum PE=2 SV=1	ENSP00000254868	ENSDARP00000026455	ENSGACP00000020030	ENSORLP00000020598	ENSTNIP00000002763	ENSTRUP00000023748	FBpp0072554																	jgi|Lotgi1|166356|fgenesh2_pg.C_sca_5700
ruditapes2_c2176	9.25828	39.1427	0.104128	ninjurin 1	RecName: Full=Ninjurin-2; AltName: Full=Nerve injury-induced protein 2	LOC100126622 protein OS=Xenopus laevis GN=ninj1 PE=2 SV=1	ENSP00000364595	ENSDARP00000099061	ENSGACP00000025998	ENSORLP00000017298	ENSTNIP00000017715	ENSTRUP00000034520	FBpp0112992																	jgi|Lotgi1|167949|fgenesh2_pg.C_sca_7100
ruditapes2_c2218	13.8662	106.784	0.0544967	sphingomyelin acid-like 3b	RecName: Full=Acid sphingomyelinase-like phosphodiesterase 3b; Short=ASM-like phosphodiesterase 3b; Flags: Precursor	Putative uncharacterized protein OS=Branchiostoma floridae GN=BRAFLDRAFT_87841 PE=4 SV=1	ENSP00000363001	ENSDARP00000015973	ENSGACP00000018365	ENSORLP00000017968	ENSTNIP00000005979	ENSTRUP00000015446	FBpp0271895																	jgi|Lotgi1|159053|fgenesh2_pg.C_sca_1900
ruditapes2_c2244	9.75301	24.1386	0.104128	short-chain dehydrogenase reductase	RecName: Full=Dehydrogenase/reductase SDR family member 11; Flags: Precursor	LOC495296 protein OS=Xenopus laevis GN=LOC495296 PE=2 SV=1	ENSP00000251312	ENSDARP00000090869	ENSGACP00000026754	ENSORLP00000014244	ENSTNIP00000019327	ENSTRUP00000015833	FBpp0110515																	jgi|Lotgi1|183535|estExt_Genewise1.C_sca
ruditapes2_c2414	4.96412	54.7284	0.334897	tenascin isoform e	RecName: Full=Stabilin-1; AltName: Full=Fasciclin, EGF-like, laminin-type EGF-like and link domain-containing scavenger receptor 1; Short=FEEL-1; AltName: Full=MS-1 antigen; Flags: Precursor	Putative uncharacterized protein OS=Branchiostoma floridae GN=BRAFLDRAFT_82678 PE=4 SV=1	ENSP00000312946	ENSDARP00000066079	ENSGACP00000021373	ENSORLP00000007229	ENSTNIP00000009417	ENSTRUP00000033694	FBpp0289137																	jgi|Lotgi1|110351|e_gw1.11.622.1
ruditapes2_c244	12.1647	3887.66	0.0905808	connective tissue growth factor	RecName: Full=WNT1-inducible-signaling pathway protein 1; Short=WISP-1; AltName: Full=Wnt-1-induced secreted protein; Flags: Precursor	C-myc proto-oncogene homolog protein (Fragment) OS=Crassostrea virginica GN=c-myc proto-oncogene homolog PE=2 SV=1	ENSP00000250160	ENSDARP00000099684	ENSGACP00000008061	ENSORLP00000022630	ENSTNIP00000013889	ENSTRUP00000034594			ENSDART00000009500															jgi|Lotgi1|163522|fgenesh2_pg.C_sca_4000
ruditapes2_c2566	4.26498	9.63714	0.69834	chondroitin sulfate proteoglycan 2	RecName: Full=Aggrecan core protein; AltName: Full=Cartilage-specific proteoglycan core protein; Short=CSPCP; Flags: Precursor	Chondroitin sulfate proteoglycan 2 OS=Xenopus laevis PE=2 SV=2	ENSP00000265077	ENSDARP00000061407	ENSGACP00000022769	ENSORLP00000019573	ENSTNIP00000003491	ENSTRUP00000032931	FBpp0072554																	jgi|Lotgi1|167994|fgenesh2_pg.C_sca_7100
ruditapes2_c2594	5.8152	1476.07	0.252613	toll-like receptor	RecName: Full=Immunoglobulin superfamily containing leucine-rich repeat protein 2; Flags: Precursor	Toll-like receptor Tlr1.2 OS=Strongylocentrotus purpuratus PE=2 SV=1	ENSP00000408872	ENSDARP00000046111	ENSGACP00000020063	ENSORLP00000009070	ENSTNIP00000016759	ENSTRUP00000033698	FBpp0080311																	jgi|Lotgi1|162048|fgenesh2_pg.C_sca_3200
ruditapes2_c2653	3.01051	4.31215	3.04153	glutathione transferase omega-1	RecName: Full=Glutathione S-transferase omega-1; AltName: Full=GSTO 1-1	Omega class glutathione S-transferase OS=Crassostrea gigas GN=gsto PE=2 SV=1	ENSP00000358727	ENSDARP00000032411	ENSGACP00000012264	ENSORLP00000007787	ENSTNIP00000016309	ENSTRUP00000024351	FBpp0076377																	jgi|Lotgi1|163595|fgenesh2_pg.C_sca_4000
ruditapes2_c2658	5.85119	98.6524	0.252613	histidine ammonia-lyase	RecName: Full=Histidine ammonia-lyase; Short=Histidase	Histidine ammonia-lyase OS=Ixodes scapularis GN=IscW_ISCW012913 PE=3 SV=1	ENSP00000261208	ENSDARP00000008857	ENSGACP00000006004	ENSORLP00000005106	ENSTNIP00000019103	ENSTRUP00000043391																	jgi|Lotgi1|153613|fgenesh2_pg.C_sca_4000072	jgi|Lotgi1|153613|fgenesh2_pg.C_sca_4000
ruditapes2_c2779	7.36427	12.2825	0.179558	pipecolic acid oxidase	RecName: Full=Peroxisomal sarcosine oxidase; Short=PSO; AltName: Full=L-pipecolate oxidase; AltName: Full=L-pipecolic acid oxidase	Putative uncharacterized protein (Fragment) OS=Branchiostoma floridae GN=BRAFLDRAFT_218532 PE=4 SV=1	ENSP00000317721	ENSDARP00000072446	ENSGACP00000018098	ENSORLP00000017216	ENSTNIP00000007646	ENSTRUP00000000522	FBpp0080719																	jgi|Lotgi1|170071|fgenesh2_pg.C_sca_9200
ruditapes2_c2809	7.13677	175.548	0.192215	von willebrand factor type egf and pentraxin domain containing 1	RecName: Full=C4b-binding protein; Short=C4bp; Flags: Precursor	Complement component 4 binding protein OS=Mus musculus GN=C4bp PE=2 SV=1	ENSP00000363587	ENSDARP00000070258	ENSGACP00000025329	ENSORLP00000004047	ENSTNIP00000016856	ENSTRUP00000027132	FBpp0111897																	jgi|Lotgi1|156421|fgenesh2_pg.C_sca_1100
ruditapes2_c288	8.08658	97.145	0.109351	usher syndrome 1g homolog	RecName: Full=Usher syndrome type-1G protein homolog; AltName: Full=Scaffold protein containing ankyrin repeats and SAM domain; AltName: Full=Jackson shaker protein	Chromosome 2 SCAF14705, whole genome shotgun sequence. (Fragment) OS=Tetraodon nigroviridis GN=GSTENG00022316001 PE=4 SV=1	ENSP00000320076	ENSDARP00000007488	ENSGACP00000019095	ENSORLP00000017464	ENSTNIP00000014824	ENSTRUP00000011815	FBpp0086904																	jgi|Lotgi1|184085|estExt_Genewise1.C_sca
ruditapes2_c2895	10.0509	10799.6	0.0945591	isoform b	RecName: Full=Trypsin alpha-3	Putative uncharacterized protein OS=Branchiostoma floridae GN=BRAFLDRAFT_100914 PE=3 SV=1	ENSP00000391216	ENSDARP00000091927	ENSGACP00000000847	ENSORLP00000022888	ENSTNIP00000006042	ENSTRUP00000028963	FBpp0288500																	jgi|Lotgi1|175075|fgenesh2_pg.C_sca_2380
ruditapes2_c2912	25.9866	8.95584	0	elegans protein confirmed by transcript evidence	RecName: Full=Probable glutathione S-transferase 5; AltName: Full=GST class-sigma	Glutathione S-transferase sigma class protein OS=Crassostrea gigas GN=gst-sigma PE=2 SV=1	ENSP00000295256	ENSDARP00000019826	ENSGACP00000008615	ENSORLP00000012132	ENSTNIP00000019657	ENSTRUP00000038134	FBpp0099646																	jgi|Lotgi1|234021|estExt_fgenesh2_pg.C_s
ruditapes2_c2945	9.05017	191.297	0.104128	novel protein	RecName: Full=Delta-like protein C; Short=DeltaC; Short=delC; Flags: Precursor	Novel protein (Fragment) OS=Homo sapiens GN=RP11-188P8.1-002 PE=4 SV=1	ENSP00000366476	ENSDARP00000018643	ENSGACP00000017822	ENSORLP00000000511	ENSTNIP00000018664	ENSTRUP00000042541	FBpp0070483																	jgi|Lotgi1|86030|gw1.47.215.1
ruditapes2_c3122	5.7899	4133.75	0.252613	cysteine- angiogenic 61	RecName: Full=Protein CEF-10; Flags: Precursor	C-myc proto-oncogene homolog protein (Fragment) OS=Crassostrea virginica GN=c-myc proto-oncogene homolog PE=2 SV=1	ENSP00000353612	ENSDARP00000036965	ENSGACP00000008869	ENSORLP00000013494	ENSTNIP00000021252	ENSTRUP00000047275	FBpp0081090																	jgi|Lotgi1|163522|fgenesh2_pg.C_sca_4000
ruditapes2_c3169	17.5467	1257.37	0	plasma kallikrein b1 precursor	RecName: Full=Plasma kallikrein; AltName: Full=Plasma prekallikrein; AltName: Full=Kininogenin; AltName: Full=Fletcher factor; Contains: RecName: Full=Plasma kallikrein heavy chain; Contains: RecName: Full=Plasma kallikrein light chain; Flags: Precursor	Putative uncharacterized protein OS=Branchiostoma floridae GN=BRAFLDRAFT_123742 PE=3 SV=1	ENSP00000264690	ENSDARP00000100259	ENSGACP00000004011	ENSORLP00000001436	ENSTNIP00000003416	ENSTRUP00000015060	FBpp0087983																	jgi|Lotgi1|135510|e_gw1.98.110.1
ruditapes2_c3222	21.2681	162.885	0	peripheral-type benzodiazepine receptor	RecName: Full=Translocator protein; AltName: Full=Peripheral-type benzodiazepine receptor; Short=PBR; AltName: Full=PKBS; AltName: Full=Mitochondrial benzodiazepine receptor	GF15022 OS=Drosophila ananassae GN=GF15022 PE=4 SV=1	ENSP00000392012	ENSDARP00000037745	ENSGACP00000001949	ENSORLP00000024729	ENSTNIP00000017748	ENSTRUP00000038801	FBpp0077726																	jgi|Lotgi1|154818|fgenesh2_pg.C_sca_6000
ruditapes2_c3228	6.98105	166.556	0.192215	glutathione peroxidase 3	RecName: Full=Glutathione peroxidase 3; AltName: Full=GSHPx-3; Short=GPx-3; AltName: Full=Plasma glutathione peroxidase; AltName: Full=GSHPx-P; Flags: Precursor	Glutathione peroxidase OS=Unio tumidus PE=2 SV=2	ENSP00000373477	ENSDARP00000026046	ENSGACP00000024298	ENSORLP00000008883	ENSTNIP00000002420	ENSTRUP00000020646	FBpp0072931																	jgi|Lotgi1|97264|gw1.5.1014.1
ruditapes2_c3303	6.35235	976.763	0.192215	peptidoglycan-recognition protein s2	RecName: Full=Peptidoglycan-recognition protein SC2; Flags: Precursor	Peptidoglycan recognition protein S3 OS=Crassostrea gigas GN=pgrp_s3 PE=2 SV=1	ENSP00000345968	ENSDARP00000095570	ENSGACP00000008269	ENSORLP00000020476	ENSTNIP00000000683		FBpp0289519															CU994476.p.cg.6		jgi|Lotgi1|68774|gw1.19.164.1
ruditapes2_c3337	11.553	6356.23	0.0945591	adhesion lipoprotein	RecName: Full=Transforming growth factor-beta-induced protein ig-h3; Short=Beta ig-h3; AltName: Full=Kerato-epithelin; AltName: Full=RGD-containing collagen-associated protein; Short=RGD-CAP; Flags: Precursor	Putative uncharacterized protein OS=Branchiostoma floridae GN=BRAFLDRAFT_127065 PE=4 SV=1	ENSP00000306306	ENSDARP00000018627	ENSGACP00000021567	ENSORLP00000004469	ENSTNIP00000003990	ENSTRUP00000020692	FBpp0080174																	jgi|Lotgi1|165134|fgenesh2_pg.C_sca_4900
ruditapes2_c3340	9.68359	8570.8	0.104128	isoform a	RecName: Full=Trypsin beta; Flags: Precursor	Putative uncharacterized protein OS=Trichoplax adhaerens GN=TRIADDRAFT_55983 PE=3 SV=1	ENSP00000264690	ENSDARP00000091927	ENSGACP00000000265	ENSORLP00000022917	ENSTNIP00000019382	ENSTRUP00000006277	FBpp0077068																	jgi|Lotgi1|175075|fgenesh2_pg.C_sca_2380
ruditapes2_c3393	12.0942	138.246	0.0905808	cysteine- angiogenic 61	RecName: Full=Protein CEF-10; Flags: Precursor	C-myc proto-oncogene homolog protein (Fragment) OS=Crassostrea virginica GN=c-myc proto-oncogene homolog PE=2 SV=1	ENSP00000353612	ENSDARP00000036965	ENSGACP00000008869	ENSORLP00000013494	ENSTNIP00000021252	ENSTRUP00000047275	FBpp0081090																	jgi|Lotgi1|163522|fgenesh2_pg.C_sca_4000
ruditapes2_c3463	11.4665	12754	0.0945591	adhesion lipoprotein	RecName: Full=Transforming growth factor-beta-induced protein ig-h3; Short=Beta ig-h3; AltName: Full=Kerato-epithelin; AltName: Full=RGD-containing collagen-associated protein; Short=RGD-CAP; Flags: Precursor	Putative uncharacterized protein OS=Branchiostoma floridae GN=BRAFLDRAFT_127065 PE=4 SV=1	ENSP00000416330	ENSDARP00000018627	ENSGACP00000021567	ENSORLP00000025383	ENSTNIP00000003990	ENSTRUP00000008509	FBpp0080174																	jgi|Lotgi1|165134|fgenesh2_pg.C_sca_4900
ruditapes2_c352	6.90293	11.135	0.192215	glutathione s-transferase mu	RecName: Full=Glutathione S-transferase Mu 2; AltName: Full=GST class-mu 2; AltName: Full=Glutathione S-transferase pmGT2; AltName: Full=GST 5-5	Glutathione S-transferase mu OS=Thais clavigera GN=GSTmu PE=2 SV=1	ENSP00000354357	ENSDARP00000049792	ENSGACP00000010161	ENSORLP00000007452	ENSTNIP00000018200	ENSTRUP00000004010																CB617447.p.cg.6		jgi|Lotgi1|178854|fgenesh2_pm.C_sca_4300
ruditapes2_c3573	5.67659	28.4009	0.252613	slit2 protein	RecName: Full=Slit homolog 2 protein; Short=Slit-2; Contains: RecName: Full=Slit homolog 2 protein N-product; Contains: RecName: Full=Slit homolog 2 protein C-product; Flags: Precursor	Slit1 protein (Fragment) OS=Gallus gallus PE=2 SV=1	ENSP00000273739	ENSDARP00000060624	ENSGACP00000021373	ENSORLP00000011420	ENSTNIP00000008253	ENSTRUP00000033694	FBpp0085620																	jgi|Lotgi1|157399|fgenesh2_pg.C_sca_1400
ruditapes2_c3585	22.7951	45.2127	0	selenium binding protein 1	RecName: Full=Selenium-binding protein 1	Selenium binding protein 1 OS=Xenopus tropicalis GN=selenbp1 PE=2 SV=1	ENSP00000408263	ENSDARP00000098327	ENSGACP00000004203	ENSORLP00000025818	ENSTNIP00000005508	ENSTRUP00000018985	FBpp0082183																	jgi|Lotgi1|231185|estExt_fgenesh2_pg.C_s
ruditapes2_c3656	22.7281	47.1424	0	selenium binding protein 1	RecName: Full=Selenium-binding protein 1	Selenium binding protein 1 OS=Xenopus tropicalis GN=selenbp1 PE=2 SV=1	ENSP00000408263	ENSDARP00000098327	ENSGACP00000004203	ENSORLP00000025818	ENSTNIP00000005508	ENSTRUP00000018985	FBpp0082183																	jgi|Lotgi1|178080|fgenesh2_pm.C_sca_1800
ruditapes2_c3672	38.6638	878.969	0	peripheral-type benzodiazepine receptor	RecName: Full=Translocator protein; AltName: Full=Peripheral-type benzodiazepine receptor; Short=PBR; AltName: Full=PKBS; AltName: Full=Mitochondrial benzodiazepine receptor	GF15022 OS=Drosophila ananassae GN=GF15022 PE=4 SV=1	ENSP00000392012	ENSDARP00000037745	ENSGACP00000001949	ENSORLP00000024729	ENSTNIP00000017748	ENSTRUP00000038801	FBpp0077726																	jgi|Lotgi1|154818|fgenesh2_pg.C_sca_6000
ruditapes2_c3709	5.81464	416.809	0.252613	glutathione peroxidase 3	RecName: Full=Glutathione peroxidase 3; AltName: Full=GSHPx-3; Short=GPx-3; AltName: Full=Plasma glutathione peroxidase; AltName: Full=GSHPx-P; Flags: Precursor	Glutathione peroxidase OS=Ixodes scapularis PE=2 SV=2	ENSP00000373477	ENSDARP00000063624	ENSGACP00000024298	ENSORLP00000008883	ENSTNIP00000002420	ENSTRUP00000020646	FBpp0072931																	jgi|Lotgi1|154061|fgenesh2_pg.C_sca_5000
ruditapes2_c3714	4.93217	13.3968	0.334897	inhibitor of apoptosis protein	RecName: Full=Apoptosis inhibitor 3; AltName: Full=IAP-3	Inhibitor of apoptosis protein (AGAP007291-PA) OS=Anopheles gambiae GN=IAP4 PE=4 SV=3	ENSP00000345213	ENSDARP00000102858	ENSGACP00000027284	ENSORLP00000006992	ENSTNIP00000012883	ENSTRUP00000043753	FBpp0086431																	jgi|Lotgi1|179469|fgenesh2_pm.C_sca_6900
ruditapes2_c3727	14.5907	5550.97	0.0544967	plasma kallikrein b1 precursor	RecName: Full=Plasma kallikrein; AltName: Full=Plasma prekallikrein; AltName: Full=Kininogenin; AltName: Full=Fletcher factor; Contains: RecName: Full=Plasma kallikrein heavy chain; Contains: RecName: Full=Plasma kallikrein light chain; Flags: Precursor	Putative uncharacterized protein OS=Branchiostoma floridae GN=BRAFLDRAFT_277744 PE=3 SV=1	ENSP00000264690	ENSDARP00000100259	ENSGACP00000027654	ENSORLP00000008266	ENSTNIP00000018258	ENSTRUP00000004227	FBpp0087983																	jgi|Lotgi1|135510|e_gw1.98.110.1
ruditapes2_c374	4.10808	132.579	0.69834	kazal-type proteinase inhibitor	RecName: Full=Four-domain proteases inhibitor; AltName: Full=McaPI	Protease inhibitor Epi11 OS=Phytophthora infestans T30-4 GN=PITG_07096 PE=4 SV=1	ENSP00000364013	ENSDARP00000101095	ENSGACP00000006409	ENSORLP00000008289	ENSTNIP00000013815	ENSTRUP00000015237	FBpp0076385																	jgi|Lotgi1|229550|estExt_fgenesh2_pg.C_s
ruditapes2_c3748	4.23144	33.5855	0.69834	c-type lectin	RecName: Full=C-type lectin domain family 4 member D; AltName: Full=C-type lectin superfamily member 8	C-type lectin OS=Venerupis philippinarum PE=2 SV=1	ENSP00000393719	ENSDARP00000061407	ENSGACP00000008102	ENSORLP00000017700	ENSTNIP00000003724	ENSTRUP00000046806	FBpp0072554																	jgi|Lotgi1|167426|fgenesh2_pg.C_sca_6600
ruditapes2_c380	7.43784	5907.56	0.179558	glutathione peroxidase 3	RecName: Full=Epididymal secretory glutathione peroxidase; AltName: Full=Epididymis-specific glutathione peroxidase-like protein; Short=EGLP; Flags: Precursor	Glutathione peroxidase OS=Venerupis philippinarum PE=2 SV=1	ENSP00000373477	ENSDARP00000026046	ENSGACP00000024298	ENSORLP00000008883	ENSTNIP00000002420	ENSTRUP00000020646	FBpp0072930																	jgi|Lotgi1|86188|gw1.5.744.1
ruditapes2_c3893	13.3053	17909.3	0.0544967	alpha 3 type vi collagen isoform 1 precursor	RecName: Full=Collagen alpha-1(XII) chain; AltName: Full=Fibrochimerin; Flags: Precursor	Putative uncharacterized protein OS=Branchiostoma floridae GN=BRAFLDRAFT_126487 PE=4 SV=1	ENSP00000359153	ENSDARP00000009356	ENSGACP00000003927	ENSORLP00000021229	ENSTNIP00000019996	ENSTRUP00000025448																AM853539.p.cg.6		jgi|Lotgi1|163395|fgenesh2_pg.C_sca_3900
ruditapes2_c391	4.48706	84.2528	0.469954	glutathione s-transferase pi	RecName: Full=Glutathione S-transferase P 1; AltName: Full=BBGSTP1-1; AltName: Full=GST class-pi	Glutathione S-transferase pi-class OS=Chlamys farreri PE=2 SV=2	ENSP00000381607	ENSDARP00000004830	ENSGACP00000010188	ENSORLP00000007503	ENSTNIP00000018200	ENSTRUP00000004010	FBpp0099646																	jgi|Lotgi1|170641|fgenesh2_pg.C_sca_1020
ruditapes2_c3927	5.15018	9924.57	0.334897	serine proteases and ovochymase regions	RecName: Full=Transmembrane protease, serine 6; AltName: Full=Matriptase-2	Putative uncharacterized protein OS=Branchiostoma floridae GN=BRAFLDRAFT_123742 PE=3 SV=1	ENSP00000326708	ENSDARP00000058066	ENSGACP00000010377	ENSORLP00000008266	ENSTNIP00000018352	ENSTRUP00000033840	FBpp0082704																	jgi|Lotgi1|170394|fgenesh2_pg.C_sca_9800
ruditapes2_c3967	6.95417	1421.14	0.192215	hepatopancreas kazal-type proteinase inhibitor	RecName: Full=Agrin; Flags: Precursor	Hepatopancreas kazal-type proteinase inhibitor OS=Penaeus monodon PE=2 SV=1	ENSP00000368678	ENSDARP00000075218	ENSGACP00000006082	ENSORLP00000002355	ENSTNIP00000019026	ENSTRUP00000015237	FBpp0076385																	jgi|Lotgi1|164045|fgenesh2_pg.C_sca_4300
ruditapes2_c3983	7.88365	328.833	0.179558	glutathione peroxidase 3	RecName: Full=Glutathione peroxidase 6; AltName: Full=Odorant-metabolizing protein RY2D1; Flags: Precursor	Glutathione peroxidase OS=Ixodes scapularis PE=2 SV=2	ENSP00000373477	ENSDARP00000063624	ENSGACP00000024298	ENSORLP00000008883	ENSTNIP00000002420	ENSTRUP00000020646	FBpp0072932																	jgi|Lotgi1|154061|fgenesh2_pg.C_sca_5000
ruditapes2_c4041	5.57755	490.145	0.334897	iron storage protein h-ferritin	RecName: Full=Yolk ferritin; Flags: Precursor	Ferritin subunit OS=Liolophura japonica PE=2 SV=1	ENSP00000384656	ENSDARP00000100208	ENSGACP00000020445	ENSORLP00000020971	ENSTNIP00000014079	ENSTRUP00000036550	FBpp0073576																	jgi|Lotgi1|164282|fgenesh2_pg.C_sca_4400
ruditapes2_c4074	9.402	1621.95	0.104128	calcium-binding ef-hand domain protein		Calcium binding protein 2 (Fragment) OS=Biomphalaria glabrata PE=2 SV=1	ENSP00000414886	ENSDARP00000031510	ENSGACP00000026845	ENSORLP00000012728	ENSTNIP00000013696	ENSTRUP00000018964	FBpp0073322															CU994550.p.cg.6		jgi|Lotgi1|162267|fgenesh2_pg.C_sca_3300
ruditapes2_c4484	9.89691	11003.7	0.0945591	kallikrein plasma (fletcher factor) 1	RecName: Full=Plasma kallikrein; AltName: Full=Plasma prekallikrein; AltName: Full=Kininogenin; AltName: Full=Fletcher factor; Contains: RecName: Full=Plasma kallikrein heavy chain; Contains: RecName: Full=Plasma kallikrein light chain; Flags: Precursor	Putative uncharacterized protein OS=Branchiostoma floridae GN=BRAFLDRAFT_123742 PE=3 SV=1	ENSP00000391216	ENSDARP00000080377	ENSGACP00000004015	ENSORLP00000008266	ENSTNIP00000003416	ENSTRUP00000015060	FBpp0071658																	jgi|Lotgi1|170394|fgenesh2_pg.C_sca_9800
ruditapes2_c450	13.7244	1485.28	0.0544967	serine proteases and ovochymase regions	RecName: Full=Plasma kallikrein; AltName: Full=Plasma prekallikrein; AltName: Full=Kininogenin; AltName: Full=Fletcher factor; Contains: RecName: Full=Plasma kallikrein heavy chain; Contains: RecName: Full=Plasma kallikrein light chain; Flags: Precursor	Putative uncharacterized protein OS=Branchiostoma floridae GN=BRAFLDRAFT_123742 PE=3 SV=1	ENSP00000264690	ENSDARP00000080377	ENSGACP00000010377	ENSORLP00000008321	ENSTNIP00000018352	ENSTRUP00000000236	FBpp0082704																	jgi|Lotgi1|170394|fgenesh2_pg.C_sca_9800
ruditapes2_c4537	6.10488	3807.76	0.252613	iron storage protein h-ferritin	RecName: Full=Yolk ferritin; Flags: Precursor	Ferritin subunit OS=Liolophura japonica PE=2 SV=1	ENSP00000384656	ENSDARP00000100208	ENSGACP00000020445	ENSORLP00000020971	ENSTNIP00000014079	ENSTRUP00000036550	FBpp0073576																	jgi|Lotgi1|164282|fgenesh2_pg.C_sca_4400
ruditapes2_c4665	10.6872	4625.68	0.0945591	kallikrein plasma (fletcher factor) 1	RecName: Full=Plasma kallikrein; AltName: Full=Plasma prekallikrein; AltName: Full=Kininogenin; AltName: Full=Fletcher factor; Contains: RecName: Full=Plasma kallikrein heavy chain; Contains: RecName: Full=Plasma kallikrein light chain; Flags: Precursor	Kallikrein B, plasma 1 OS=Mus musculus GN=Klkb1 PE=2 SV=1	ENSP00000264690	ENSDARP00000080377	ENSGACP00000004015	ENSORLP00000023522	ENSTNIP00000021638	ENSTRUP00000000241	FBpp0076255																	jgi|Lotgi1|170394|fgenesh2_pg.C_sca_9800
ruditapes2_c480	11.8513	2880.61	0.0945591	lysozyme	RecName: Full=Lysozyme c-1; AltName: Full=1,4-beta-N-acetylmuramidase; Flags: Precursor	Lysozyme OS=Aedes aegypti GN=AAEL003712 PE=2 SV=1	ENSP00000261267	ENSDARP00000074998	ENSGACP00000024176	ENSORLP00000019211	ENSTNIP00000017205	ENSTRUP00000015311	FBpp0072530																	jgi|Lotgi1|158616|fgenesh2_pg.C_sca_1700
ruditapes2_c515	5.93777	1014.17	0.252613	c-type mannose-binding (agap005332-pa)	RecName: Full=Perlucin	Putative perlucin 6 OS=Haliotis discus discus PE=2 SV=1	ENSP00000331210	ENSDARP00000060465	ENSGACP00000024643	ENSORLP00000008062	ENSTNIP00000010345	ENSTRUP00000035294	FBpp0072554																	jgi|Lotgi1|164820|fgenesh2_pg.C_sca_4700
ruditapes2_c5205	46.7988	5164.69	0	c-type lectin 1	RecName: Full=Neurocan core protein; AltName: Full=Chondroitin sulfate proteoglycan 3; Flags: Precursor	C-type lectin 1 OS=Pinctada fucata PE=2 SV=1	ENSP00000252575	ENSDARP00000061407	ENSGACP00000005364	ENSORLP00000013786	ENSTNIP00000020248	ENSTRUP00000018058	FBpp0288953																	jgi|Lotgi1|173554|fgenesh2_pg.C_sca_1640
ruditapes2_c539	3.99514	194.054	0.69834	dbh-like 1 isoform 2	RecName: Full=DBH-like monooxygenase protein 1 homolog; Flags: Precursor	Putative uncharacterized protein OS=Branchiostoma floridae GN=BRAFLDRAFT_118531 PE=4 SV=1	ENSP00000336998	ENSDARP00000044031	ENSGACP00000022999	ENSORLP00000018786	ENSTNIP00000019473	ENSTRUP00000034840	FBpp0075252																	jgi|Lotgi1|170285|fgenesh2_pg.C_sca_9600
ruditapes2_c5420	7.26859	8996.71	0.179558	protein	RecName: Full=MAM domain-containing glycosylphosphatidylinositol anchor protein 1; AltName: Full=Ig6M; Flags: Precursor	Myosinase-II OS=Todarodes pacificus GN=Mase-II PE=2 SV=1	ENSP00000362499	ENSDARP00000100259	ENSGACP00000018500	ENSORLP00000016940	ENSTNIP00000021833	ENSTRUP00000034253	FBpp0086264																	jgi|Lotgi1|166571|fgenesh2_pg.C_sca_5900
ruditapes2_c5429	10.1101	60.7817	0.0945591	c-type lectin	RecName: Full=Low affinity immunoglobulin epsilon Fc receptor; AltName: Full=Lymphocyte IgE receptor; AltName: Full=Fc-epsilon-RII; AltName: CD_antigen=CD23	C-type lectin OS=Venerupis philippinarum PE=2 SV=1	ENSP00000393719	ENSDARP00000076487	ENSGACP00000005387	ENSORLP00000022387	ENSTNIP00000003724	ENSTRUP00000005650	FBpp0072554																	jgi|Lotgi1|77550|gw1.66.126.1
ruditapes2_c5475	33.9679	2058.1	0	connective tissue growth factor	RecName: Full=Protein CEF-10; Flags: Precursor	C-myc proto-oncogene homolog protein (Fragment) OS=Crassostrea virginica GN=c-myc proto-oncogene homolog PE=2 SV=1	ENSP00000280527	ENSDARP00000036965	ENSGACP00000008869	ENSORLP00000022630	ENSTNIP00000013889	ENSTRUP00000005841	FBpp0081090																	jgi|Lotgi1|163522|fgenesh2_pg.C_sca_4000
ruditapes2_c5623	15.2494	1825.27	0.0544967	slit1 protein	RecName: Full=Slit homolog 2 protein; Short=Slit-2; Contains: RecName: Full=Slit homolog 2 protein N-product; Contains: RecName: Full=Slit homolog 2 protein C-product; Flags: Precursor	Slit1 protein (Fragment) OS=Gallus gallus PE=2 SV=1	ENSP00000273739	ENSDARP00000102320	ENSGACP00000021373	ENSORLP00000011420	ENSTNIP00000008253	ENSTRUP00000038205	FBpp0085620																	jgi|Lotgi1|157399|fgenesh2_pg.C_sca_1400
ruditapes2_c5635	10.3648	40.3321	0.0945591	s- glutathione dehydrogenase class iii alcohol dehydrogenase	RecName: Full=Alcohol dehydrogenase class-3; AltName: Full=Alcohol dehydrogenase class-III; AltName: Full=S-(hydroxymethyl)glutathione dehydrogenase; AltName: Full=Glutathione-dependent formaldehyde dehydrogenase; Short=GSH-FDH; Short=FALDH; Short=FDH	Putative alcohol dehydrogenase class III OS=Neptuniibacter caesariensis GN=MED92_11159 PE=3 SV=1	ENSP00000296412	ENSDARP00000099464	ENSGACP00000021752	ENSORLP00000006535	ENSTNIP00000002273	ENSTRUP00000039680	FBpp0081767																	jgi|Lotgi1|177389|fgenesh2_pm.C_sca_5000
ruditapes2_c567	6.44095	72.6275	0.192215	glutathione s-transferase theta 1	RecName: Full=Glutathione S-transferase theta-1; AltName: Full=GST class-theta-1; AltName: Full=Glutathione S-transferase 5; AltName: Full=GST 5-5	Putative uncharacterized protein OS=Trichoplax adhaerens GN=TRIADDRAFT_64171 PE=4 SV=1	ENSP00000248935	ENSDARP00000098761	ENSGACP00000019473	ENSORLP00000024982	ENSTNIP00000005001	ENSTRUP00000023119	FBpp0289447																	jgi|Lotgi1|179314|fgenesh2_pm.C_sca_6000
ruditapes2_c5716	14.1093	9.78751	0.0544967	fatty acid binding protein 4	RecName: Full=Fatty acid-binding protein, heart; AltName: Full=Heart-type fatty acid-binding protein; Short=H-FABP; AltName: Full=Mammary-derived growth inhibitor; Short=MDGI	Blo t 13 allergen OS=Blomia tropicalis PE=2 SV=1	ENSP00000256104	ENSDARP00000018865	ENSGACP00000013437	ENSORLP00000016901	ENSTNIP00000020354	ENSTRUP00000037842	FBpp0099726																	jgi|Lotgi1|160677|fgenesh2_pg.C_sca_2500
ruditapes2_c5772	8.0503	196.966	0.109351	iron storage protein h-ferritin	RecName: Full=Yolk ferritin; Flags: Precursor	Ferritin subunit OS=Liolophura japonica PE=2 SV=1	ENSP00000384656	ENSDARP00000100208	ENSGACP00000020441	ENSORLP00000007388	ENSTNIP00000014079	ENSTRUP00000044234	FBpp0073576																	jgi|Lotgi1|164282|fgenesh2_pg.C_sca_4400
ruditapes2_c5788	4.10803	5.05653	0.69834	wsc domain protein	RecName: Full=Putative fungistatic metabolite	Putative uncharacterized protein OS=Cryptococcus neoformans GN=CNBG3600 PE=4 SV=1	ENSP00000322079	ENSDARP00000079171	ENSGACP00000026628	ENSORLP00000008619	ENSTNIP00000018949	ENSTRUP00000036048	FBpp0072782																	jgi|Lotgi1|169789|fgenesh2_pg.C_sca_8900
ruditapes2_c581	9.349	159.068	0.104128	kazal-type serine protease inhibitor domain-containing protein	RecName: Full=Follistatin; Short=FS; AltName: Full=Activin-binding protein; Flags: Precursor	T13C2.5 OS=Cryptosporidium hominis GN=Chro.40405 PE=4 SV=1	ENSP00000368678	ENSDARP00000101095	ENSGACP00000006409	ENSORLP00000002355	ENSTNIP00000013815	ENSTRUP00000015237	FBpp0076385																	jgi|Lotgi1|152676|fgenesh2_pg.C_sca_2000
ruditapes2_c6057	16.7961	2485.39	0	cathepsin l	RecName: Full=Digestive cysteine proteinase 3; Flags: Precursor	Predicted protein OS=Nematostella vectensis GN=v1g180651 PE=3 SV=1	ENSP00000365061	ENSDARP00000021632	ENSGACP00000012726	ENSORLP00000015673	ENSTNIP00000020399	ENSTRUP00000030540	FBpp0086719																	jgi|Lotgi1|179531|fgenesh2_pm.C_sca_7200
ruditapes2_c607	8.32526	233.684	0.109351	membrane alanine aminopeptidase	RecName: Full=Aminopeptidase N; Short=AP-N; Short=bAPN; AltName: Full=Alanyl aminopeptidase; AltName: Full=Microsomal aminopeptidase; AltName: Full=Aminopeptidase M; Short=AP-M; AltName: CD_antigen=CD13	Aminopeptidase Ey OS=Gallus gallus GN=apdE PE=2 SV=1	ENSP00000300060	ENSDARP00000053443	ENSGACP00000018677	ENSORLP00000018297	ENSTNIP00000009980	ENSTRUP00000039139	FBpp0084752																	jgi|Lotgi1|173194|fgenesh2_pg.C_sca_1510
ruditapes2_c6512	3.6081	164.752	1.0579	agrin	RecName: Full=Ovoinhibitor; Flags: Precursor	Tmeff2 protein OS=Xenopus laevis GN=tmeff2 PE=2 SV=1	ENSP00000364013	ENSDARP00000073739	ENSGACP00000006409	ENSORLP00000008289	ENSTNIP00000013815	ENSTRUP00000015237	FBpp0076385																	jgi|Lotgi1|164045|fgenesh2_pg.C_sca_4300
ruditapes2_c703	6.32588	167.93	0.252613	aldolase	RecName: Full=Fructose-bisphosphate aldolase	Fructose-bisphosphate aldolase OS=Biomphalaria glabrata PE=2 SV=1	ENSP00000363988	ENSDARP00000018850	ENSGACP00000005560	ENSORLP00000005965	ENSTNIP00000017235	ENSTRUP00000020234	FBpp0084372																	jgi|Lotgi1|178756|fgenesh2_pm.C_sca_3900
ruditapes2_c718	4.20384	1328.6	0.69834	thioester-containing protein	RecName: Full=CD109 antigen; AltName: Full=C3 and PZP-like alpha-2-macroglobulin domain-containing protein 7; AltName: Full=150 KDa TGF-beta-1-binding protein; AltName: Full=Platelet-specific Gov antigen; AltName: Full=p180; AltName: Full=r150; AltName: CD_antigen=CD109; Flags: Precursor	Thioester-containing protein OS=Euphaedusa tau GN=TEP PE=2 SV=1	ENSP00000287097	ENSDARP00000073502	ENSGACP00000015314	ENSORLP00000021629	ENSTNIP00000018520	ENSTRUP00000024355	FBpp0079137																	jgi|Lotgi1|162872|fgenesh2_pg.C_sca_3600
ruditapes2_c72	3.39464	4.77615	1.0579	microsomal glutathione s-transferase 1	RecName: Full=Microsomal glutathione S-transferase 1; Short=Microsomal GST-1; AltName: Full=Microsomal GST-I	Microsomal glutathione S-transferase OS=Venerupis philippinarum PE=2 SV=1	ENSP00000379510	ENSDARP00000029039	ENSGACP00000025469	ENSORLP00000013794	ENSTNIP00000010308	ENSTRUP00000047141	FBpp0076936																	jgi|Lotgi1|178277|fgenesh2_pm.C_sca_2300
ruditapes2_c726	5.12057	4275.15	0.334897	kallikrein plasma (fletcher factor) 1	RecName: Full=Testicular-specific serine protease 3; Flags: Precursor	Oviductin, putative OS=Ixodes scapularis GN=IscW_ISCW016885 PE=4 SV=1	ENSP00000005995	ENSDARP00000079263	ENSGACP00000004015	ENSORLP00000008456	ENSTNIP00000003416	ENSTRUP00000000808	FBpp0087746																	jgi|Lotgi1|157555|fgenesh2_pg.C_sca_1400
ruditapes2_c73	2.94397	4.14835	3.04153	lectin galactoside-binding soluble 4	RecName: Full=Galectin-4; AltName: Full=Lactose-binding lectin 4; AltName: Full=L-36 lactose-binding protein; Short=L36LBP; AltName: Full=Antigen NY-CO-27	Tandem repeat galectin OS=Venerupis philippinarum GN=MCGal PE=2 SV=1	ENSP00000312259	ENSDARP00000028984	ENSGACP00000008900	ENSORLP00000001344	ENSTNIP00000005060	ENSTRUP00000040215	FBpp0112999																	jgi|Lotgi1|73989|gw1.66.105.1
ruditapes2_c774	3.43297	1076.02	1.0579	asialoglycoprotein receptor 1	RecName: Full=Asialoglycoprotein receptor 1; Short=ASGP-R 1; Short=ASGPR 1; AltName: Full=Hepatic lectin 1; AltName: Full=MHL-1	Perlucin-like protein isoform C OS=Venerupis philippinarum PE=2 SV=1	ENSP00000341620	ENSDARP00000090857	ENSGACP00000022769	ENSORLP00000008066	ENSTNIP00000001374	ENSTRUP00000032932	FBpp0072554																	jgi|Lotgi1|166356|fgenesh2_pg.C_sca_5700
ruditapes2_c811	7.28383	832.502	0.179558	very low-density lipoprotein receptor	RecName: Full=Putative vitellogenin receptor; AltName: Full=Protein yolkless; Short=YL; Flags: Precursor	GI21507 OS=Drosophila mojavensis GN=GI21507 PE=4 SV=1	ENSP00000243077	ENSDARP00000091927	ENSGACP00000000806	ENSORLP00000019379	ENSTNIP00000017586	ENSTRUP00000022006	FBpp0073714																	jgi|Lotgi1|164184|fgenesh2_pg.C_sca_4400
ruditapes2_c816	3.50857	11979.7	1.0579	thioester-containing protein	RecName: Full=CD109 antigen; AltName: Full=C3 and PZP-like alpha-2-macroglobulin domain-containing protein 7; AltName: Full=150 KDa TGF-beta-1-binding protein; AltName: Full=Platelet-specific Gov antigen; AltName: Full=p180; AltName: Full=r150; AltName: CD_antigen=CD109; Flags: Precursor	Thioester-containing protein OS=Chlamys farreri GN=TEP PE=2 SV=1	ENSP00000287097	ENSDARP00000073502	ENSGACP00000015314	ENSORLP00000021017	ENSTNIP00000018520	ENSTRUP00000024357	FBpp0079137																	jgi|Lotgi1|162872|fgenesh2_pg.C_sca_3600
ruditapes2_c830	4.55026	3.70293	0.469954	metallothionein	RecName: Full=Metallothionein; Short=MT	Metallothionein (Fragment) OS=Crassostrea gigas GN=mt3 PE=4 SV=1	ENSP00000200691	ENSDARP00000061006	ENSGACP00000020649	ENSORLP00000019508	ENSTNIP00000011675	ENSTRUP00000022394	FBpp0288445																	jgi|Lotgi1|162718|fgenesh2_pg.C_sca_3500
ruditapes2_c88	5.51924	14.4987	0.334897	kazal-type serine protease inhibitor domain-containing protein	RecName: Full=Agrin; Flags: Precursor	T13C2.5 OS=Cryptosporidium hominis GN=Chro.40405 PE=4 SV=1	ENSP00000364013	ENSDARP00000101095	ENSGACP00000006409	ENSORLP00000002355	ENSTNIP00000013815	ENSTRUP00000015236	FBpp0076385																	jgi|Lotgi1|152676|fgenesh2_pg.C_sca_2000
ruditapes2_c960	4.64067	111.131	0.469954	acyl- synthetase long-chain family member 1	RecName: Full=Long-chain-fatty-acid--CoA ligase 1; AltName: Full=Long-chain acyl-CoA synthetase 1; Short=LACS 1; AltName: Full=Palmitoyl-CoA ligase	Facl2 protein OS=Xenopus laevis GN=acsl1 PE=2 SV=1	ENSP00000281455	ENSDARP00000079273	ENSGACP00000023399	ENSORLP00000013843	ENSTNIP00000019177	ENSTRUP00000045057	FBpp0074845																	jgi|Lotgi1|155417|fgenesh2_pg.C_sca_8000
ruditapes2_lrc1883	23.9909	65.8907	0	glutathione s-	RecName: Full=Glutathione S-transferase; AltName: Full=GST class-sigma	C. briggsae CBR-GST-9 protein OS=Caenorhabditis briggsae GN=Cbr-gst-9 PE=4 SV=1	ENSP00000295256	ENSDARP00000058259	ENSGACP00000008615	ENSORLP00000012132	ENSTNIP00000019657	ENSTRUP00000038134	FBpp0099646																	jgi|Lotgi1|96422|gw1.17.489.1
ruditapes2_lrc3549	6.99738	229.002	0.192215	apolipophorin precursor protein	RecName: Full=Apolipophorins; Contains: RecName: Full=Apolipophorin-2; AltName: Full=Apolipophorin II; AltName: Full=apoLp-2; Contains: RecName: Full=Apolipophorin-1; AltName: Full=Apolipophorin I; AltName: Full=apoLp-1; Flags: Precursor	Putative uncharacterized protein OS=Ixodes scapularis GN=IscW_ISCW009032 PE=4 SV=1	ENSP00000297801	ENSDARP00000079233	ENSGACP00000005698	ENSORLP00000010893	ENSTNIP00000022424	ENSTRUP00000033814	FBpp0079440																	jgi|Lotgi1|158025|fgenesh2_pg.C_sca_1500
ruditapes2_lrc3952	3.3358	95.3695	1.0579	tandem repeat galectin	RecName: Full=Galectin-3; AltName: Full=Galactose-specific lectin 3; AltName: Full=Mac-2 antigen; AltName: Full=IgE-binding protein; AltName: Full=35 kDa lectin; AltName: Full=Carbohydrate-binding protein 35; Short=CBP 35; AltName: Full=Laminin-binding protein; AltName: Full=Lectin L-29	Tandem repeat galectin OS=Biomphalaria glabrata PE=2 SV=1	ENSP00000254301	ENSDARP00000053873	ENSGACP00000015576	ENSORLP00000011528	ENSTNIP00000013652	ENSTRUP00000022885	FBpp0085887																	jgi|Lotgi1|167404|fgenesh2_pg.C_sca_6600
ruditapes2_lrc3976	10.6713	10.1108	0.0945591	fatty acid binding protein 4	RecName: Full=Fatty acid-binding protein, adipocyte; AltName: Full=AFABP; AltName: Full=Fatty acid-binding protein 4	Blo t 13 allergen OS=Blomia tropicalis PE=2 SV=1	ENSP00000256104	ENSDARP00000018865	ENSGACP00000013437	ENSORLP00000016901	ENSTNIP00000020354	ENSTRUP00000037842	FBpp0099726																	jgi|Lotgi1|160677|fgenesh2_pg.C_sca_2500
ruditapes2_lrc4101	34.9607	32.7909	0	glutathione s-transferase protein confirmed by transcript evidence	RecName: Full=Probable glutathione S-transferase 7; AltName: Full=GST class-sigma	C. briggsae CBR-GST-9 protein OS=Caenorhabditis briggsae GN=Cbr-gst-9 PE=4 SV=1	ENSP00000295256	ENSDARP00000019826	ENSGACP00000010188	ENSORLP00000012132	ENSTNIP00000019657	ENSTRUP00000038132	FBpp0099646																	jgi|Lotgi1|158630|fgenesh2_pg.C_sca_1700
ruditapes2_lrc4114	24.3605	43.3325	0	glutathione s-transferase protein confirmed by transcript evidence	RecName: Full=Probable glutathione S-transferase 7; AltName: Full=GST class-sigma	C. briggsae CBR-GST-9 protein OS=Caenorhabditis briggsae GN=Cbr-gst-9 PE=4 SV=1	ENSP00000295256	ENSDARP00000004830	ENSGACP00000008615	ENSORLP00000012132	ENSTNIP00000019657	ENSTRUP00000038132	FBpp0099646																	jgi|Lotgi1|158630|fgenesh2_pg.C_sca_1700
ruditapes2_lrc4136	10.0744	1043.97	0.0945591	apolipophorin precursor protein	RecName: Full=Apolipophorins; Contains: RecName: Full=Apolipophorin-2; AltName: Full=Apolipophorin II; AltName: Full=apoLp-2; Contains: RecName: Full=Apolipophorin-1; AltName: Full=Apolipophorin I; AltName: Full=apoLp-1; Flags: Precursor	Putative uncharacterized protein OS=Ixodes scapularis GN=IscW_ISCW009032 PE=4 SV=1	ENSP00000316900	ENSDARP00000079233	ENSGACP00000005698	ENSORLP00000010893	ENSTNIP00000022424	ENSTRUP00000033814	FBpp0079440																	jgi|Lotgi1|158025|fgenesh2_pg.C_sca_1500
ruditapes2_lrc4160	10.9313	33.9293	0.0945591	glutathione s-transferase	RecName: Full=Glutathione S-transferase 1; AltName: Full=GST class-sigma	Glutathione S-transferase OS=Haemonchus contortus PE=2 SV=1	ENSP00000295256	ENSDARP00000058259	ENSGACP00000008615	ENSORLP00000012132	ENSTNIP00000019657	ENSTRUP00000038134	FBpp0099646																	jgi|Lotgi1|113694|e_gw1.17.43.1
ruditapes2_lrc4190	2.92633	51.5777	3.04153	serine proteinase	RecName: Full=Serine protease inhibitor dipetalogastin; Short=Dipetalin; Flags: Precursor	Serine proteinase inhibitor OS=Venerupis philippinarum PE=2 SV=1	ENSP00000368678	ENSDARP00000101095	ENSGACP00000006409	ENSORLP00000022459	ENSTNIP00000009292	ENSTRUP00000015237	FBpp0079857																	jgi|Lotgi1|155316|fgenesh2_pg.C_sca_8000
ruditapes2_lrc4254	14.4197	36.1436	0.0544967	glutathione s-transferase protein confirmed by transcript evidence	RecName: Full=Probable glutathione S-transferase 7; AltName: Full=GST class-sigma	C. briggsae CBR-GST-9 protein OS=Caenorhabditis briggsae GN=Cbr-gst-9 PE=4 SV=1	ENSP00000295256	ENSDARP00000019826	ENSGACP00000010161	ENSORLP00000012132	ENSTNIP00000019657	ENSTRUP00000004010	FBpp0099646																	jgi|Lotgi1|96422|gw1.17.489.1
ruditapes2_lrc4372	9.53598	42.355	0.104128	dicarbonyl l-xylulose reductase	RecName: Full=L-xylulose reductase; Short=XR; AltName: Full=Dicarbonyl/L-xylulose reductase	Dicarbonyl/L-xylulose reductase OS=Danio rerio GN=dcxr PE=2 SV=1	ENSP00000303356	ENSDARP00000019859	ENSGACP00000020297	ENSORLP00000003314	ENSTNIP00000006174	ENSTRUP00000042197	FBpp0074425																	jgi|Lotgi1|154580|fgenesh2_pg.C_sca_6000
ruditapes2_lrc4447	18.0886	395.273	0	serine proteases and ovochymase regions	RecName: Full=Chymotrypsin-like protease CTRL-1; Flags: Precursor	Putative uncharacterized protein OS=Branchiostoma floridae GN=BRAFLDRAFT_123451 PE=3 SV=1	ENSP00000322629	ENSDARP00000035814	ENSGACP00000010377	ENSORLP00000013368	ENSTNIP00000018352	ENSTRUP00000037341	FBpp0082704																	jgi|Lotgi1|170394|fgenesh2_pg.C_sca_9800
ruditapes2_lrc4459	20.907	40.3331	0	glutathione transferase glutathione-s-transferase	RecName: Full=Glutathione S-transferase; AltName: Full=GST class-sigma	C. briggsae CBR-GST-9 protein OS=Caenorhabditis briggsae GN=Cbr-gst-9 PE=4 SV=1	ENSP00000295256	ENSDARP00000004830	ENSGACP00000008615	ENSORLP00000012132	ENSTNIP00000019657	ENSTRUP00000038134	FBpp0099646																	jgi|Lotgi1|158630|fgenesh2_pg.C_sca_1700
ruditapes2_lrc4476	14.0926	2094.44	0.0544967	kallikrein plasma (fletcher factor) 1	RecName: Full=Plasma kallikrein; AltName: Full=Plasma prekallikrein; AltName: Full=Kininogenin; AltName: Full=Fletcher factor; Contains: RecName: Full=Plasma kallikrein heavy chain; Contains: RecName: Full=Plasma kallikrein light chain; Flags: Precursor	Putative uncharacterized protein OS=Branchiostoma floridae GN=BRAFLDRAFT_123451 PE=3 SV=1	ENSP00000264690	ENSDARP00000073749	ENSGACP00000007806	ENSORLP00000006500	ENSTNIP00000003911	ENSTRUP00000015059	FBpp0082704																	jgi|Lotgi1|170394|fgenesh2_pg.C_sca_9800
ruditapes2_lrc4604	5.80178	38.0174	0.252613	dicarbonyl l-xylulose reductase	RecName: Full=L-xylulose reductase; Short=XR; AltName: Full=Dicarbonyl/L-xylulose reductase	Putative uncharacterized protein OS=Branchiostoma floridae GN=BRAFLDRAFT_200527 PE=3 SV=1	ENSP00000303356	ENSDARP00000019859	ENSGACP00000020297	ENSORLP00000003314	ENSTNIP00000006174	ENSTRUP00000026138	FBpp0074425																	jgi|Lotgi1|154580|fgenesh2_pg.C_sca_6000
ruditapes2_lrc4643	4.78635	2912.58	0.469954	aplp_locmi ame: full=apolipophorins contains: ame: full=apolipophorin-2 ame: full=apolipophorin ii ame: full=apolp-2 contains: ame: full=apolipophorin-1 ame: full=apolipophorin i ame: full=apolp-1 flags: precursor	RecName: Full=Apolipophorins; Contains: RecName: Full=Apolipophorin-2; AltName: Full=Apolipophorin II; AltName: Full=apoLp-2; Contains: RecName: Full=Apolipophorin-1; AltName: Full=Apolipophorin I; AltName: Full=apoLp-1; Flags: Precursor	Putative uncharacterized protein OS=Ixodes scapularis GN=IscW_ISCW009032 PE=4 SV=1	ENSP00000316900	ENSDARP00000079233	ENSGACP00000010274	ENSORLP00000010893	ENSTNIP00000022424	ENSTRUP00000033814	FBpp0079440																	jgi|Lotgi1|158025|fgenesh2_pg.C_sca_1500
ruditapes2_lrc4687	14.7413	6675.24	0.0544967	calcium-binding ef-hand domain protein		Calcium binding protein 2 (Fragment) OS=Biomphalaria glabrata PE=2 SV=1	ENSP00000414886	ENSDARP00000031510	ENSGACP00000026845	ENSORLP00000012728	ENSTNIP00000013696	ENSTRUP00000018964	FBpp0073322															CU994550.p.cg.6		jgi|Lotgi1|162267|fgenesh2_pg.C_sca_3300
ruditapes2_lrc4729	7.61138	3330.53	0.179558	kallikrein plasma (fletcher factor) 1	RecName: Full=Plasma kallikrein; AltName: Full=Plasma prekallikrein; AltName: Full=Kininogenin; AltName: Full=Fletcher factor; Contains: RecName: Full=Plasma kallikrein heavy chain; Contains: RecName: Full=Plasma kallikrein light chain; Flags: Precursor	Putative uncharacterized protein OS=Branchiostoma floridae GN=BRAFLDRAFT_123742 PE=3 SV=1	ENSP00000264690	ENSDARP00000061480	ENSGACP00000023557	ENSORLP00000008266	ENSTNIP00000012612	ENSTRUP00000015059	FBpp0082704																	jgi|Lotgi1|170394|fgenesh2_pg.C_sca_9800
ruditapes2_lrc4769	4.89015	34.9048	0.469954	dicarbonyl l-xylulose reductase	RecName: Full=Carbonyl reductase [NADPH] 2; AltName: Full=NADPH-dependent carbonyl reductase 2; AltName: Full=Lung carbonyl reductase; Short=LCR	Putative uncharacterized protein OS=Branchiostoma floridae GN=BRAFLDRAFT_200527 PE=3 SV=1	ENSP00000303356	ENSDARP00000019859	ENSGACP00000020297	ENSORLP00000003314	ENSTNIP00000006174	ENSTRUP00000026138	FBpp0074425																	jgi|Lotgi1|154580|fgenesh2_pg.C_sca_6000
ruditapes2_lrc4789	17.3311	1174.21	0	apolipophorin precursor protein	RecName: Full=Apolipophorins; Contains: RecName: Full=Apolipophorin-2; AltName: Full=Apolipophorin II; AltName: Full=apoLp-2; Contains: RecName: Full=Apolipophorin-1; AltName: Full=Apolipophorin I; AltName: Full=apoLp-1; Flags: Precursor	Putative uncharacterized protein OS=Ixodes scapularis GN=IscW_ISCW009032 PE=4 SV=1	ENSP00000316900	ENSDARP00000079233	ENSGACP00000005698	ENSORLP00000010893	ENSTNIP00000022424	ENSTRUP00000033814	FBpp0079440																	jgi|Lotgi1|158025|fgenesh2_pg.C_sca_1500
ruditapes2_lrc4816	7.39544	1381.29	0.179558	apolipophorin precursor protein	RecName: Full=Apolipophorins; Contains: RecName: Full=Apolipophorin-2; AltName: Full=Apolipophorin II; AltName: Full=apoLp-2; Contains: RecName: Full=Apolipophorin-1; AltName: Full=Apolipophorin I; AltName: Full=apoLp-1; Flags: Precursor	Putative uncharacterized protein OS=Ixodes scapularis GN=IscW_ISCW009032 PE=4 SV=1	ENSP00000316900	ENSDARP00000079233	ENSGACP00000005698	ENSORLP00000010893	ENSTNIP00000022424	ENSTRUP00000033814	FBpp0079440																	jgi|Lotgi1|158025|fgenesh2_pg.C_sca_1500
ruditapes2_lrc4817	5.22799	35.9645	0.334897	dicarbonyl l-xylulose reductase	RecName: Full=L-xylulose reductase; Short=XR; AltName: Full=Dicarbonyl/L-xylulose reductase	Putative uncharacterized protein OS=Branchiostoma floridae GN=BRAFLDRAFT_200527 PE=3 SV=1	ENSP00000303356	ENSDARP00000019859	ENSGACP00000020297	ENSORLP00000003314	ENSTNIP00000006174	ENSTRUP00000007450	FBpp0074425																	jgi|Lotgi1|154580|fgenesh2_pg.C_sca_6000
ruditapes2_lrc4846	4.82453	6031.32	0.469954	calcium-binding ef-hand domain protein		Calcium binding protein 2 (Fragment) OS=Biomphalaria glabrata PE=2 SV=1	ENSP00000414886	ENSDARP00000031510	ENSGACP00000026845	ENSORLP00000012728	ENSTNIP00000013696	ENSTRUP00000018964	FBpp0073322															CU994550.p.cg.6		jgi|Lotgi1|162267|fgenesh2_pg.C_sca_3300
ruditapes2_lrc4859	11.7921	1083.99	0.0945591	isoform b	RecName: Full=Apolipophorins; Contains: RecName: Full=Apolipophorin-2; AltName: Full=Apolipophorin II; AltName: Full=apoLp-2; Contains: RecName: Full=Apolipophorin-1; AltName: Full=Apolipophorin I; AltName: Full=apoLp-1; Flags: Precursor	Putative uncharacterized protein OS=Ixodes scapularis GN=IscW_ISCW009032 PE=4 SV=1	ENSP00000297801	ENSDARP00000079233	ENSGACP00000007553	ENSORLP00000010893	ENSTNIP00000021977	ENSTRUP00000033814	FBpp0079441																	jgi|Lotgi1|158025|fgenesh2_pg.C_sca_1500
ruditapes2_lrc4880	15.7562	10.3275	0.0544967	fatty acid binding protein 4	RecName: Full=Fatty acid-binding protein, adipocyte; AltName: Full=AFABP; AltName: Full=Fatty acid-binding protein 4	Blo t 13 allergen OS=Blomia tropicalis PE=2 SV=1	ENSP00000256104	ENSDARP00000018865	ENSGACP00000013437	ENSORLP00000016901	ENSTNIP00000020354	ENSTRUP00000037842	FBpp0099726																	jgi|Lotgi1|160677|fgenesh2_pg.C_sca_2500
ruditapes2_lrc4927	12.0293	5994.94	0.0905808	protein	RecName: Full=MAM domain-containing glycosylphosphatidylinositol anchor protein 1; AltName: Full=Ig6M; Flags: Precursor	Myosinase-III OS=Loligo bleekeri GN=Mase-III PE=2 SV=1	ENSP00000366387	ENSDARP00000097905	ENSGACP00000018500	ENSORLP00000016940	ENSTNIP00000021833	ENSTRUP00000034253	FBpp0086264																	jgi|Lotgi1|166571|fgenesh2_pg.C_sca_5900
ruditapes2_lrc5055	8.64836	7893.05	0.109351	alpha 3 type vi collagen isoform 1 precursor	RecName: Full=Collagen alpha-1(XII) chain; AltName: Full=Fibrochimerin; Flags: Precursor	Putative uncharacterized protein (Fragment) OS=Branchiostoma floridae GN=BRAFLDRAFT_235784 PE=4 SV=1	ENSP00000359153	ENSDARP00000009356	ENSGACP00000003927	ENSORLP00000003614	ENSTNIP00000016285	ENSTRUP00000025448																AM853539.p.cg.6		jgi|Lotgi1|163395|fgenesh2_pg.C_sca_3900
ruditapes2_lrc5060	3.36634	1776.35	1.0579	kallikrein plasma (fletcher factor) 1	RecName: Full=Plasma kallikrein; AltName: Full=Plasma prekallikrein; AltName: Full=Kininogenin; AltName: Full=Fletcher factor; Contains: RecName: Full=Plasma kallikrein heavy chain; Contains: RecName: Full=Plasma kallikrein light chain; Flags: Precursor	Putative uncharacterized protein OS=Branchiostoma floridae GN=BRAFLDRAFT_123742 PE=3 SV=1	ENSP00000264690	ENSDARP00000035814	ENSGACP00000019892	ENSORLP00000010944	ENSTNIP00000003974	ENSTRUP00000015059	FBpp0082704																	jgi|Lotgi1|170394|fgenesh2_pg.C_sca_9800
ruditapes2_lrc5142	13.0494	7939.16	0.0905808	calcium-binding ef-hand domain protein		Calcium binding protein 2 (Fragment) OS=Biomphalaria glabrata PE=2 SV=1	ENSP00000414886	ENSDARP00000031510	ENSGACP00000026845	ENSORLP00000012728	ENSTNIP00000013696	ENSTRUP00000018964	FBpp0073322															CU994550.p.cg.6		jgi|Lotgi1|162267|fgenesh2_pg.C_sca_3300
ruditapes2_lrc5206	17.1543	26.4678	0	glutathione s-transferase	RecName: Full=Glutathione S-transferase 1; AltName: Full=GST class-sigma	C. briggsae CBR-GST-9 protein OS=Caenorhabditis briggsae GN=Cbr-gst-9 PE=4 SV=1	ENSP00000295256	ENSDARP00000019826	ENSGACP00000008615	ENSORLP00000012132	ENSTNIP00000019657	ENSTRUP00000038134	FBpp0099646																	jgi|Lotgi1|158630|fgenesh2_pg.C_sca_1700
ruditapes2_lrc5255	8.44942	1370.16	0.109351	apolipophorin precursor protein	RecName: Full=Apolipophorins; Contains: RecName: Full=Apolipophorin-2; AltName: Full=Apolipophorin II; AltName: Full=apoLp-2; Contains: RecName: Full=Apolipophorin-1; AltName: Full=Apolipophorin I; AltName: Full=apoLp-1; Flags: Precursor	Putative uncharacterized protein OS=Ixodes scapularis GN=IscW_ISCW009032 PE=4 SV=1	ENSP00000316900	ENSDARP00000057342	ENSGACP00000005698	ENSORLP00000010893	ENSTNIP00000022424	ENSTRUP00000004320	FBpp0088252																	jgi|Lotgi1|158025|fgenesh2_pg.C_sca_1500
ruditapes2_lrc5281	9.40112	1621.39	0.104128	cg15828 cg15828- partial	RecName: Full=Apolipophorins; Contains: RecName: Full=Apolipophorin-2; AltName: Full=Apolipophorin II; AltName: Full=apoLp-2; Contains: RecName: Full=Apolipophorin-1; AltName: Full=Apolipophorin I; AltName: Full=apoLp-1; Flags: Precursor	Putative uncharacterized protein OS=Ixodes scapularis GN=IscW_ISCW009032 PE=4 SV=1	ENSP00000382329	ENSDARP00000078239	ENSGACP00000010274	ENSORLP00000005668	ENSTNIP00000021977	ENSTRUP00000007844	FBpp0079440																	jgi|Lotgi1|158025|fgenesh2_pg.C_sca_1500
ruditapes2_lrc5323	5.69151	1839.22	0.252613	astacin-like squid metalloprotease type iii	RecName: Full=MAM domain-containing protein 2; AltName: Full=MAM domain-containing proteoglycan; Short=Mamcan; Flags: Precursor	Myosinase-III OS=Loligo bleekeri GN=Mase-III PE=2 SV=1	ENSP00000366387	ENSDARP00000102224	ENSGACP00000022509	ENSORLP00000016940	ENSTNIP00000021833	ENSTRUP00000034253	FBpp0086264																	jgi|Lotgi1|166571|fgenesh2_pg.C_sca_5900
ruditapes2_lrc5361	3.79344	12.4922	0.69834	dicarbonyl l-xylulose reductase	RecName: Full=L-xylulose reductase; Short=XR; AltName: Full=Dicarbonyl/L-xylulose reductase	Putative uncharacterized protein OS=Branchiostoma floridae GN=BRAFLDRAFT_200527 PE=3 SV=1	ENSP00000303356	ENSDARP00000019859	ENSGACP00000020297	ENSORLP00000003314	ENSTNIP00000006174	ENSTRUP00000042197	FBpp0074425																	jgi|Lotgi1|154580|fgenesh2_pg.C_sca_6000
ruditapes2_lrc5382	11.9494	8957.9	0.0945591	kallikrein plasma (fletcher factor) 1	RecName: Full=Plasma kallikrein; AltName: Full=Plasma prekallikrein; AltName: Full=Kininogenin; AltName: Full=Fletcher factor; Contains: RecName: Full=Plasma kallikrein heavy chain; Contains: RecName: Full=Plasma kallikrein light chain; Flags: Precursor	Putative uncharacterized protein OS=Branchiostoma floridae GN=BRAFLDRAFT_123451 PE=3 SV=1	ENSP00000264690	ENSDARP00000061480	ENSGACP00000010377	ENSORLP00000008266	ENSTNIP00000003911	ENSTRUP00000015059	FBpp0082704																	jgi|Lotgi1|135510|e_gw1.98.110.1
ruditapes2_lrc5514	14.1944	4262.72	0.0544967	ubiquinol-cytochrome c reductase complex 14kd subunit	RecName: Full=Cytochrome b-c1 complex subunit 7; AltName: Full=Ubiquinol-cytochrome c reductase complex 14 kDa protein; AltName: Full=Complex III subunit 7	Mitochondrial ubiquinol-cytochrome c reductase 14 kda protein OS=Gallus gallus PE=1 SV=1	ENSP00000287022	ENSDARP00000011797	ENSGACP00000007166	ENSORLP00000015909	ENSTNIP00000012045	ENSTRUP00000026845	FBpp0073995																	jgi|Lotgi1|169608|fgenesh2_pg.C_sca_8700
ruditapes2_lrc5676	8.62107	5013.06	0.109351	type alpha 1	RecName: Full=Collagen alpha-5(VI) chain; AltName: Full=Collagen alpha-1(XXIX) chain; AltName: Full=von Willebrand factor A domain-containing protein 4; Flags: Precursor	Predicted protein OS=Monosiga brevicollis GN=MBCDH3 PE=4 SV=1	ENSP00000309762	ENSDARP00000009356	ENSGACP00000003927	ENSORLP00000021229	ENSTNIP00000010405	ENSTRUP00000031492																AM853539.p.cg.6		jgi|Lotgi1|165987|fgenesh2_pg.C_sca_5500
ruditapes2_lrc5741	12.7245	30.5556	0.0905808	dicarbonyl l-xylulose reductase	RecName: Full=L-xylulose reductase; Short=XR; AltName: Full=Dicarbonyl/L-xylulose reductase	Putative uncharacterized protein OS=Branchiostoma floridae GN=BRAFLDRAFT_200527 PE=3 SV=1	ENSP00000303356	ENSDARP00000019859	ENSGACP00000020297	ENSORLP00000003314	ENSTNIP00000006174	ENSTRUP00000015175	FBpp0074425																	jgi|Lotgi1|154580|fgenesh2_pg.C_sca_6000
ruditapes2_lrc5825	7.97154	6540.35	0.179558	protein	RecName: Full=Zinc metalloproteinase nas-14; AltName: Full=Nematode astacin 14; Flags: Precursor	Myosinase-III OS=Loligo bleekeri GN=Mase-III PE=2 SV=1	ENSP00000350630	ENSDARP00000093162	ENSGACP00000004642	ENSORLP00000021550	ENSTNIP00000006566	ENSTRUP00000030361	FBpp0080341																	jgi|Lotgi1|166571|fgenesh2_pg.C_sca_5900
ruditapes2_lrc5911	6.14325	6.71673	0.252613	agrin precursor	RecName: Full=Agrin; Flags: Precursor	T13C2.5 OS=Cryptosporidium hominis GN=Chro.40405 PE=4 SV=1	ENSP00000368678	ENSDARP00000073739	ENSGACP00000006409	ENSORLP00000000649	ENSTNIP00000013815	ENSTRUP00000042567	FBpp0087490																	jgi|Lotgi1|152676|fgenesh2_pg.C_sca_2000
ruditapes2_lrc6063	23.8841	13.221	0	fatty acid binding protein 4	RecName: Full=Fatty acid-binding protein, adipocyte; AltName: Full=AFABP; AltName: Full=Fatty acid-binding protein 4	Blo t 13 allergen OS=Blomia tropicalis PE=2 SV=1	ENSP00000256104	ENSDARP00000018865	ENSGACP00000013437	ENSORLP00000016901	ENSTNIP00000020354	ENSTRUP00000037842	FBpp0099726																	jgi|Lotgi1|160677|fgenesh2_pg.C_sca_2500
ruditapes2_lrc6086	13.8297	14601.6	0.0544967	alpha 3 type vi collagen isoform 1 precursor	RecName: Full=Collagen alpha-1(XII) chain; AltName: Full=Fibrochimerin; Flags: Precursor	Putative uncharacterized protein (Fragment) OS=Branchiostoma floridae GN=BRAFLDRAFT_235784 PE=4 SV=1	ENSP00000359153	ENSDARP00000009356	ENSGACP00000003927	ENSORLP00000021229	ENSTNIP00000019996	ENSTRUP00000025448																AM853539.p.cg.6		jgi|Lotgi1|163395|fgenesh2_pg.C_sca_3900
ruditapes2_lrc6250	11.3402	35.3	0.0945591	glutathione s-transferase	RecName: Full=Probable glutathione S-transferase 7; AltName: Full=GST class-sigma	Putative uncharacterized protein OS=Trichoplax adhaerens GN=TRIADDRAFT_37628 PE=4 SV=1	ENSP00000295256	ENSDARP00000019826	ENSGACP00000008599	ENSORLP00000012132	ENSTNIP00000019657	ENSTRUP00000038132	FBpp0099646																	jgi|Lotgi1|113694|e_gw1.17.43.1
ruditapes2_lrc6294	12.0379	4741.52	0.0905808	calcium-binding ef-hand domain protein		Calcium binding protein 2 (Fragment) OS=Biomphalaria glabrata PE=2 SV=1	ENSP00000414886	ENSDARP00000031510	ENSGACP00000026845	ENSORLP00000012728	ENSTNIP00000013696	ENSTRUP00000018964	FBpp0073322															CU994550.p.cg.6		jgi|Lotgi1|162267|fgenesh2_pg.C_sca_3300
ruditapes2_lrc6304	13.9356	34.5946	0.0544967	glutathione s-transferase	RecName: Full=Glutathione S-transferase 1; AltName: Full=GST class-sigma	Sigma class glutathione-s-transferase 2 OS=Haliotis discus discus PE=2 SV=1	ENSP00000295256	ENSDARP00000019826	ENSGACP00000008615	ENSORLP00000012132	ENSTNIP00000019657	ENSTRUP00000038134	FBpp0099646																	jgi|Lotgi1|158630|fgenesh2_pg.C_sca_1700
ruditapes2_lrc6755	17.3152	11.5573	0	fatty acid binding protein 4	RecName: Full=Fatty acid-binding protein, adipocyte; AltName: Full=AFABP; AltName: Full=Fatty acid-binding protein 4	Fatty acid-binding protein OS=Caligus rogercresseyi GN=FABP PE=2 SV=1	ENSP00000256104	ENSDARP00000018865	ENSGACP00000013437	ENSORLP00000016901	ENSTNIP00000020354	ENSTRUP00000037842	FBpp0099726																	jgi|Lotgi1|160677|fgenesh2_pg.C_sca_2500
ruditapes2_lrc6915	13.8113	11818.7	0.0544967	elastase 2 like	RecName: Full=Plasma kallikrein; AltName: Full=Plasma prekallikrein; AltName: Full=Kininogenin; AltName: Full=Fletcher factor; Contains: RecName: Full=Plasma kallikrein heavy chain; Contains: RecName: Full=Plasma kallikrein light chain; Flags: Precursor	Putative uncharacterized protein OS=Branchiostoma floridae GN=BRAFLDRAFT_123742 PE=3 SV=1	ENSP00000264690	ENSDARP00000061480	ENSGACP00000023557	ENSORLP00000008266	ENSTNIP00000018352	ENSTRUP00000015059	FBpp0082704																	jgi|Lotgi1|170394|fgenesh2_pg.C_sca_9800
ruditapes2_lrc7224	10.7184	10505.3	0.0945591	kallikrein plasma (fletcher factor) 1	RecName: Full=Plasma kallikrein; AltName: Full=Plasma prekallikrein; AltName: Full=Kininogenin; AltName: Full=Fletcher factor; Contains: RecName: Full=Plasma kallikrein heavy chain; Contains: RecName: Full=Plasma kallikrein light chain; Flags: Precursor	Putative uncharacterized protein OS=Branchiostoma floridae GN=BRAFLDRAFT_123742 PE=3 SV=1	ENSP00000264690	ENSDARP00000079274	ENSGACP00000004015	ENSORLP00000013412	ENSTNIP00000006074	ENSTRUP00000000236	FBpp0087746																	jgi|Lotgi1|157555|fgenesh2_pg.C_sca_1400
ruditapes2_lrc7416	12.3766	37.4039	0.0905808	glutathione s-transferase	RecName: Full=Probable glutathione S-transferase 7; AltName: Full=GST class-sigma	Prostaglandin D synthase-like isoform 2 OS=Ciona intestinalis PE=2 SV=1	ENSP00000295256	ENSDARP00000019826	ENSGACP00000008615	ENSORLP00000012132	ENSTNIP00000019657	ENSTRUP00000038134	FBpp0099646																	jgi|Lotgi1|158630|fgenesh2_pg.C_sca_1700
ruditapes_c10026	4.60134	16.2405	0.469954	oxidoreductase	RecName: Full=Uncharacterized oxidoreductase yajO	Putative uncharacterized protein OS=Branchiostoma floridae GN=BRAFLDRAFT_94321 PE=4 SV=1	ENSP00000355377	ENSDARP00000003850	ENSGACP00000002190	ENSORLP00000005498	ENSTNIP00000017840	ENSTRUP00000039407																		jgi|Lotgi1|171311|fgenesh2_pg.C_sca_1130
ruditapes_c10209	30.4366	11.8378	0	cln3 protein	RecName: Full=Battenin; AltName: Full=Protein CLN3 homolog	Putative uncharacterized protein OS=Branchiostoma floridae GN=BRAFLDRAFT_85830 PE=4 SV=1	ENSP00000350457	ENSDARP00000055169	ENSGACP00000007210	ENSORLP00000021527	ENSTNIP00000017003		FBpp0074933																	jgi|Lotgi1|186787|estExt_Genewise1.C_sca
ruditapes_c10357	15.8796	3727.53	0	scavenger receptor cysteine-rich protein type 12 precursor	RecName: Full=Neurotrypsin; AltName: Full=Serine protease 12; AltName: Full=Motopsin; AltName: Full=Brain-specific serine protease 3; Short=BSSP-3; Flags: Precursor	Putative uncharacterized protein OS=Branchiostoma floridae GN=BRAFLDRAFT_120139 PE=4 SV=1	ENSP00000296498	ENSDARP00000041165	ENSGACP00000026736	ENSORLP00000013425	ENSTNIP00000013935	ENSTRUP00000011602																		jgi|Lotgi1|167194|fgenesh2_pg.C_sca_6400
ruditapes_c1040	14.1095	115.911	0.0544967	otolin 1	RecName: Full=Otolin-1; Flags: Precursor	Putative uncharacterized protein OS=Branchiostoma floridae GN=BRAFLDRAFT_69134 PE=4 SV=1	ENSP00000414304	ENSDARP00000063763	ENSGACP00000026224	ENSORLP00000005231	ENSTNIP00000020827	ENSTRUP00000035837																		jgi|Lotgi1|171895|fgenesh2_pg.C_sca_1220
ruditapes_c11019	6.68493	577.301	0.192215	serine peptidase kazal type 3	RecName: Full=Pancreatic secretory trypsin inhibitor; AltName: Full=Serine protease inhibitor Kazal-type 1	AGAP005450-PA OS=Anopheles gambiae GN=AGAP005450 PE=4 SV=4	ENSP00000296695	ENSDARP00000073739	ENSGACP00000006409	ENSORLP00000008289	ENSTNIP00000007031	ENSTRUP00000004666																		jgi|Lotgi1|154420|fgenesh2_pg.C_sca_5000
ruditapes_c11239	4.75941	15.6514	0.469954	complement component q subcomponent-like 3	RecName: Full=Complement C1q-like protein 3; Flags: Precursor	Mantle gene 4 OS=Pinctada fucata PE=2 SV=1	ENSP00000298943	ENSDARP00000019910	ENSGACP00000026224	ENSORLP00000022163	ENSTNIP00000016047	ENSTRUP00000003096																		jgi|Lotgi1|171896|fgenesh2_pg.C_sca_1220
ruditapes_c12011	3.12324	9.24487	3.04153	arylsulfatase h	RecName: Full=Arylsulfatase H; Short=ASH	Putative uncharacterized protein (Fragment) OS=Branchiostoma floridae GN=BRAFLDRAFT_255972 PE=4 SV=1	ENSP00000370522	ENSDARP00000030967	ENSGACP00000020040	ENSORLP00000025575	ENSTNIP00000004997	ENSTRUP00000008430																		jgi|Lotgi1|177874|fgenesh2_pm.C_sca_1200
ruditapes_c12228	4.31778	133.098	0.469954	caprin family member 2	RecName: Full=Caprin-2; AltName: Full=Cytoplasmic activation/proliferation-associated protein 2; AltName: Full=C1q domain-containing protein 1	Novel protein OS=Danio rerio GN=DKEYP-55C8.3-001 PE=4 SV=1	ENSP00000298892	ENSDARP00000096302	ENSGACP00000019735	ENSORLP00000015751	ENSTNIP00000022255	ENSTRUP00000032791																		jgi|Lotgi1|138121|e_gw1.122.25.1
ruditapes_c12407	3.45774	7.88912	1.0579	thiosulfate sulfurtransferase	RecName: Full=Thiosulfate sulfurtransferase; AltName: Full=Rhodanese	3-mercaptopyruvate sulfurtransferase OS=Sphingopyxis alaskensis GN=Sala_3061 PE=4 SV=1	ENSP00000249042	ENSDARP00000071960	ENSGACP00000010652	ENSORLP00000016910	ENSTNIP00000009188	ENSTRUP00000004155																		jgi|Lotgi1|164425|fgenesh2_pg.C_sca_4500
ruditapes_c12717	3.57304	13.6236	1.0579	protein	RecName: Full=MAM and LDL-receptor class A domain-containing protein C10orf112	Predicted protein OS=Nematostella vectensis GN=v1g198667 PE=4 SV=1	ENSP00000366477	ENSDARP00000097905	ENSGACP00000018500	ENSORLP00000013492	ENSTNIP00000006689	ENSTRUP00000019433																		jgi|Lotgi1|152976|fgenesh2_pg.C_sca_2000
ruditapes_c12778	5.3812	21.0899	0.334897	pyrimidine-nucleoside phosphorylase	RecName: Full=Pyrimidine-nucleoside phosphorylase; Short=PYNP RecName: Full=Pyrimidine-nucleoside phosphorylase; Short=PYNP	Predicted protein OS=Nematostella vectensis GN=v1g241446 PE=4 SV=1	ENSP00000395875	ENSDARP00000067317	ENSGACP00000000908	ENSORLP00000021794	ENSTNIP00000005431	ENSTRUP00000012116																		jgi|Lotgi1|164745|fgenesh2_pg.C_sca_4700
ruditapes_c12814	13.3215	6.81803	0.0544967	dehydrogenase reductase (sdr family) member 1	RecName: Full=Dehydrogenase/reductase SDR family member 1	Dehydrogenase/reductase SDR family member 1 OS=Salmo salar GN=DHRS1 PE=2 SV=1	ENSP00000380027	ENSDARP00000070950	ENSGACP00000018724	ENSORLP00000015285	ENSTNIP00000010759	ENSTRUP00000012487																		jgi|Lotgi1|83993|gw1.15.385.1
ruditapes_c12957	6.04818	90.3106	0.252613		RecName: Full=Collectin-12; AltName: Full=Collectin-3; Short=cCL-3; Short=CL-3	Putative perlucin 4 OS=Haliotis discus discus PE=2 SV=1	ENSP00000341620	ENSDARP00000004174	ENSGACP00000005387	ENSORLP00000013829	ENSTNIP00000020249	ENSTRUP00000016822	FBpp0072554																	jgi|Lotgi1|235549|estExt_fgenesh2_pg.C_s
ruditapes_c13353	6.09317	88.6174	0.252613	cub and zona pellucida-like domains 1	RecName: Full=CUB and zona pellucida-like domain-containing protein 1; Short=CUB and ZP domain-containing protein 1; AltName: Full=Integral membrane-associated protein 1; Flags: Precursor	Mesoglein (Fragment) OS=Aurelia aurita PE=2 SV=1	ENSP00000376540	ENSDARP00000069168	ENSGACP00000012835	ENSORLP00000000021	ENSTNIP00000016343	ENSTRUP00000004957																		jgi|Lotgi1|168608|fgenesh2_pg.C_sca_7700
ruditapes_c13373	3.03405	8.09192	3.04153	zygote arrest 1	RecName: Full=Zygote arrest protein 1; AltName: Full=Oocyte-specific maternal effect factor	Zygote arrest 1 OS=Danio rerio GN=zar1 PE=2 SV=1	ENSP00000329803	ENSDARP00000022641	ENSGACP00000018707	ENSORLP00000000308	ENSTNIP00000020817	ENSTRUP00000037446																		jgi|Lotgi1|166408|fgenesh2_pg.C_sca_5800
ruditapes_c13588	6.68634	116.11	0.192215		RecName: Full=Thrombospondin-1; Flags: Precursor	LOC779026 protein (Fragment) OS=Xenopus laevis GN=LOC779026 PE=2 SV=1	ENSP00000260356	ENSDARP00000087115	ENSGACP00000000043	ENSORLP00000022311	ENSTNIP00000015175	ENSTRUP00000046394	FBpp0289568																	jgi|Lotgi1|51189|gw1.217.1.1
ruditapes_c14607	4.56771	504.65	0.469954	c1q and tumor necrosis factor related protein 3	RecName: Full=Complement C1q tumor necrosis factor-related protein 3; AltName: Full=Secretory protein CORS26; Flags: Precursor	C1qTNF3 OS=Mus musculus GN=C1qtnf3 PE=2 SV=1	ENSP00000231338	ENSDARP00000061823	ENSGACP00000011254	ENSORLP00000005312	ENSTNIP00000014647	ENSTRUP00000038558																		jgi|Lotgi1|171896|fgenesh2_pg.C_sca_1220
ruditapes_c15166	5.71901	755.926	0.252613	complement component q subcomponent-like 4	RecName: Full=Complement C1q-like protein 4; AltName: Full=C1q and tumor necrosis factor-related protein 11; Short=C1qTNF11; Flags: Precursor	Novel protein OS=Danio rerio GN=DKEYP-55C8.3-001 PE=4 SV=1	ENSP00000335285	ENSDARP00000096302	ENSGACP00000011804	ENSORLP00000009336	ENSTNIP00000018134	ENSTRUP00000034386																		jgi|Lotgi1|171895|fgenesh2_pg.C_sca_1220
ruditapes_c15317	14.0843	150.507	0.0544967	type alpha 1	RecName: Full=Collagen alpha-1(XII) chain; Flags: Precursor	Putative uncharacterized protein OS=Branchiostoma floridae GN=BRAFLDRAFT_90332 PE=4 SV=1	ENSP00000359153	ENSDARP00000009356	ENSGACP00000009077	ENSORLP00000021657	ENSTNIP00000019996	ENSTRUP00000010090																		jgi|Lotgi1|187571|estExt_Genewise1.C_sca
ruditapes_c15813	7.22069	10.8799	0.179558	atp-binding sub-family g member 5	RecName: Full=ATP-binding cassette sub-family G member 5; AltName: Full=Sterolin-1	ATP-binding cassette sub-family G member 5 OS=Mus musculus GN=Abcg5 PE=2 SV=1	ENSP00000260645	ENSDARP00000086278	ENSGACP00000014108	ENSORLP00000005856	ENSTNIP00000010281	ENSTRUP00000023705																		jgi|Lotgi1|166763|fgenesh2_pg.C_sca_6100
ruditapes_c1583	16.8878	261.93	0	lysozyme	RecName: Full=Lysozyme c-1; AltName: Full=1,4-beta-N-acetylmuramidase; Flags: Precursor	Lysozyme OS=Anopheles stephensi PE=2 SV=1	ENSP00000293274		ENSGACP00000024176	ENSORLP00000019211	ENSTNIP00000017205	ENSTRUP00000015311	FBpp0072529																	jgi|Lotgi1|158616|fgenesh2_pg.C_sca_1700
ruditapes_c16088	3.8811	5.87344	0.69834	caffeoyl- o-methyltransferase	RecName: Full=Putative caffeoyl-CoA O-methyltransferase At1g67980; AltName: Full=Trans-caffeoyl-CoA 3-O-methyltransferase; Short=CCoAOMT; Short=CCoAMT	Caffeoyl-CoA O-methyltransferase OS=Crocosphaera watsonii WH 8501 GN=CwatDRAFT_5641 PE=4 SV=1	ENSP00000361616	ENSDARP00000070003	ENSGACP00000015696	ENSORLP00000003856	ENSTNIP00000016145	ENSTRUP00000008136																		jgi|Lotgi1|156313|fgenesh2_pg.C_sca_1000
ruditapes_c16093	20.1072	74.644	0	tetraspanin [Heliocidaris tuberculata]	RecName: Full=Tetraspanin-9; Short=Tspan-9	Tetraspanin OS=Heliocidaris tuberculata PE=2 SV=1	ENSP00000009180	ENSDARP00000067189	ENSGACP00000026495	ENSORLP00000020776	ENSTNIP00000015644	ENSTRUP00000038023																		jgi|Lotgi1|171130|fgenesh2_pg.C_sca_1090
ruditapes_c16122	9.04674	29.3237	0.104128	n-acetylneuraminate lyase	RecName: Full=N-acetylneuraminate lyase; Short=NALase; AltName: Full=N-acetylneuraminic acid aldolase; AltName: Full=N-acetylneuraminate pyruvate-lyase; AltName: Full=Sialic acid lyase; AltName: Full=Sialate lyase; AltName: Full=Sialate-pyruvate lyase; AltName: Full=Sialic acid aldolase	N-acetylneuraminate lyase OS=Bacteroides sp. 2_1_22 GN=HMPREF0102_03960 PE=4 SV=1	ENSP00000258317	ENSDARP00000027094	ENSGACP00000016413	ENSORLP00000005134	ENSTNIP00000009415	ENSTRUP00000045525																		jgi|Lotgi1|156362|fgenesh2_pg.C_sca_1100
ruditapes_c16135	5.45184	17.381	0.334897	retinol dehydrogenase 16	RecName: Full=Retinol dehydrogenase 2; AltName: Full=Retinol dehydrogenase type II; Short=RODH II; AltName: Full=29 kDa protein	Retinol dehydrogenase similar protein 2 OS=Mus musculus GN=Rdh19 PE=2 SV=1	ENSP00000353980	ENSDARP00000027139	ENSGACP00000006978	ENSORLP00000021376	ENSTNIP00000013534	ENSTRUP00000028345																		jgi|Lotgi1|180391|fgenesh2_pm.C_sca_1490
ruditapes_c16856	3.29977	14.2561	1.0579	vanin 1 precursor	RecName: Full=Pantetheinase; AltName: Full=Pantetheine hydrolase; AltName: Full=Vascular non-inflammatory molecule 1; Short=Vanin-1; Flags: Precursor	Putative uncharacterized protein (Fragment) OS=Branchiostoma floridae GN=BRAFLDRAFT_278514 PE=4 SV=1	ENSP00000356905	ENSDARP00000011585	ENSGACP00000008465	ENSORLP00000005051	ENSTNIP00000020927	ENSTRUP00000037990																		jgi|Lotgi1|164636|fgenesh2_pg.C_sca_4600
ruditapes_c16942	13.1192	323.235	0.0905808	chromosome 6 open reading frame 27	RecName: Full=Protein G7c; Flags: Precursor	Putative uncharacterized protein OS=Branchiostoma floridae GN=BRAFLDRAFT_63397 PE=4 SV=1	ENSP00000406126	ENSDARP00000082098	ENSGACP00000008298	ENSORLP00000017763	ENSTNIP00000015323	ENSTRUP00000013533																		jgi|Lotgi1|175087|fgenesh2_pg.C_sca_2390
ruditapes_c16967	3.85805	5.18569	0.69834	thiosulfate sulfurtransferase	RecName: Full=Thiosulfate sulfurtransferase; AltName: Full=Rhodanese	Thiosulfate sulfurtransferase variant (Fragment) OS=Homo sapiens PE=2 SV=1	ENSP00000249042	ENSDARP00000071960	ENSGACP00000010652	ENSORLP00000016916	ENSTNIP00000009188	ENSTRUP00000003826																		jgi|Lotgi1|164425|fgenesh2_pg.C_sca_4500
ruditapes_c17232	3.02798	3.06223	3.04153	retinol retinaldehyde reductase	RecName: Full=Dehydrogenase/reductase SDR family member 9; AltName: Full=3-alpha hydroxysteroid dehydrogenase; Short=3alpha-HSD; AltName: Full=Short-chain dehydrogenase/reductase retSDR8; Flags: Precursor	Retinol dehydrogenase, retinaldehyde reductase OS=Branchiostoma floridae GN=BRAFLDRAFT_119767 PE=3 SV=1	ENSP00000318631	ENSDARP00000027139	ENSGACP00000006978	ENSORLP00000004329	ENSTNIP00000007103	ENSTRUP00000046007																		jgi|Lotgi1|180391|fgenesh2_pm.C_sca_1490
ruditapes_c17251	3.32402	54.3268	1.0579	cerebellin 3 precursor	RecName: Full=Cerebellin-3; Flags: Precursor	Sialic acid binding lectin OS=Helix pomatia PE=2 SV=1	ENSP00000267406	ENSDARP00000055564	ENSGACP00000003642	ENSORLP00000019669	ENSTNIP00000006278	ENSTRUP00000023484																		jgi|Lotgi1|171896|fgenesh2_pg.C_sca_1220
ruditapes_c17354	9.57633	68.8109	0.104128	c-type mbl-2 protein	RecName: Full=C-type lectin domain family 4 member F; AltName: Full=C-type lectin superfamily member 13; Short=C-type lectin 13; AltName: Full=Kupffer cell receptor	Perlucin-like protein isoform B OS=Venerupis philippinarum PE=2 SV=1	ENSP00000234388	ENSDARP00000073318	ENSGACP00000005387	ENSORLP00000004882	ENSTNIP00000004033	ENSTRUP00000040365																		jgi|Lotgi1|166356|fgenesh2_pg.C_sca_5700
ruditapes_c17477	2.94895	25.9732	3.04153	amp dependent coa ligase	RecName: Full=4-coumarate--CoA ligase-like 5	Putative uncharacterized protein OS=Branchiostoma floridae GN=BRAFLDRAFT_280542 PE=4 SV=1	ENSP00000301956	ENSDARP00000044327	ENSGACP00000013768		ENSTNIP00000016362	ENSTRUP00000009823	FBpp0083935																	jgi|Lotgi1|161634|fgenesh2_pg.C_sca_3000
ruditapes_c17945	7.11582	22.3577	0.192215	type alpha 2	RecName: Full=Collagen alpha-2(VIII) chain; AltName: Full=Endothelial collagen; Flags: Precursor	Putative uncharacterized protein OS=Branchiostoma floridae GN=BRAFLDRAFT_69140 PE=4 SV=1	ENSP00000362267	ENSDARP00000063763	ENSGACP00000009598	ENSORLP00000006601	ENSTNIP00000012077	ENSTRUP00000040193																		jgi|Lotgi1|171896|fgenesh2_pg.C_sca_1220
ruditapes_c18129	5.05299	22.526	0.334897	solute carrier family 40 (iron-regulated transporter) member 1	RecName: Full=Solute carrier family 40 member 1; AltName: Full=Ferroportin-1	Putative uncharacterized protein OS=Branchiostoma floridae GN=BRAFLDRAFT_125613 PE=4 SV=1	ENSP00000261024	ENSDARP00000000250	ENSGACP00000003562	ENSORLP00000019126	ENSTNIP00000021017	ENSTRUP00000026840																		jgi|Lotgi1|171641|fgenesh2_pg.C_sca_1180
ruditapes_c18591	6.01763	17.1397	0.252613	amine copper containing 2	RecName: Full=Membrane primary amine oxidase; AltName: Full=Copper amine oxidase; AltName: Full=Semicarbazide-sensitive amine oxidase; Short=SSAO; AltName: Full=Vascular adhesion protein 1; Short=VAP-1	Putative uncharacterized protein OS=Branchiostoma floridae GN=BRAFLDRAFT_77414 PE=3 SV=1	ENSP00000253799	ENSDARP00000081856	ENSGACP00000001361	ENSORLP00000005061	ENSTNIP00000011629	ENSTRUP00000045860																		jgi|Lotgi1|159692|fgenesh2_pg.C_sca_2100
ruditapes_c18927	9.23328	95.1072	0.104128	complement component q subcomponent-like 4	RecName: Full=Complement C1q-like protein 4; AltName: Full=C1q and tumor necrosis factor-related protein 11; Short=C1qTNF11; Flags: Precursor	Novel protein OS=Danio rerio GN=DKEYP-55C8.3-001 PE=4 SV=1	ENSP00000335285	ENSDARP00000096302	ENSGACP00000011804	ENSORLP00000009336	ENSTNIP00000018134	ENSTRUP00000009134																		jgi|Lotgi1|163019|fgenesh2_pg.C_sca_3700
ruditapes_c19942	5.14245	9.27486	0.334897	loc795887 protein	RecName: Full=Interferon-induced protein 44-like	Putative uncharacterized protein OS=Branchiostoma floridae GN=BRAFLDRAFT_91636 PE=4 SV=1	ENSP00000342833	ENSDARP00000025878	ENSGACP00000016590	ENSORLP00000010797	ENSTNIP00000013083	ENSTRUP00000041124																		jgi|Lotgi1|178539|fgenesh2_pm.C_sca_3000
ruditapes_c20087	3.23805	3.88305	1.0579	novel protein containing sulfotransferase domain	RecName: Full=Sulfotransferase 1A1; AltName: Full=Aryl sulfotransferase; AltName: Full=Phenol sulfotransferase; AltName: Full=PST-1; AltName: Full=Sulfokinase; AltName: Full=Aryl sulfotransferase IV; Short=ASTIV; AltName: Full=Tyrosine-ester sulfotransferase; AltName: Full=Minoxidil sulfotransferase; Short=Mx-ST	Cytosolic sulfotransferase 2 OS=Osmerus mordax GN=ST2S2 PE=2 SV=1	ENSP00000378570	ENSDARP00000034116	ENSGACP00000003811	ENSORLP00000013544	ENSTNIP00000001999	ENSTRUP00000002735																		jgi|Lotgi1|163436|fgenesh2_pg.C_sca_3900
ruditapes_c20457	12.4949	1917.35	0.0905808	collagen alpha-1 chain	RecName: Full=Collagen alpha-1(XIV) chain; AltName: Full=Undulin; Flags: Precursor	Proximal thread matrix protein 1 variant a OS=Mytilus edulis PE=2 SV=1	ENSP00000287497	ENSDARP00000074972	ENSGACP00000010290	ENSORLP00000021657	ENSTNIP00000019995	ENSTRUP00000025448																		jgi|Lotgi1|234764|estExt_fgenesh2_pg.C_s
ruditapes_c20717	12.5163	15.4999	0.0905808	scavenger receptor cysteine-rich protein type 12 partial	RecName: Full=Neurotrypsin; AltName: Full=Serine protease 12; AltName: Full=Motopsin; AltName: Full=Leydin; Flags: Precursor	Putative uncharacterized protein OS=Branchiostoma floridae GN=BRAFLDRAFT_120140 PE=4 SV=1	ENSP00000296498	ENSDARP00000027216	ENSGACP00000025121	ENSORLP00000013425	ENSTNIP00000006796	ENSTRUP00000028715																		jgi|Lotgi1|167194|fgenesh2_pg.C_sca_6400
ruditapes_c21259	7.57051	1292.48	0.179558	c1q and tumor necrosis factor related protein 3	RecName: Full=Complement C1q tumor necrosis factor-related protein 3; AltName: Full=Secretory protein CORS26; Flags: Precursor	Precerebellin-like protein OS=Oncorhynchus mykiss GN=CBLNL PE=2 SV=2	ENSP00000231338	ENSDARP00000067062	ENSGACP00000000895	ENSORLP00000002057	ENSTNIP00000017602	ENSTRUP00000012152																		jgi|Lotgi1|237903|estExt_fgenesh2_pg.C_s
ruditapes_c21651	4.10984	3.13408	0.69834	apical endosomal glycoprotein	RecName: Full=MAM domain-containing glycosylphosphatidylinositol anchor protein 2; AltName: Full=MAM domain-containing protein 1; Flags: Precursor	Putative uncharacterized protein OS=Branchiostoma floridae GN=BRAFLDRAFT_118690 PE=4 SV=1	ENSP00000349925	ENSDARP00000028542	ENSGACP00000016976	ENSORLP00000016940	ENSTNIP00000008714	ENSTRUP00000031209																		jgi|Lotgi1|152977|fgenesh2_pg.C_sca_2000
ruditapes_c2192	6.28927	86.8084	0.252613	tpa_inf: variable region-containing chitin-binding protein 5	RecName: Full=Endochitinase; AltName: Full=MF1 antigen; Flags: Precursor	Peritrophin OS=Popillia japonica PE=2 SV=1	ENSP00000255427	ENSDARP00000067817	ENSGACP00000015200	ENSORLP00000013330	ENSTNIP00000015522		FBpp0077822																	jgi|Lotgi1|167818|fgenesh2_pg.C_sca_6900
ruditapes_c21949	3.66557	8.85989	1.0579	protein tyrosine receptor k	RecName: Full=Receptor-type tyrosine-protein phosphatase kappa; Short=Protein-tyrosine phosphatase kappa; Short=R-PTP-kappa; Flags: Precursor	Protein tyrosine phosphatase, receptor type, K (Fragment) OS=Xenopus tropicalis GN=ptprk PE=2 SV=1	ENSP00000357198	ENSDARP00000096384	ENSGACP00000009809	ENSORLP00000011328	ENSTNIP00000012549	ENSTRUP00000028291																		jgi|Lotgi1|166469|fgenesh2_pg.C_sca_5800
ruditapes_c22114	5.75669	44.8897	0.252613	dehydrogenase reductase (sdr family) member 10	RecName: Full=17-beta-hydroxysteroid dehydrogenase 14; AltName: Full=Dehydrogenase/reductase SDR family member 10; AltName: Full=17-beta-hydroxysteroid dehydrogenase DHRS10; AltName: Full=Retinal short-chain dehydrogenase/reductase retSDR3	Predicted protein OS=Nematostella vectensis GN=v1g244933 PE=3 SV=1	ENSP00000263278	ENSDARP00000071579	ENSGACP00000019385	ENSORLP00000001965	ENSTNIP00000004861	ENSTRUP00000000556																		jgi|Lotgi1|152905|fgenesh2_pg.C_sca_2000
ruditapes_c2305	7.28819	31.1446	0.179558	placenta-specific 8	RecName: Full=Cornifelin homolog	Novel protein similar to cornifelin OS=Xenopus tropicalis GN=TGas063n19.1-001 PE=2 SV=1	ENSP00000222032	ENSDARP00000071819	ENSGACP00000026358	ENSORLP00000004392	ENSTNIP00000000376	ENSTRUP00000009713																		jgi|Lotgi1|155318|fgenesh2_pg.C_sca_8000
ruditapes_c23161	8.3029	262.604	0.109351	e3 ubiquitin-protein ligase hectd1	RecName: Full=E3 ubiquitin-protein ligase MIB2; AltName: Full=Mind bomb homolog 2; AltName: Full=Zinc finger ZZ type with ankyrin repeat domain protein 1; AltName: Full=Skeletrophin; AltName: Full=Novel zinc finger protein; Short=Novelzin; AltName: Full=Putative NF-kappa-B-activating protein 002N	Putative uncharacterized protein OS=Brugia malayi GN=Bm1_38845 PE=4 SV=1	ENSP00000367980		ENSGACP00000006892	ENSORLP00000000190	ENSTNIP00000013567	ENSTRUP00000023760	FBpp0079663																	jgi|Lotgi1|169188|fgenesh2_pg.C_sca_8300
ruditapes_c23636	8.86227	9.22553	0.109351	heat shock 70kda protein 12a	RecName: Full=Heat shock 70 kDa protein 12A	Predicted protein OS=Nematostella vectensis GN=v1g212312 PE=4 SV=1	ENSP00000358211	ENSDARP00000081527	ENSGACP00000019311	ENSORLP00000001447	ENSTNIP00000003746	ENSTRUP00000006896																		jgi|Lotgi1|177903|fgenesh2_pm.C_sca_1300
ruditapes_c23654	5.24417	6.18111	0.334897	neudesin precursor	RecName: Full=Neudesin; AltName: Full=Neuron-derived neurotrophic factor; AltName: Full=Spinal cord injury-related protein 10; AltName: Full=SCIRP10-related protein; Flags: Precursor	Neudesin OS=Salmo salar GN=NENF PE=2 SV=1	ENSP00000355955	ENSDARP00000058792	ENSGACP00000006851	ENSORLP00000022716	ENSTNIP00000013444	ENSTRUP00000020102																		jgi|Lotgi1|164382|fgenesh2_pg.C_sca_4500
ruditapes_c25028	10.7567	61.4787	0.0945591	mannose c type 2	RecName: Full=C-type mannose receptor 2; AltName: Full=Macrophage mannose receptor 2; AltName: Full=Endocytic receptor 180; AltName: CD_antigen=CD280; Flags: Precursor	Mannose receptor, C type 2 OS=Mus musculus GN=Mrc2 PE=2 SV=1	ENSP00000307513	ENSDARP00000003376	ENSGACP00000013480	ENSORLP00000012392	ENSTNIP00000018503	ENSTRUP00000006749																		jgi|Lotgi1|173554|fgenesh2_pg.C_sca_1640
ruditapes_c2553	5.08744	10.1697	0.334897	lipase esterase	RecName: Full=Lipase 2; AltName: Full=Triacylglycerol lipase	Putative lipase/esterase OS=Clostridium botulinum (strain Langeland / NCTC 10281 / Type F) GN=CLI_2231 PE=4 SV=1	ENSP00000244289	ENSDARP00000086193	ENSGACP00000003188	ENSORLP00000011489		ENSTRUP00000031738	FBpp0085584																	jgi|Lotgi1|168699|fgenesh2_pg.C_sca_7800
ruditapes_c25931	3.63204	82.2799	1.0579	cg5892 cg5892-pa	RecName: Full=Nose resistant to fluoxetine protein 6; Short=Protein nrf-6; Flags: Precursor	Temporarily assigned gene name protein 40, putative OS=Brugia malayi GN=Bm1_43465 PE=4 SV=1		ENSDARP00000101545	ENSGACP00000021732	ENSORLP00000007536	ENSTNIP00000010332	ENSTRUP00000030820	FBpp0073556																	jgi|Lotgi1|75645|gw1.18.262.1
ruditapes_c26501	5.05868	69.8027	0.334897	cd209d antigen	RecName: Full=C-type lectin domain family 4 member C; AltName: Full=C-type lectin superfamily member 7; AltName: Full=Blood dendritic cell antigen 2 protein; Short=BDCA-2; AltName: Full=Dendritic lectin; AltName: CD_antigen=CD303	Putative uncharacterized protein OS=Branchiostoma floridae GN=BRAFLDRAFT_129759 PE=4 SV=1	ENSP00000393719	ENSDARP00000025732	ENSGACP00000010133	ENSORLP00000020598	ENSTNIP00000002102	ENSTRUP00000002804																		jgi|Lotgi1|132612|e_gw1.80.131.1
ruditapes_c26714	10.5728	15435.1	0.0945591	fstl4 protein	RecName: Full=Follistatin-related protein 5; AltName: Full=Follistatin-like 5; Short=m-D/Bsp120I 1-2; Flags: Precursor	Fstl4 protein OS=Danio rerio GN=fstl4 PE=2 SV=1	ENSP00000389270	ENSDARP00000065082	ENSGACP00000027608	ENSORLP00000001244	ENSTNIP00000013815	ENSTRUP00000002819																		jgi|Lotgi1|170564|fgenesh2_pg.C_sca_1000
ruditapes_c28967	3.61469	3.87553	1.0579	aldo keto reductase	RecName: Full=Uncharacterized oxidoreductase ydjG	Putative uncharacterized protein OS=Branchiostoma floridae GN=BRAFLDRAFT_65753 PE=4 SV=1	ENSP00000374285	ENSDARP00000103111	ENSGACP00000009357	ENSORLP00000019843	ENSTNIP00000005628	ENSTRUP00000035689																		jgi|Lotgi1|170897|fgenesh2_pg.C_sca_1060
ruditapes_c30868	5.88535	4.30126	0.252613	sam domain- and hd domain-containing protein 1	RecName: Full=SAM domain and HD domain-containing protein 1	Putative uncharacterized protein OS=Branchiostoma floridae GN=BRAFLDRAFT_126695 PE=4 SV=1	ENSP00000262878	ENSDARP00000068291	ENSGACP00000002136	ENSORLP00000011576	ENSTNIP00000008884	ENSTRUP00000005699																		jgi|Lotgi1|155838|fgenesh2_pg.C_sca_9000
ruditapes_c33083	3.54392	4.68296	1.0579	peptidoglycan recognition protein	RecName: Full=Lysozyme 1; AltName: Full=1,4-beta-N-acetylmuramidase 1; AltName: Full=cv-lysozyme 1; Flags: Precursor	Peptidoglycan recognition protein S3 OS=Crassostrea gigas GN=pgrp_s3 PE=2 SV=1	ENSP00000290722	ENSDARP00000095570	ENSGACP00000008269	ENSORLP00000016648	ENSTNIP00000000683		FBpp0087788																	jgi|Lotgi1|68774|gw1.19.164.1
ruditapes_c33242	4.32714	3603.2	0.469954	type alpha 1	RecName: Full=Collagen alpha-1(XII) chain; Flags: Precursor	Matrilin-like 40 kDa protein OS=Lehmannia valentiana GN=Sm40 PE=2 SV=1	ENSP00000359153	ENSDARP00000099654	ENSGACP00000015651	ENSORLP00000001098	ENSTNIP00000013624	ENSTRUP00000031261																		jgi|Lotgi1|233176|estExt_fgenesh2_pg.C_s
ruditapes_c33353	16.1083	175.639	0	protein	RecName: Full=MAM domain-containing glycosylphosphatidylinositol anchor protein 1; Flags: Precursor	Myosinase-II OS=Todarodes pacificus GN=Mase-II PE=2 SV=1	ENSP00000393330	ENSDARP00000028542	ENSGACP00000018500	ENSORLP00000018844	ENSTNIP00000002611	ENSTRUP00000030323																		jgi|Lotgi1|166571|fgenesh2_pg.C_sca_5900
ruditapes_c35001	12.0184	1688.86	0.0905808	beta-ig-h3 fasciclin	RecName: Full=Uncharacterized protein sll1483; Flags: Precursor	Beta-Ig-H3/fasciclin OS=gamma proteobacterium NOR5-3 GN=NOR53_2541 PE=4 SV=1	ENSP00000416330	ENSDARP00000096711	ENSGACP00000021567	ENSORLP00000025383	ENSTNIP00000005740	ENSTRUP00000020692																		jgi|Lotgi1|165134|fgenesh2_pg.C_sca_4900
ruditapes_c35607	20.2353	93.8061	0	fatty acid binding protein 4	RecName: Full=Fatty acid-binding protein, adipocyte; AltName: Full=AFABP; AltName: Full=Fatty acid-binding protein 4	Fatty acid binding protein OS=Crassostrea gigas PE=2 SV=1	ENSP00000256104	ENSDARP00000013026	ENSGACP00000016003	ENSORLP00000014497	ENSTNIP00000005980	ENSTRUP00000010947																		jgi|Lotgi1|153039|fgenesh2_pg.C_sca_2000
ruditapes_c36565	14.1664	248.382	0.0544967	type alpha 1	RecName: Full=Collagen alpha-1(XII) chain; Flags: Precursor	Matrilin-like 40 kDa protein OS=Lehmannia valentiana GN=Sm40 PE=2 SV=1	ENSP00000359153	ENSDARP00000099654	ENSGACP00000015651	ENSORLP00000021657	ENSTNIP00000013624	ENSTRUP00000025448																		jgi|Lotgi1|163395|fgenesh2_pg.C_sca_3900
ruditapes_c37712	5.38128	15.1725	0.334897	glutathione s-transferase mu	RecName: Full=Glutathione S-transferase Mu 5; AltName: Full=GST class-mu 5	Glutathione S-transferase mu OS=Thais clavigera GN=GSTmu PE=2 SV=1	ENSP00000354357	ENSDARP00000049792	ENSGACP00000010188	ENSORLP00000007454	ENSTNIP00000018200	ENSTRUP00000016279																		jgi|Lotgi1|178854|fgenesh2_pm.C_sca_4300
ruditapes_c38928	6.38841	948.555	0.192215	peptidoglycan-recognition protein precursor	RecName: Full=N-acetylmuramoyl-L-alanine amidase; AltName: Full=Peptidoglycan recognition protein long; Short=PGRP-L; AltName: Full=Peptidoglycan recognition protein 2; Flags: Precursor	Peptidoglycan-recognition protein-SC2-like protein (Fragment) OS=Brachionus manjavacas PE=2 SV=1	ENSP00000292609	ENSDARP00000095570	ENSGACP00000008269	ENSORLP00000020476	ENSTNIP00000017131		FBpp0073358																	jgi|Lotgi1|158965|fgenesh2_pg.C_sca_1900
ruditapes_c401	5.03881	3237.05	0.334897	type alpha 1	RecName: Full=Collagen alpha-1(XII) chain; Flags: Precursor	Matrilin-like 40 kDa protein OS=Lehmannia valentiana GN=Sm40 PE=2 SV=1	ENSP00000359153	ENSDARP00000099654	ENSGACP00000015651	ENSORLP00000021657	ENSTNIP00000013624	ENSTRUP00000025448																		jgi|Lotgi1|163395|fgenesh2_pg.C_sca_3900
ruditapes_c4247	6.74588	776.128	0.192215	caveolin 3	RecName: Full=Caveolin-3	Caveolin OS=Branchiostoma floridae GN=BRAFLDRAFT_68444 PE=3 SV=1	ENSP00000380525	ENSDARP00000034317	ENSGACP00000001179	ENSORLP00000000896	ENSTNIP00000017652	ENSTRUP00000006863																		jgi|Lotgi1|169150|fgenesh2_pg.C_sca_8200
ruditapes_c4379	15.5703	9.06726	0.0544967	glutathione s-transferase mu	RecName: Full=Glutathione S-transferase Mu 5; AltName: Full=GST class-mu 5	Glutathione S-transferase mu OS=Thais clavigera GN=GSTmu PE=2 SV=1	ENSP00000358851	ENSDARP00000049792	ENSGACP00000010188	ENSORLP00000007454	ENSTNIP00000018200	ENSTRUP00000016279																		jgi|Lotgi1|178854|fgenesh2_pm.C_sca_4300
ruditapes_c4473	5.01334	1448.75	0.334897	thioester-containing protein		Thioester-containing protein OS=Chlamys farreri GN=TEP PE=2 SV=1	ENSP00000287097	ENSDARP00000073502	ENSGACP00000015314	ENSORLP00000021017	ENSTNIP00000019993	ENSTRUP00000026815	FBpp0079133																	jgi|Lotgi1|158714|fgenesh2_pg.C_sca_1800
ruditapes_c4565	3.25156	22.9248	1.0579	oncoprotein induced transcript 3	RecName: Full=Oncoprotein-induced transcript 3 protein; Flags: Precursor	Putative uromodulin (Fragment) OS=Mytilus galloprovincialis PE=2 SV=1	ENSP00000376540	ENSDARP00000031608	ENSGACP00000012835	ENSORLP00000000021	ENSTNIP00000007410	ENSTRUP00000004957																		jgi|Lotgi1|168608|fgenesh2_pg.C_sca_7700
ruditapes_c5058	12.8837	88.8021	0.0905808	galactoside- 3	RecName: Full=Galectin-3; AltName: Full=Galactose-specific lectin 3; AltName: Full=Mac-2 antigen; AltName: Full=IgE-binding protein; AltName: Full=35 kDa lectin; AltName: Full=Carbohydrate-binding protein 35; Short=CBP 35; AltName: Full=Laminin-binding protein; AltName: Full=Lectin L-29; AltName: Full=L-31; AltName: Full=Galactoside-binding protein; Short=GALBP	Tandem repeat galectin OS=Biomphalaria glabrata PE=2 SV=1	ENSP00000254301	ENSDARP00000100661	ENSGACP00000015576	ENSORLP00000011528	ENSTNIP00000013652	ENSTRUP00000025404																		jgi|Lotgi1|164473|fgenesh2_pg.C_sca_4500
ruditapes_c5375	11.1726	7073.55	0.0945591	connective tissue growth factor-related protein	RecName: Full=WNT1-inducible-signaling pathway protein 2; Short=WISP-2; AltName: Full=Connective tissue growth factor-like protein; Short=CTGF-L; AltName: Full=CCN family protein COP-1; Flags: Precursor	C-myc proto-oncogene homolog protein (Fragment) OS=Crassostrea virginica GN=c-myc proto-oncogene homolog PE=2 SV=1	ENSP00000190983	ENSDARP00000050533	ENSGACP00000015142	ENSORLP00000020457	ENSTNIP00000015410	ENSTRUP00000009002																		jgi|Lotgi1|163522|fgenesh2_pg.C_sca_4000
ruditapes_c5569	9.39624	4794.09	0.104128	epdr1 protein	RecName: Full=Mammalian ependymin-related protein 1; Short=MERP-1; Flags: Precursor	Ependymin related protein-1 OS=Haliotis discus discus PE=2 SV=1	ENSP00000199448	ENSDARP00000072376	ENSGACP00000026454	ENSORLP00000015461	ENSTNIP00000004529	ENSTRUP00000030506																		jgi|Lotgi1|164391|fgenesh2_pg.C_sca_4500
ruditapes_c606	4.70586	509.805	0.469954	complement component q subcomponent-like 3	RecName: Full=Complement C1q-like protein 3; Flags: Precursor	Sialic acid binding lectin OS=Helix pomatia PE=2 SV=1	ENSP00000298943	ENSDARP00000067062	ENSGACP00000000895	ENSORLP00000002057	ENSTNIP00000018134	ENSTRUP00000034386																		jgi|Lotgi1|171895|fgenesh2_pg.C_sca_1220
ruditapes_c614	8.1685	84.6526	0.109351	c1q and tumor necrosis factor related protein 3	RecName: Full=Heavy metal-binding protein HIP	Heavy metal binding protein OS=Mytilus edulis GN=hip PE=2 SV=1	ENSP00000231338	ENSDARP00000063763	ENSGACP00000026224	ENSORLP00000012453	ENSTNIP00000016047	ENSTRUP00000038765																		jgi|Lotgi1|171895|fgenesh2_pg.C_sca_1220
ruditapes_c656	4.95465	23.7782	0.334897	retinol binding protein like	RecName: Full=Purpurin; Flags: Precursor	Plasma retinol-binding protein OS=Rana catesbeiana GN=RETBP PE=2 SV=1	ENSP00000360518	ENSDARP00000065658	ENSGACP00000022897	ENSORLP00000012414	ENSTNIP00000011996	ENSTRUP00000016709																		jgi|Lotgi1|156771|fgenesh2_pg.C_sca_1200
ruditapes_c6981	4.26049	298.13	0.69834		RecName: Full=Hepatic lectin	C-type lectin A (Fragment) OS=Chlamys farreri PE=2 SV=1	ENSP00000341620	ENSDARP00000036582	ENSGACP00000005387	ENSORLP00000013829	ENSTNIP00000001777	ENSTRUP00000016822	FBpp0077158																	jgi|Lotgi1|159821|fgenesh2_pg.C_sca_2200
ruditapes_c7121	4.62909	1409.57	0.469954	cerebellin 3 precursor	RecName: Full=Cerebellin-3; Flags: Precursor	Putative uncharacterized protein OS=Branchiostoma floridae GN=BRAFLDRAFT_69143 PE=4 SV=1	ENSP00000267406	ENSDARP00000089340	ENSGACP00000026224	ENSORLP00000015751	ENSTNIP00000016047	ENSTRUP00000032791																		jgi|Lotgi1|121413|e_gw1.37.37.1
ruditapes_c7133	9.34958	369.432	0.104128	complement component q subcomponent-like 2	RecName: Full=Caprin-2; AltName: Full=Cytoplasmic activation/proliferation-associated protein 2; AltName: Full=C1q domain-containing protein 1; AltName: Full=EEG-1; AltName: Full=Gastric cancer multidrug resistance-associated protein	Putative uncharacterized protein OS=Branchiostoma floridae GN=BRAFLDRAFT_118898 PE=4 SV=1	ENSP00000298892	ENSDARP00000096302	ENSGACP00000025423	ENSORLP00000024411	ENSTNIP00000010027	ENSTRUP00000032754																		jgi|Lotgi1|171896|fgenesh2_pg.C_sca_1220
ruditapes_c7138	3.17759	5042.77	1.0579	si:rp71- protein	RecName: Full=EMILIN-2; AltName: Full=Elastin microfibril interface-located protein 2; Short=Elastin microfibril interfacer 2; AltName: Full=Protein FOAP-10; Flags: Precursor	Sialic acid binding lectin OS=Haliotis discus discus PE=2 SV=1	ENSP00000254528	ENSDARP00000035119	ENSGACP00000027117	ENSORLP00000019704	ENSTNIP00000016047	ENSTRUP00000042379																		jgi|Lotgi1|237903|estExt_fgenesh2_pg.C_s
ruditapes_c7206	4.95694	839.705	0.334897	sialic acid binding lectin	RecName: Full=Cerebellin-3; Flags: Precursor	Ovary-specific C1q-like factor OS=Carassius gibelio PE=2 SV=1	ENSP00000267406	ENSDARP00000063763	ENSGACP00000026224	ENSORLP00000005241	ENSTNIP00000014651	ENSTRUP00000038765																		jgi|Lotgi1|171896|fgenesh2_pg.C_sca_1220
ruditapes_c7518	2.92994	108.894	3.04153	caprin family member 2	RecName: Full=Caprin-2; AltName: Full=Cytoplasmic activation/proliferation-associated protein 2; AltName: Full=C1q domain-containing protein 1	C1q and tumor necrosis factor related protein 4 OS=Danio rerio GN=c1qtnf4 PE=2 SV=1	ENSP00000298892	ENSDARP00000031440	ENSGACP00000022969	ENSORLP00000022936	ENSTNIP00000021967	ENSTRUP00000037556																		jgi|Lotgi1|163019|fgenesh2_pg.C_sca_3700
ruditapes_c7525	5.60976	372.317	0.252613	sialic acid binding lectin	RecName: Full=Heavy metal-binding protein HIP	Sialic acid binding lectin OS=Haliotis discus discus PE=2 SV=1	ENSP00000231338	ENSDARP00000019307	ENSGACP00000011804	ENSORLP00000009336	ENSTNIP00000003884	ENSTRUP00000032754																		jgi|Lotgi1|171895|fgenesh2_pg.C_sca_1220
ruditapes_c7647	6.2278	1876.75	0.252613	galactose-specific c-type	RecName: Full=Macrophage mannose receptor 1; Short=MMR; AltName: CD_antigen=CD206; Flags: Precursor	Predicted protein OS=Nematostella vectensis GN=v1g238062 PE=4 SV=1	ENSP00000307513	ENSDARP00000095924	ENSGACP00000010133	ENSORLP00000022387	ENSTNIP00000010345	ENSTRUP00000035291																		jgi|Lotgi1|168877|fgenesh2_pg.C_sca_8000
ruditapes_c7670	8.21036	280.023	0.109351	type alpha 1	RecName: Full=Collagen alpha-1(XII) chain; AltName: Full=Fibrochimerin; Flags: Precursor	Chromosome 14 SCAF14645, whole genome shotgun sequence. (Fragment) OS=Tetraodon nigroviridis GN=GSTENG00020231001 PE=4 SV=1	ENSP00000359153	ENSDARP00000099654	ENSGACP00000015651	ENSORLP00000021627	ENSTNIP00000004716	ENSTRUP00000031485																		jgi|Lotgi1|165987|fgenesh2_pg.C_sca_5500
ruditapes_c7680	13.7598	420.997	0.0544967	type alpha 3	RecName: Full=Collagen alpha-3(VI) chain; Flags: Precursor	Collagen alpha3(VI) (Fragment) OS=Mus musculus GN=Col6a3 PE=2 SV=1	ENSP00000389539	ENSDARP00000065681	ENSGACP00000002111	ENSORLP00000021657	ENSTNIP00000013624	ENSTRUP00000031261																		jgi|Lotgi1|165986|fgenesh2_pg.C_sca_5500
ruditapes_c7711	5.37865	6960.91	0.334897	peptidylglycine alpha-amidating isoform cra_c	RecName: Full=Peptidyl-glycine alpha-amidating monooxygenase B; Short=PAM-B; AltName: Full=Peptidyl-glycine alpha-amidating monooxygenase II; AltName: Full=Peptide C-terminal alpha-amidating enzyme II; Short=AE-II; Includes: RecName: Full=Peptidylglycine alpha-hydroxylating monooxygenase B; Short=PHM-B; Includes: RecName: Full=Peptidyl-alpha-hydroxyglycine alpha-amidating lyase B; AltName: Full=P…	Putative uncharacterized protein OS=Caenorhabditis briggsae GN=CBG22199 PE=4 SV=1	ENSP00000369125	ENSDARP00000061638	ENSGACP00000024299		ENSTNIP00000009906	ENSTRUP00000023115	FBpp0072111																	jgi|Lotgi1|157897|fgenesh2_pg.C_sca_1500
ruditapes_c7817	7.77934	296.517	0.179558	sialic acid binding lectin	RecName: Full=Complement C1q-like protein 2; Flags: Precursor	Sialic acid binding lectin OS=Haliotis discus discus PE=2 SV=1	ENSP00000272520	ENSDARP00000035119	ENSGACP00000019735	ENSORLP00000009839	ENSTNIP00000022255	ENSTRUP00000003096																		jgi|Lotgi1|138166|e_gw1.122.23.1
ruditapes_c7895	6.26735	5.9052	0.252613	coiled-coil domain containing 86	RecName: Full=Coiled-coil domain-containing protein 86	Putative uncharacterized protein OS=Ixodes scapularis GN=IscW_ISCW014888 PE=4 SV=1	ENSP00000227520	ENSDARP00000078271	ENSGACP00000023295	ENSORLP00000007955		ENSTRUP00000044940	FBpp0074509															AM864923.p.cg.6
ruditapes_c8018	4.06726	716.389	0.69834	complement c1q-like protein 4 precursor	RecName: Full=Caprin-2; AltName: Full=Cytoplasmic activation/proliferation-associated protein 2; AltName: Full=C1q domain-containing protein 1; AltName: Full=EEG-1; AltName: Full=Gastric cancer multidrug resistance-associated protein	Novel protein OS=Danio rerio GN=si:rp71-1g18.10 PE=4 SV=2	ENSP00000298892	ENSDARP00000055564	ENSGACP00000025423	ENSORLP00000012451	ENSTNIP00000016047	ENSTRUP00000032754																		jgi|Lotgi1|171896|fgenesh2_pg.C_sca_1220
ruditapes_c8136	5.64239	7.86635	0.252613	odd oz protein	RecName: Full=Slit homolog 1 protein; Short=Slit-1; AltName: Full=Multiple epidermal growth factor-like domains 4; Flags: Precursor	Putative uncharacterized protein (Fragment) OS=Branchiostoma floridae GN=BRAFLDRAFT_223397 PE=4 SV=1	ENSP00000360109	ENSDARP00000057751	ENSGACP00000009994	ENSORLP00000009942	ENSTNIP00000006867		FBpp0289136																	jgi|Lotgi1|71419|gw1.11.269.1
ruditapes_c8239	5.60912	36.8164	0.252613	atp-binding sub-family g member 5	RecName: Full=ATP-binding cassette sub-family G member 5; AltName: Full=Sterolin-1	Chromosome 17 SCAF14532, whole genome shotgun sequence. (Fragment) OS=Tetraodon nigroviridis GN=GSTENG00014344001 PE=3 SV=1	ENSP00000386501	ENSDARP00000086278	ENSGACP00000014108	ENSORLP00000005856	ENSTNIP00000010281	ENSTRUP00000023705																		jgi|Lotgi1|166763|fgenesh2_pg.C_sca_6100
ruditapes_c8504	19.1568	1962.8	0	asialoglycoprotein receptor 2	RecName: Full=Asialoglycoprotein receptor 2; Short=ASGP-R 2; Short=ASGPR 2; AltName: Full=Hepatic lectin H2	HBxAg-binding protein OS=Homo sapiens GN=HBXBP PE=2 SV=1	ENSP00000254850	ENSDARP00000047498	ENSGACP00000005554	ENSORLP00000019573	ENSTNIP00000015960	ENSTRUP00000047636																		jgi|Lotgi1|158172|fgenesh2_pg.C_sca_1600
ruditapes_c8541	34.4058	111.903	0	complement component q subcomponent-like 4	RecName: Full=Complement C1q-like protein 4; AltName: Full=C1q and tumor necrosis factor-related protein 11; Short=C1qTNF11; Flags: Precursor	Complement component 1, q subcomponent-like 4 OS=Mus musculus GN=C1ql4 PE=2 SV=1	ENSP00000335285	ENSDARP00000016790	ENSGACP00000000895	ENSORLP00000002057	ENSTNIP00000017602	ENSTRUP00000012152																		jgi|Lotgi1|171895|fgenesh2_pg.C_sca_1220
ruditapes_c8558	4.46964	5.08787	0.469954		RecName: Full=Hepatic lectin	CLEC17A protein OS=Homo sapiens GN=CLEC17A PE=2 SV=1	ENSP00000341620	ENSDARP00000073318	ENSGACP00000012971	ENSORLP00000013829	ENSTNIP00000001777	ENSTRUP00000000230	FBpp0077158																	jgi|Lotgi1|163311|fgenesh2_pg.C_sca_3900
ruditapes_c8656	3.15186	291.607	1.0579	complement component q subcomponent-like 4	RecName: Full=Heavy metal-binding protein HIP	Novel protein OS=Danio rerio GN=si:rp71-1g18.10 PE=4 SV=2	ENSP00000231338	ENSDARP00000055564	ENSGACP00000027118	ENSORLP00000019704	ENSTNIP00000019246	ENSTRUP00000036655																		jgi|Lotgi1|171895|fgenesh2_pg.C_sca_1220
ruditapes_c8660	4.79927	591.238	0.469954	c1q and tumor necrosis factor related protein 3	RecName: Full=Complement C1q tumor necrosis factor-related protein 3; AltName: Full=Secretory protein CORS26; Flags: Precursor	Putative uncharacterized protein OS=Branchiostoma floridae GN=BRAFLDRAFT_118972 PE=4 SV=1	ENSP00000231338	ENSDARP00000061823	ENSGACP00000011254	ENSORLP00000005311	ENSTNIP00000010027	ENSTRUP00000032754																		jgi|Lotgi1|171896|fgenesh2_pg.C_sca_1220
ruditapes_c8692	4.62652	9.83447	0.469954	c1q and tumor necrosis factor related protein 3	RecName: Full=Complement C1q tumor necrosis factor-related protein 3; AltName: Full=Secretory protein CORS26; Flags: Precursor	C1QTNF3 protein OS=Bos taurus GN=C1QTNF3 PE=2 SV=1	ENSP00000231338	ENSDARP00000096302	ENSGACP00000027118	ENSORLP00000019704	ENSTNIP00000014651	ENSTRUP00000003096																		jgi|Lotgi1|171895|fgenesh2_pg.C_sca_1220
ruditapes_c8763	5.90285	1389.54	0.252613	complement component q subcomponent-like 4	RecName: Full=Complement C1q-like protein 4; Flags: Precursor	C1q/TNF-related protein 13 OS=Mus musculus GN=C1ql3 PE=2 SV=1	ENSP00000335285	ENSDARP00000067062	ENSGACP00000000895	ENSORLP00000002057	ENSTNIP00000022255	ENSTRUP00000032791																		jgi|Lotgi1|171896|fgenesh2_pg.C_sca_1220
ruditapes_c8819	3.68036	29.5302	0.69834	si:rp71- protein	RecName: Full=EMILIN-1; AltName: Full=Elastin microfibril interface-located protein 1; Short=Elastin microfibril interfacer 1; Flags: Precursor	Novel protein (Zgc:136272) OS=Danio rerio GN=si:rp71-1g18.9 PE=4 SV=1	ENSP00000411201	ENSDARP00000035119	ENSGACP00000005956	ENSORLP00000000669	ENSTNIP00000013126	ENSTRUP00000013773																		jgi|Lotgi1|171895|fgenesh2_pg.C_sca_1220
ruditapes_c9003	8.97365	16.0381	0.104128	apical endosomal glycoprotein	RecName: Full=Neuropilin-1; AltName: Full=A5 protein; Flags: Precursor	Putative uncharacterized protein OS=Branchiostoma floridae GN=BRAFLDRAFT_246509 PE=4 SV=1	ENSP00000364001	ENSDARP00000102224	ENSGACP00000022509	ENSORLP00000012273	ENSTNIP00000007704	ENSTRUP00000019432																		jgi|Lotgi1|152977|fgenesh2_pg.C_sca_2000
ruditapes_c9175	8.71833	819.959	0.109351	complement component q subcomponent-like 4	RecName: Full=Collagen alpha-2(VIII) chain; AltName: Full=Endothelial collagen; Flags: Precursor	Sialic acid binding lectin OS=Helix pomatia PE=2 SV=1	ENSP00000362267	ENSDARP00000096302	ENSGACP00000003969	ENSORLP00000009841	ENSTNIP00000016047	ENSTRUP00000036655																		jgi|Lotgi1|171896|fgenesh2_pg.C_sca_1220
ruditapes_c9218	3.73516	7.66239	0.69834	thiosulfate sulfurtransferase	RecName: Full=Thiosulfate sulfurtransferase; AltName: Full=Rhodanese	Mpst protein OS=Xenopus laevis GN=mpst PE=2 SV=1	ENSP00000249042	ENSDARP00000071960	ENSGACP00000010652	ENSORLP00000016910	ENSTNIP00000009188	ENSTRUP00000003826																		jgi|Lotgi1|164425|fgenesh2_pg.C_sca_4500
ruditapes_c9567	4.95373	43.1234	0.334897	amiloride binding protein 1	RecName: Full=Amiloride-sensitive amine oxidase [copper-containing]; Short=Diamine oxidase; Short=DAO; AltName: Full=Amiloride-binding protein; Short=ABP; AltName: Full=Histaminase; Flags: Precursor	Copper amine oxidase OS=Branchiostoma floridae GN=BRAFLDRAFT_217424 PE=3 SV=1	ENSP00000354193	ENSDARP00000008118	ENSGACP00000007654	ENSORLP00000005061	ENSTNIP00000007473	ENSTRUP00000020613																		jgi|Lotgi1|161132|fgenesh2_pg.C_sca_2800
ruditapes_lrc29965	3.7014	3.55303	0.69834	novel protein vertebrate interferon-induced protein 44	RecName: Full=Interferon-induced protein 44-like	Putative uncharacterized protein OS=Branchiostoma floridae GN=BRAFLDRAFT_91636 PE=4 SV=1	ENSP00000342833	ENSDARP00000073096	ENSGACP00000010553	ENSORLP00000010797	ENSTNIP00000013083	ENSTRUP00000041124																		jgi|Lotgi1|189826|estExt_Genewise1.C_sca
ruditapes_lrc30106	11.3332	148.228	0.0945591	asialoglycoprotein receptor 1	RecName: Full=C-type lectin 2; Short=CTL-2; Flags: Precursor	Perlucin-like protein isoform C OS=Venerupis philippinarum PE=2 SV=1	ENSP00000393719	ENSDARP00000061407	ENSGACP00000005387	ENSORLP00000022387	ENSTNIP00000003724	ENSTRUP00000005650																		jgi|Lotgi1|162731|fgenesh2_pg.C_sca_3500
ruditapes_lrc32058	4.54817	3.69328	0.469954	metallothionein	RecName: Full=Metallothionein; Short=MT	Metallothionein (Fragment) OS=Crassostrea gigas GN=mt3 PE=4 SV=1	ENSP00000349925	ENSDARP00000088848	ENSGACP00000005245	ENSORLP00000018844	ENSTNIP00000002611	ENSTRUP00000030323																		jgi|Lotgi1|152977|fgenesh2_pg.C_sca_2000
ruditapes_lrc32139	3.09752	14.1019	3.04153	serine proteinase	RecName: Full=Serine protease inhibitor dipetalogastin; Short=Dipetalin; Flags: Precursor	Serine proteinase inhibitor OS=Venerupis philippinarum PE=2 SV=1	ENSP00000368678	ENSDARP00000101095	ENSGACP00000006409		ENSTNIP00000009292	ENSTRUP00000015237	FBpp0076385																	jgi|Lotgi1|155316|fgenesh2_pg.C_sca_8000
ruditapes_lrc32215	8.52082	8738.45	0.109351	ependymin related protein-1	RecName: Full=Mammalian ependymin-related protein 1; Short=MERP-1; Flags: Precursor	Ependymin related protein-1 OS=Haliotis discus discus PE=2 SV=1	ENSP00000199448	ENSDARP00000072376	ENSGACP00000026454	ENSORLP00000015461	ENSTNIP00000004529	ENSTRUP00000030506																		jgi|Lotgi1|164391|fgenesh2_pg.C_sca_4500
ruditapes_lrc32238	22.5436	4279.75	0	ependymin precursor	RecName: Full=Mammalian ependymin-related protein 1; Short=MERP-1; AltName: Full=Upregulated in colorectal cancer gene 1 protein; Flags: Precursor	Ependymin related protein-1 OS=Haliotis discus discus PE=2 SV=1	ENSP00000199448	ENSDARP00000101021	ENSGACP00000026454	ENSORLP00000014063	ENSTNIP00000004529	ENSTRUP00000030506																		jgi|Lotgi1|164391|fgenesh2_pg.C_sca_4500
ruditapes_lrc32277	8.90238	2717.96	0.104128	ependymin precursor	RecName: Full=Mammalian ependymin-related protein 1; Short=MERP-1; AltName: Full=Upregulated in colorectal cancer gene 1 protein; Flags: Precursor	Ependymin related protein-1 OS=Haliotis discus discus PE=2 SV=1	ENSP00000199448	ENSDARP00000101021	ENSGACP00000026454	ENSORLP00000014063	ENSTNIP00000004529	ENSTRUP00000030506																		jgi|Lotgi1|164391|fgenesh2_pg.C_sca_4500
ruditapes_lrc32646	3.62593	24.9473	1.0579	zgc:136279 protein	RecName: Full=Williams-Beuren syndrome chromosomal region 27 protein	Putative uncharacterized protein OS=Branchiostoma floridae GN=BRAFLDRAFT_63343 PE=4 SV=1	ENSP00000297873	ENSDARP00000091993	ENSGACP00000027116	ENSORLP00000003695	ENSTNIP00000019245	ENSTRUP00000019276																		jgi|Lotgi1|163608|fgenesh2_pg.C_sca_4000
ruditapes_lrc32748	17.0892	3618.8	0	cystatin c	RecName: Full=Cystatin-C; AltName: Full=Cystatin-3; AltName: Full=Colostrum thiol proteinase inhibitor; Flags: Precursor	Cysteine protease inhibitor OS=Haliotis diversicolor supertexta PE=2 SV=1	ENSP00000311313	ENSDARP00000036317	ENSGACP00000006132	ENSORLP00000014986	ENSTNIP00000019741	ENSTRUP00000015701																		jgi|Lotgi1|172187|fgenesh2_pg.C_sca_1280
ruditapes_lrc33089	17.4998	4885.28	0	protein	RecName: Full=MAM domain-containing glycosylphosphatidylinositol anchor protein 1; AltName: Full=Ig6M; Flags: Precursor	Myosinase-III OS=Loligo bleekeri GN=Mase-III PE=2 SV=1	ENSP00000393330	ENSDARP00000102224	ENSGACP00000005245	ENSORLP00000014859	ENSTNIP00000008569	ENSTRUP00000022672																		jgi|Lotgi1|166571|fgenesh2_pg.C_sca_5900
ruditapes_lrc33163	18.756	997.851	0	caveolin 3	RecName: Full=Caveolin-3	Caveolin OS=Branchiostoma floridae GN=BRAFLDRAFT_113790 PE=3 SV=1	ENSP00000380525	ENSDARP00000061075	ENSGACP00000001179	ENSORLP00000000896	ENSTNIP00000017652	ENSTRUP00000006863																		jgi|Lotgi1|58162|gw1.79.80.1
ruditapes_lrc33379	7.56682	6599.99	0.179558	ependymin related protein-1	RecName: Full=Mammalian ependymin-related protein 1; Short=MERP-1; Flags: Precursor	Ependymin related protein-1 OS=Haliotis discus discus PE=2 SV=1	ENSP00000199448	ENSDARP00000066787	ENSGACP00000026454	ENSORLP00000007872	ENSTNIP00000004529	ENSTRUP00000005327																		jgi|Lotgi1|164391|fgenesh2_pg.C_sca_4500
ruditapes_lrc33397	7.50834	3066.02	0.179558	astacin-like squid metalloprotease type iii	RecName: Full=MAM domain-containing glycosylphosphatidylinositol anchor protein 1; Flags: Precursor	Myosinase-III OS=Loligo bleekeri GN=Mase-III PE=2 SV=1	ENSP00000393330	ENSDARP00000028542	ENSGACP00000018500	ENSORLP00000014859	ENSTNIP00000021833	ENSTRUP00000026236																		jgi|Lotgi1|166571|fgenesh2_pg.C_sca_5900
ruditapes_lrc33487	18.336	1800.82	0	ependymin related protein-1 precursor	RecName: Full=Mammalian ependymin-related protein 1; Short=MERP-1; Flags: Precursor	Ependymin related protein-1 OS=Haliotis discus discus PE=2 SV=1	ENSP00000199448	ENSDARP00000101021	ENSGACP00000026454	ENSORLP00000014063	ENSTNIP00000004529	ENSTRUP00000005327																		jgi|Lotgi1|164391|fgenesh2_pg.C_sca_4500
ruditapes_lrc33504	10.4929	39.6522	0.0945591	ependymin related protein-1 precursor	RecName: Full=Mammalian ependymin-related protein 1; Short=MERP-1; AltName: Full=Upregulated in colorectal cancer gene 1 protein; Flags: Precursor	Ependymin related protein-1 OS=Haliotis discus discus PE=2 SV=1	ENSP00000199448	ENSDARP00000066787	ENSGACP00000026454	ENSORLP00000007872	ENSTNIP00000004529	ENSTRUP00000030506																		jgi|Lotgi1|164391|fgenesh2_pg.C_sca_4500
ruditapes_lrc33815	7.04131	21.8922	0.192215	transforming growth beta- 68kda	RecName: Full=Transforming growth factor-beta-induced protein ig-h3; Short=Beta ig-h3; Flags: Precursor	All3797 protein OS=Anabaena sp. (strain PCC 7120) GN=all3797 PE=4 SV=1	ENSP00000416330	ENSDARP00000096711	ENSGACP00000021567	ENSORLP00000025383	ENSTNIP00000005740	ENSTRUP00000029026																		jgi|Lotgi1|164994|fgenesh2_pg.C_sca_4900
ruditapes_lrc34598	10.4161	359.915	0.0945591	sialic acid binding lectin	RecName: Full=Complement C1q-like protein 3; Flags: Precursor	Sialic acid binding lectin OS=Haliotis discus discus PE=2 SV=1	ENSP00000298943	ENSDARP00000035119	ENSGACP00000000895	ENSORLP00000009841	ENSTNIP00000017602	ENSTRUP00000023484																		jgi|Lotgi1|171896|fgenesh2_pg.C_sca_1220
ruditapes_lrc34665	13.4546	1761.54	0.0544967	aplp_locmi ame: full=apolipophorins contains: ame: full=apolipophorin-2 ame: full=apolipophorin ii ame: full=apolp-2 contains: ame: full=apolipophorin-1 ame: full=apolipophorin i ame: full=apolp-1 flags: precursor	RecName: Full=Apolipophorins; Contains: RecName: Full=Apolipophorin-2; AltName: Full=Apolipophorin II; AltName: Full=apoLp-2; Contains: RecName: Full=Apolipophorin-1; AltName: Full=Apolipophorin I; AltName: Full=apoLp-1; Flags: Precursor	Putative uncharacterized protein OS=Ixodes scapularis GN=IscW_ISCW009032 PE=4 SV=1		ENSDARP00000057342	ENSGACP00000010274	ENSORLP00000008422	ENSTNIP00000022406	ENSTRUP00000000432	FBpp0079440																	jgi|Lotgi1|158025|fgenesh2_pg.C_sca_1500
ruditapes_lrc35085	14.1821	80.8606	0.0544967	caveolin 3	RecName: Full=Caveolin-3	Caveolin OS=Branchiostoma floridae GN=BRAFLDRAFT_68444 PE=3 SV=1	ENSP00000380525	ENSDARP00000034317	ENSGACP00000001179	ENSORLP00000000896	ENSTNIP00000017652	ENSTRUP00000006863																		jgi|Lotgi1|170677|fgenesh2_pg.C_sca_1020
ruditapes_lrc35406	5.26252	3196.2	0.334897	cystatin f	RecName: Full=Cystatin-C; AltName: Full=Cystatin-3; AltName: Full=Colostrum thiol proteinase inhibitor; Flags: Precursor	Cysteine protease inhibitor OS=Haliotis diversicolor supertexta PE=2 SV=1	ENSP00000420384	ENSDARP00000086337	ENSGACP00000006132	ENSORLP00000014986	ENSTNIP00000019741	ENSTRUP00000015701																		jgi|Lotgi1|172187|fgenesh2_pg.C_sca_1280
ruditapes_lrc35416	11.7794	10608.1	0.0945591	epdr1 protein	RecName: Full=Mammalian ependymin-related protein 1; Short=MERP-1; Flags: Precursor	Ependymin related protein-1 OS=Haliotis discus discus PE=2 SV=1	ENSP00000199448	ENSDARP00000072376	ENSGACP00000023762	ENSORLP00000007872	ENSTNIP00000004529	ENSTRUP00000005327																		jgi|Lotgi1|164391|fgenesh2_pg.C_sca_4500
ruditapes_lrc35566	3.6402	513.544	1.0579	cystatin c	RecName: Full=Cystatin-C; AltName: Full=Cystatin-3; AltName: Full=Colostrum thiol proteinase inhibitor; Flags: Precursor	Predicted protein OS=Nematostella vectensis GN=v1g204929 PE=4 SV=1	ENSP00000311313	ENSDARP00000036317	ENSGACP00000006132	ENSORLP00000014986	ENSTNIP00000019741	ENSTRUP00000015701																		jgi|Lotgi1|172187|fgenesh2_pg.C_sca_1280
ruditapes_lrc35687	11.8204	4593.66	0.0945591	sialic acid binding lectin	RecName: Full=Complement C1q-like protein 3; Flags: Precursor	Sialic acid binding lectin OS=Haliotis discus discus PE=2 SV=1	ENSP00000298943	ENSDARP00000035119	ENSGACP00000000895	ENSORLP00000009841	ENSTNIP00000017602	ENSTRUP00000023484																		jgi|Lotgi1|171896|fgenesh2_pg.C_sca_1220
ruditapes_lrc35709	14.9964	408.888	0.0544967	caveolin 3	RecName: Full=Caveolin-3	Caveolin OS=Branchiostoma floridae GN=BRAFLDRAFT_68444 PE=3 SV=1	ENSP00000380525	ENSDARP00000034317	ENSGACP00000001179	ENSORLP00000000896	ENSTNIP00000017652	ENSTRUP00000006863																		jgi|Lotgi1|170677|fgenesh2_pg.C_sca_1020
ruditapes_lrc36440	3.60925	163.188	1.0579	serine proteinase	RecName: Full=Ovomucoid	Serine proteinase inhibitor OS=Venerupis philippinarum PE=2 SV=1	ENSP00000368678	ENSDARP00000101095		ENSORLP00000022459	ENSTNIP00000009292	ENSTRUP00000015237	FBpp0079857																	jgi|Lotgi1|76139|gw1.8.378.1
ruditapes_lrc36450	11.8752	3485.1	0.0945591	ependymin related protein-1 precursor	RecName: Full=Mammalian ependymin-related protein 1; Short=MERP-1; AltName: Full=Upregulated in colorectal cancer gene 1 protein; Flags: Precursor	Ependymin related protein-1 OS=Haliotis discus discus PE=2 SV=1	ENSP00000199448	ENSDARP00000072376	ENSGACP00000026454	ENSORLP00000015461	ENSTNIP00000004529	ENSTRUP00000030506																		jgi|Lotgi1|164391|fgenesh2_pg.C_sca_4500
ruditapes_lrc37263	22.1669	505.706	0	caveolin 3	RecName: Full=Caveolin-3	Caveolin OS=Branchiostoma floridae GN=BRAFLDRAFT_113790 PE=3 SV=1	ENSP00000380525	ENSDARP00000061075	ENSGACP00000001179	ENSORLP00000000896	ENSTNIP00000017652	ENSTRUP00000006863																		jgi|Lotgi1|58162|gw1.79.80.1
ruditapes_lrc37349	9.51863	208.543	0.104128	spink6 protein	RecName: Full=Agrin; Flags: Precursor	Kazal-type serine proteinase inhibitor 1 OS=Fenneropenaeus chinensis PE=2 SV=1	ENSP00000364013	ENSDARP00000101095		ENSORLP00000000649	ENSTNIP00000013815	ENSTRUP00000015236	FBpp0076385																	jgi|Lotgi1|152676|fgenesh2_pg.C_sca_2000
ruditapes_lrc37610	16.9494	34.0793	0	glutathione s-transferase	RecName: Full=Probable glutathione S-transferase 7; AltName: Full=GST class-sigma	C. briggsae CBR-GST-9 protein OS=Caenorhabditis briggsae GN=Cbr-gst-9 PE=4 SV=1	ENSP00000295256	ENSDARP00000019826		ENSORLP00000012132	ENSTNIP00000019657	ENSTRUP00000038132	FBpp0099646																	jgi|Lotgi1|96422|gw1.17.489.1
ruditapes_lrc38212	16.6036	283.828	0	caveolin 3	RecName: Full=Caveolin-3	Caveolin OS=Branchiostoma floridae GN=BRAFLDRAFT_68444 PE=3 SV=1	ENSP00000380525	ENSDARP00000034317	ENSGACP00000001179	ENSORLP00000000896	ENSTNIP00000017652	ENSTRUP00000006863																		jgi|Lotgi1|169150|fgenesh2_pg.C_sca_8200
ruditapes_lrc8555	10.2019	8.17519	0.0945591	glutathione s-transferase pi-class	RecName: Full=Glutathione S-transferase P 1; AltName: Full=BBGSTP1-1; AltName: Full=GST class-pi	Glutathione S-transferase pi-class OS=Chlamys farreri PE=2 SV=2	ENSP00000381607	ENSDARP00000004830	ENSGACP00000010188	ENSORLP00000007456	ENSTNIP00000018200	ENSTRUP00000004010																		jgi|Lotgi1|170641|fgenesh2_pg.C_sca_1020
ruditapes_s33186	7.04877	6103.36	0.192215	beta-ig-h3 fasciclin	RecName: Full=Transforming growth factor-beta-induced protein ig-h3; Short=Beta ig-h3; Flags: Precursor	All3797 protein OS=Anabaena sp. (strain PCC 7120) GN=all3797 PE=4 SV=1	ENSP00000306306	ENSDARP00000093310	ENSGACP00000027192	ENSORLP00000004469	ENSTNIP00000002158	ENSTRUP00000029026																		jgi|Lotgi1|172860|fgenesh2_pg.C_sca_1430
ruditapes_s33462	8.80732	28.3668	0.109351	dicarbonyl l-xylulose reductase	RecName: Full=L-xylulose reductase; Short=XR; AltName: Full=Dicarbonyl/L-xylulose reductase	Reductase, putative OS=Ixodes scapularis GN=IscW_ISCW020246 PE=3 SV=1	ENSP00000303356	ENSDARP00000019859	ENSGACP00000020297	ENSORLP00000003314	ENSTNIP00000006174		FBpp0077075																	jgi|Lotgi1|154580|fgenesh2_pg.C_sca_6000
ruditapes_s36484	11.0078	4447.79	0.0945591	beta-ig-h3 fasciclin	RecName: Full=Uncharacterized protein sll1483; Flags: Precursor	All5264 protein OS=Anabaena sp. (strain PCC 7120) GN=all5264 PE=4 SV=1	ENSP00000369071	ENSDARP00000018627	ENSGACP00000015401	ENSORLP00000004465	ENSTNIP00000019363	ENSTRUP00000020690																		jgi|Lotgi1|165134|fgenesh2_pg.C_sca_4900
ruditapes_s37429	8.15584	12946.3	0.109351	alpha 3 type vi collagen isoform 1 precursor	RecName: Full=Collagen alpha-5(VI) chain; AltName: Full=Collagen alpha-1(XXIX) chain; Flags: Precursor		ENSP00000390895	ENSDARP00000009356	ENSGACP00000015651	ENSORLP00000003608	ENSTNIP00000005690	ENSTRUP00000039127																AM853539.p.cg.6		jgi|Lotgi1|67616|gw1.55.74.1
ruditapes_s38198	5.403	356.048	0.334897	thioester-containing protein		Thioester-containing protein OS=Chlamys farreri GN=TEP PE=2 SV=1	ENSP00000287097	ENSDARP00000073502	ENSGACP00000009002	ENSORLP00000021629	ENSTNIP00000019993	ENSTRUP00000026815	FBpp0079137																	jgi|Lotgi1|158717|fgenesh2_pg.C_sca_1800
ruditapes_s38615	13.3821	70.918	0.0544967	beta-ig-h3 fasciclin domain	RecName: Full=Transforming growth factor-beta-induced protein ig-h3; Short=Beta ig-h3; AltName: Full=Kerato-epithelin; AltName: Full=RGD-containing collagen-associated protein; Short=RGD-CAP; Flags: Precursor	Putative uncharacterized protein OS=Hoeflea phototrophica DFL-43 GN=HPDFL43_03294 PE=4 SV=1	ENSP00000306306	ENSDARP00000021177	ENSGACP00000015415	ENSORLP00000024479	ENSTNIP00000019363	ENSTRUP00000029026																		jgi|Lotgi1|165133|fgenesh2_pg.C_sca_4900
ruditapes_s39305	13.6327	6228.85	0.0544967	alkaline phosphatase	RecName: Full=Alkaline phosphatase, tissue-nonspecific isozyme; AltName: Full=AP-TNAP; AltName: Full=TNSALP; Flags: Precursor	Alkaline phosphatase OS=Takifugu rubripes PE=2 SV=1	ENSP00000295463	ENSDARP00000019098	ENSGACP00000006047	ENSORLP00000021360	ENSTNIP00000015162	ENSTRUP00000010613																		jgi|Lotgi1|132966|e_gw1.82.27.1
ruditapes_s39668	4.46528	25.0286	0.469954	zgc:136279 protein	RecName: Full=Williams-Beuren syndrome chromosomal region 27 protein	Putative uncharacterized protein OS=Branchiostoma floridae GN=BRAFLDRAFT_121459 PE=4 SV=1	ENSP00000297873	ENSDARP00000091993	ENSGACP00000027116	ENSORLP00000003699	ENSTNIP00000019245	ENSTRUP00000019277																		jgi|Lotgi1|161444|fgenesh2_pg.C_sca_2900
ruditapes2_c137	10.8227	2449.31	0.0945591	mannose c type 1	RecName: Full=Macrophage mannose receptor 1; Short=MMR; AltName: CD_antigen=CD206; Flags: Precursor	C-type lectin D2 (Fragment) OS=Chlamys farreri PE=2 SV=1	ENSP00000239761	ENSDARP00000102728	ENSGACP00000022514	ENSORLP00000022410	ENSTNIP00000002763	ENSTRUP00000035294																		jgi|Lotgi1|168151|fgenesh2_pg.C_sca_7200
ruditapes2_c1382	7.4565	20954	0.179558	myc homolog	RecName: Full=Connective tissue growth factor; Flags: Precursor	C-myc proto-oncogene homolog protein (Fragment) OS=Crassostrea virginica GN=c-myc proto-oncogene homolog PE=2 SV=1	ENSP00000353612	ENSDARP00000063027	ENSGACP00000008869	ENSORLP00000022630	ENSTNIP00000013889	ENSTRUP00000009002																		jgi|Lotgi1|163522|fgenesh2_pg.C_sca_4000
ruditapes2_c155	12.2129	81.8115	0.0905808	isoform g	RecName: Full=Ninjurin-2; AltName: Full=Nerve injury-induced protein 2	CG14394, isoform E OS=Drosophila melanogaster GN=CG14394 PE=4 SV=1	ENSP00000415158	ENSDARP00000104260	ENSGACP00000025999	ENSORLP00000017301	ENSTNIP00000010385	ENSTRUP00000042212	FBpp0112992
ruditapes2_c1559	4.00365	141.414	0.69834	ependymin related protein-1 precursor	RecName: Full=Mammalian ependymin-related protein 1; Short=MERP-1; AltName: Full=Upregulated in colorectal cancer gene 1 protein; Flags: Precursor	Ependymin related protein-1 OS=Haliotis discus discus PE=2 SV=1	ENSP00000199448	ENSDARP00000072376	ENSGACP00000026454	ENSORLP00000015462	ENSTNIP00000004529	ENSTRUP00000030506																		jgi|Lotgi1|164391|fgenesh2_pg.C_sca_4500
ruditapes2_c1651	15.3324	1115.97	0.0544967	lipoprotein lipase	RecName: Full=Lipoprotein lipase; Short=LPL; Flags: Precursor	Putative uncharacterized protein (Fragment) OS=Branchiostoma floridae GN=BRAFLDRAFT_156038 PE=3 SV=1	ENSP00000299022	ENSDARP00000089620	ENSGACP00000014996	ENSORLP00000021274	ENSTNIP00000018542	ENSTRUP00000004363																		jgi|Lotgi1|162716|fgenesh2_pg.C_sca_3500
ruditapes2_c1661	10.4231	193.856	0.0945591	caprin family member 2	RecName: Full=Caprin-2; AltName: Full=Cytoplasmic activation/proliferation-associated protein 2; AltName: Full=C1q domain-containing protein 1; AltName: Full=EEG-1; AltName: Full=Gastric cancer multidrug resistance-associated protein	Putative uncharacterized protein (Fragment) OS=Branchiostoma floridae GN=BRAFLDRAFT_227079 PE=4 SV=1	ENSP00000298892	ENSDARP00000096302	ENSGACP00000025423	ENSORLP00000008418	ENSTNIP00000019246	ENSTRUP00000032754																		jgi|Lotgi1|171896|fgenesh2_pg.C_sca_1220
ruditapes2_c205	16.8534	4042.44	0	phospholipase b1	RecName: Full=Phospholipase B1, membrane-associated; Short=Phospholipase B; Short=hPLB; AltName: Full=Phospholipase B/lipase; Short=PLB/LIP; Includes: RecName: Full=Phospholipase A2; Includes: RecName: Full=Lysophospholipase; Flags: Precursor	Phospholipase B1 OS=Homo sapiens GN=PLB1 PE=2 SV=1	ENSP00000330442		ENSGACP00000010830	ENSORLP00000016728	ENSTNIP00000020365	ENSTRUP00000037265	FBpp0074636																	jgi|Lotgi1|172298|fgenesh2_pg.C_sca_1300
ruditapes2_c2081	8.70589	126.152	0.109351	complement c1q-like protein 4 precursor	RecName: Full=Complement C1q-like protein 4; AltName: Full=C1q and tumor necrosis factor-related protein 11; Short=C1qTNF11; Flags: Precursor	Complement C1q-like protein 4 OS=Salmo salar GN=C1QL4 PE=2 SV=1	ENSP00000335285	ENSDARP00000055564	ENSGACP00000026224	ENSORLP00000019704	ENSTNIP00000007454	ENSTRUP00000034386																		jgi|Lotgi1|237903|estExt_fgenesh2_pg.C_s
ruditapes2_c2090	3.51397	13.5998	1.0579	3-hydroxybutyrate type 1	RecName: Full=Dehydrogenase/reductase SDR family member 9; AltName: Full=3-alpha hydroxysteroid dehydrogenase; Short=3alpha-HSD; AltName: Full=Short-chain dehydrogenase/reductase retSDR8; AltName: Full=NADP-dependent retinol dehydrogenase/reductase; AltName: Full=RDH-E2; AltName: Full=RDHL; Flags: Precursor	LOC100124842 protein OS=Xenopus tropicalis GN=LOC100124842 PE=2 SV=1	ENSP00000407747	ENSDARP00000013032	ENSGACP00000007747	ENSORLP00000021387	ENSTNIP00000022889	ENSTRUP00000047176																		jgi|Lotgi1|156608|fgenesh2_pg.C_sca_1100
ruditapes2_c2137	10.1178	6281.16	0.0945591	astacin-like squid metalloprotease type i	RecName: Full=MAM and LDL-receptor class A domain-containing protein C10orf112	Myosinase-I (Fragment) OS=Todarodes pacificus GN=Mase-I PE=2 SV=1	ENSP00000412763	ENSDARP00000035086	ENSGACP00000022509	ENSORLP00000005941	ENSTNIP00000006689	ENSTRUP00000019435																		jgi|Lotgi1|83538|gw1.59.139.1
ruditapes2_c2146	4.45274	5.70774	0.469954	di-n-acetyl- isoform cra_c	RecName: Full=Probable di-N-acetylchitobiase 2; Flags: Precursor	Predicted protein OS=Monosiga brevicollis GN=13539 PE=3 SV=1	ENSP00000359659	ENSDARP00000082340	ENSGACP00000012804	ENSORLP00000007813	ENSTNIP00000018627	ENSTRUP00000044793																		jgi|Lotgi1|153012|fgenesh2_pg.C_sca_2000
ruditapes2_c2229	7.37329	451.581	0.179558	complement component q subcomponent-like 4	RecName: Full=Complement C1q-like protein 4; AltName: Full=C1q and tumor necrosis factor-related protein 11; Short=C1qTNF11; Flags: Precursor	Putative uncharacterized protein OS=Branchiostoma floridae GN=BRAFLDRAFT_69143 PE=4 SV=1	ENSP00000335285	ENSDARP00000096302	ENSGACP00000022818	ENSORLP00000009336	ENSTNIP00000014647	ENSTRUP00000035837																		jgi|Lotgi1|237903|estExt_fgenesh2_pg.C_s
ruditapes2_c2252	3.19788	1268.51	1.0579	cysteine rich bmp regulator 2 (chordin like)	RecName: Full=Kielin/chordin-like protein; AltName: Full=Kielin; AltName: Full=Cysteine-rich motor neuron 2 protein; Short=CRIM-2; Flags: Precursor	Pacifastin light chain OS=Culex quinquefasciatus GN=CpipJ_CPIJ010990 PE=4 SV=1	ENSP00000396664	ENSDARP00000092299	ENSGACP00000016965	ENSORLP00000011666	ENSTNIP00000022406	ENSTRUP00000037297																		jgi|Lotgi1|161256|fgenesh2_pg.C_sca_2800
ruditapes2_c2400	11.3569	4705.45	0.0945591	complement component q subcomponent-like 1	RecName: Full=C1q-related factor; AltName: Full=Complement component 1 Q subcomponent-like 1; Flags: Precursor	Putative uncharacterized protein OS=Branchiostoma floridae GN=BRAFLDRAFT_69134 PE=4 SV=1	ENSP00000253407	ENSDARP00000067062	ENSGACP00000000895	ENSORLP00000002057	ENSTNIP00000017602	ENSTRUP00000003096																		jgi|Lotgi1|163019|fgenesh2_pg.C_sca_3700
ruditapes2_c2421	6.26259	3.51793	0.252613	achain crystal structure of the trimeric neck and carbohydrate recognition domain of r343v mutant of human surfactant protein d in complex with alpha	RecName: Full=Pulmonary surfactant-associated protein D; Short=SP-D; Short=PSP-D; AltName: Full=Lung surfactant protein D; Flags: Precursor	Putative uncharacterized protein OS=Branchiostoma floridae GN=BRAFLDRAFT_80311 PE=4 SV=1	ENSP00000402860	ENSDARP00000026455	ENSGACP00000020501	ENSORLP00000000500	ENSTNIP00000016570	ENSTRUP00000006749																		jgi|Lotgi1|163923|fgenesh2_pg.C_sca_4200
ruditapes2_c2426	6.06018	4493.72	0.252613	complement component q subcomponent-like 4	RecName: Full=Complement C1q-like protein 4; AltName: Full=C1q and tumor necrosis factor-related protein 11; Short=C1qTNF11; Flags: Precursor	Putative uncharacterized protein OS=Branchiostoma floridae GN=BRAFLDRAFT_69127 PE=4 SV=1	ENSP00000335285	ENSDARP00000096302	ENSGACP00000022969	ENSORLP00000010884	ENSTNIP00000017602	ENSTRUP00000012152																		jgi|Lotgi1|171896|fgenesh2_pg.C_sca_1220
ruditapes2_c2438	4.55757	60.9772	0.469954	complement component q subcomponent-like 4	RecName: Full=Complement C1q-like protein 4; AltName: Full=C1q and tumor necrosis factor-related protein 11; Short=C1qTNF11; Flags: Precursor	Sialic acid binding lectin OS=Haliotis discus discus PE=2 SV=1	ENSP00000335285	ENSDARP00000035119	ENSGACP00000011804	ENSORLP00000002057	ENSTNIP00000018134	ENSTRUP00000034386																		jgi|Lotgi1|237903|estExt_fgenesh2_pg.C_s
ruditapes2_c2508	38.9408	12.7394	0	placenta-specific 8	RecName: Full=Placenta-specific gene 8 protein	Predicted protein OS=Nematostella vectensis GN=v1g205075 PE=4 SV=1	ENSP00000399700	ENSDARP00000071819	ENSGACP00000026358	ENSORLP00000012431	ENSTNIP00000010447	ENSTRUP00000035532																		jgi|Lotgi1|155318|fgenesh2_pg.C_sca_8000
ruditapes2_c262	26.9675	102.78	0	complement component q subcomponent-like 1	RecName: Full=C1q-related factor; AltName: Full=Complement component 1 Q subcomponent-like 1; Flags: Precursor	Sialic acid binding lectin OS=Haliotis discus discus PE=2 SV=1	ENSP00000253407	ENSDARP00000035119	ENSGACP00000011804	ENSORLP00000002057	ENSTNIP00000018134	ENSTRUP00000034386																		jgi|Lotgi1|171896|fgenesh2_pg.C_sca_1220
ruditapes2_c2875	7.06	90.2519	0.192215	type alpha 1	RecName: Full=Collagen alpha-1(XIV) chain; AltName: Full=Undulin; Flags: Precursor	Putative uncharacterized protein (Fragment) OS=Branchiostoma floridae GN=BRAFLDRAFT_90333 PE=4 SV=1	ENSP00000416410	ENSDARP00000099654	ENSGACP00000015651	ENSORLP00000021657	ENSTNIP00000021001	ENSTRUP00000016286																		jgi|Lotgi1|165987|fgenesh2_pg.C_sca_5500
ruditapes2_c2914	3.01754	7.09543	3.04153	naaladase ii protein	RecName: Full=Glutamate carboxypeptidase 2; AltName: Full=Glutamate carboxypeptidase II; Short=GCPII; AltName: Full=Membrane glutamate carboxypeptidase; Short=mGCP; AltName: Full=N-acetylated-alpha-linked acidic dipeptidase I; Short=NAALADase I; AltName: Full=Pteroylpoly-gamma-glutamate carboxypeptidase; AltName: Full=Folylpoly-gamma-glutamate carboxypeptidase; Short=FGCP; AltName: Full=Folate hy…	Putative uncharacterized protein (Fragment) OS=Branchiostoma floridae GN=BRAFLDRAFT_256516 PE=4 SV=1	ENSP00000256999	ENSDARP00000088080	ENSGACP00000010517	ENSORLP00000013901	ENSTNIP00000004610	ENSTRUP00000021252																		jgi|Lotgi1|177869|fgenesh2_pm.C_sca_1200
ruditapes2_c3120	21.8648	4410.98	0	ependymin precursor	RecName: Full=Mammalian ependymin-related protein 1; Short=MERP-1; AltName: Full=Upregulated in colorectal cancer gene 1 protein; Flags: Precursor	Ependymin related protein-1 OS=Haliotis discus discus PE=2 SV=1	ENSP00000199448	ENSDARP00000101021	ENSGACP00000026454	ENSORLP00000014063	ENSTNIP00000004529	ENSTRUP00000030506																		jgi|Lotgi1|164391|fgenesh2_pg.C_sca_4500
ruditapes2_c3171	3.61945	82.9513	1.0579	si:ch211- protein	RecName: Full=Interferon-induced protein 44-like	Novel protein (Zgc:153654) OS=Danio rerio GN=DKEY-193B15.4 PE=4 SV=1	ENSP00000342833	ENSDARP00000079311	ENSGACP00000012886	ENSORLP00000010800	ENSTNIP00000008090	ENSTRUP00000041124																		jgi|Lotgi1|72988|gw1.30.190.1
ruditapes2_c3216	15.5403	8636.18	0.0544967	complement component q subcomponent-like 3	RecName: Full=Complement C1q-like protein 3; Flags: Precursor	Sialic acid binding lectin OS=Haliotis discus discus PE=2 SV=1	ENSP00000298943	ENSDARP00000035119	ENSGACP00000000895	ENSORLP00000002057	ENSTNIP00000017602	ENSTRUP00000012152																		jgi|Lotgi1|171896|fgenesh2_pg.C_sca_1220
ruditapes2_c3454	15.7772	5807.84	0.0544967	sialic acid binding lectin	RecName: Full=Complement C1q-like protein 4; AltName: Full=C1q and tumor necrosis factor-related protein 11; Short=C1qTNF11; Flags: Precursor	Sialic acid binding lectin OS=Haliotis discus discus PE=2 SV=1	ENSP00000335285	ENSDARP00000070384	ENSGACP00000025423	ENSORLP00000015751	ENSTNIP00000017884	ENSTRUP00000003096																		jgi|Lotgi1|171896|fgenesh2_pg.C_sca_1220
ruditapes2_c3574	12.8047	71.1875	0.0905808	cub and zona pellucida-like domains 1	RecName: Full=CUB and zona pellucida-like domain-containing protein 1; Short=CUB and ZP domain-containing protein 1; AltName: Full=Transmembrane protein UO-44; Flags: Precursor	Putative uromodulin (Fragment) OS=Mytilus galloprovincialis PE=2 SV=1	ENSP00000376540	ENSDARP00000031608	ENSGACP00000012835	ENSORLP00000006999	ENSTNIP00000007410	ENSTRUP00000004957																		jgi|Lotgi1|168608|fgenesh2_pg.C_sca_7700
ruditapes2_c3692	27.2558	741.656	0	cub and zona pellucida-like domains 1	RecName: Full=Deleted in malignant brain tumors 1 protein; AltName: Full=Hensin; Flags: Precursor	Putative uromodulin (Fragment) OS=Mytilus galloprovincialis PE=2 SV=1	ENSP00000376540	ENSDARP00000031608	ENSGACP00000012835	ENSORLP00000006999	ENSTNIP00000007410	ENSTRUP00000004957																		jgi|Lotgi1|168608|fgenesh2_pg.C_sca_7700
ruditapes2_c3707	7.33465	136.67	0.179558	glutathione peroxidase 3	RecName: Full=Glutathione peroxidase 6; AltName: Full=Odorant-metabolizing protein RY2D1; Flags: Precursor	Glutathione peroxidase OS=Metapenaeus ensis PE=2 SV=1	ENSP00000373477	ENSDARP00000063624	ENSGACP00000003165	ENSORLP00000008883	ENSTNIP00000002420	ENSTRUP00000020646																		jgi|Lotgi1|154061|fgenesh2_pg.C_sca_5000
ruditapes2_c3745	57.8404	12046.6	0	mannose c type 1	RecName: Full=Macrophage mannose receptor 1; Short=MMR; AltName: CD_antigen=CD206; Flags: Precursor	Putative uncharacterized protein OS=Aedes aegypti GN=AAEL011402 PE=4 SV=1	ENSP00000239761	ENSDARP00000064228	ENSGACP00000005364	ENSORLP00000024551	ENSTNIP00000020248	ENSTRUP00000018058																		jgi|Lotgi1|172861|fgenesh2_pg.C_sca_1430
ruditapes2_c3804	6.95531	586.169	0.192215	caveolin 3	RecName: Full=Caveolin-3	Caveolin OS=Branchiostoma floridae GN=BRAFLDRAFT_68444 PE=3 SV=1	ENSP00000380525	ENSDARP00000034317	ENSGACP00000001179	ENSORLP00000000896	ENSTNIP00000017652	ENSTRUP00000006863																		jgi|Lotgi1|170677|fgenesh2_pg.C_sca_1020
ruditapes2_c385	8.31804	1631	0.109351	c1q and tumor necrosis factor related protein 3 isoform 2	RecName: Full=Heavy metal-binding protein HIP	EP protein OS=Mytilus edulis PE=2 SV=1	ENSP00000298892	ENSDARP00000064008	ENSGACP00000025423	ENSORLP00000015751	ENSTNIP00000010027	ENSTRUP00000032754																		jgi|Lotgi1|171896|fgenesh2_pg.C_sca_1220
ruditapes2_c4038	7.4622	9091.65	0.179558	ependymin related protein-1	RecName: Full=Mammalian ependymin-related protein 1; Short=MERP-1; Flags: Precursor	Ependymin related protein-1 OS=Haliotis discus discus PE=2 SV=1	ENSP00000199448	ENSDARP00000072376	ENSGACP00000026454	ENSORLP00000015461	ENSTNIP00000004529	ENSTRUP00000030506																		jgi|Lotgi1|164391|fgenesh2_pg.C_sca_4500
ruditapes2_c4395	11.4043	303.173	0.0945591	unknown [Chrysomela tremulae]	RecName: Full=Thyroglobulin; Short=Tg; Flags: Precursor	Putative uncharacterized protein Puf-1 OS=Chrysomela tremulae GN=Puf-1 PE=2 SV=1	ENSP00000220616	ENSDARP00000012597	ENSGACP00000008340	ENSORLP00000021169	ENSTNIP00000003187	ENSTRUP00000018943																		jgi|Lotgi1|173628|fgenesh2_pg.C_sca_1660
ruditapes2_c5061	9.68115	27.2006	0.104128	beta-ig-h3 fasciclin	RecName: Full=Periostin; Short=PN; AltName: Full=Osteoblast-specific factor 2; Short=OSF-2; Flags: Precursor	Fasciclin domain protein OS=Synechococcus sp. (strain JA-3-3Ab) GN=CYA_2150 PE=4 SV=1	ENSP00000369071	ENSDARP00000018627	ENSGACP00000027192	ENSORLP00000004469	ENSTNIP00000005740	ENSTRUP00000020692																		jgi|Lotgi1|172860|fgenesh2_pg.C_sca_1430
ruditapes2_c5110	7.9885	103.734	0.109351	transforming growth beta- 68kda	RecName: Full=Periostin; Short=PN; AltName: Full=Osteoblast-specific factor 2; Short=OSF-2; Flags: Precursor	Putative uncharacterized protein TGFBI OS=Photobacterium profundum GN=TGFBI PE=4 SV=1	ENSP00000369066	ENSDARP00000021177	ENSGACP00000015415	ENSORLP00000004469	ENSTNIP00000005740	ENSTRUP00000020692																		jgi|Lotgi1|164994|fgenesh2_pg.C_sca_4900
ruditapes2_c5257	19.9119	4272.41	0	complement component q subcomponent-like 3	RecName: Full=Complement C1q-like protein 3; Flags: Precursor	Sialic acid binding lectin OS=Haliotis discus discus PE=2 SV=1	ENSP00000298943	ENSDARP00000035119	ENSGACP00000000895	ENSORLP00000002057	ENSTNIP00000017602	ENSTRUP00000012152																		jgi|Lotgi1|171896|fgenesh2_pg.C_sca_1220
ruditapes2_c5678	15.4842	1454.91	0.0544967	sialic acid binding lectin	RecName: Full=Complement C1q subcomponent subunit B; Flags: Precursor	Sialic acid binding lectin OS=Haliotis discus discus PE=2 SV=1	ENSP00000404606	ENSDARP00000070384	ENSGACP00000027118	ENSORLP00000019704	ENSTNIP00000016047	ENSTRUP00000023484																		jgi|Lotgi1|171895|fgenesh2_pg.C_sca_1220
ruditapes2_c6161	34.2994	885.774	0	c-type lectin 1	RecName: Full=C-type mannose receptor 2; AltName: Full=Macrophage mannose receptor 2; AltName: Full=Lectin lambda; AltName: CD_antigen=CD280; Flags: Precursor	C-type lectin 1 OS=Pinctada fucata PE=2 SV=1	ENSP00000307513	ENSDARP00000101244	ENSGACP00000005364	ENSORLP00000008062	ENSTNIP00000015320	ENSTRUP00000020330																		jgi|Lotgi1|159821|fgenesh2_pg.C_sca_2200
ruditapes2_c6814	14.8221	654.67	0.0544967	caveolin 3	RecName: Full=Caveolin-3	Caveolin OS=Branchiostoma floridae GN=BRAFLDRAFT_68444 PE=3 SV=1	ENSP00000380525	ENSDARP00000034317	ENSGACP00000001179	ENSORLP00000000896	ENSTNIP00000017652	ENSTRUP00000006863																		jgi|Lotgi1|58162|gw1.79.80.1
ruditapes2_c7271	12.6873	53.7574	0.0905808	porin precursor	RecName: Full=Cysteine-rich motor neuron 1 protein; Short=CRIM-1; Flags: Precursor	Chromosome 10 SCAF15019, whole genome shotgun sequence. (Fragment) OS=Tetraodon nigroviridis GN=GSTENG00032392001 PE=4 SV=1	ENSP00000280527	ENSDARP00000050533	ENSGACP00000008161		ENSTNIP00000020594	ENSTRUP00000035662	FBpp0084572																	jgi|Lotgi1|174422|fgenesh2_pg.C_sca_1950
ruditapes2_c735	5.98158	3.88562	0.252613	zygote arrest 1	RecName: Full=Zygote arrest protein 1; AltName: Full=Oocyte-specific maternal effect factor	Zygote arrest 1 OS=Danio rerio GN=zar1 PE=2 SV=1	ENSP00000329803	ENSDARP00000022641	ENSGACP00000018707	ENSORLP00000000308	ENSTNIP00000020817	ENSTRUP00000037446																		jgi|Lotgi1|166408|fgenesh2_pg.C_sca_5800
ruditapes2_c826	3.54638	785.716	1.0579	peptidoglycan-recognition protein s2	RecName: Full=Peptidoglycan recognition protein; AltName: Full=PGRP-S; Flags: Precursor	Peptidoglycan-recognition protein-SC2-like protein (Fragment) OS=Brachionus manjavacas PE=2 SV=1	ENSP00000008938	ENSDARP00000095570	ENSGACP00000008265	ENSORLP00000020476	ENSTNIP00000017131		FBpp0087788																	jgi|Lotgi1|169959|fgenesh2_pg.C_sca_9100
ruditapes2_lrc3943	27.7109	6949.05	0	ependymin related protein-1 precursor	RecName: Full=Mammalian ependymin-related protein 1; Short=MERP-1; Flags: Precursor	Ependymin related protein-1 OS=Haliotis discus discus PE=2 SV=1	ENSP00000199448	ENSDARP00000101021	ENSGACP00000026454	ENSORLP00000014063	ENSTNIP00000004529	ENSTRUP00000005327																		jgi|Lotgi1|164391|fgenesh2_pg.C_sca_4500
ruditapes2_lrc4388	5.10521	4.56164	0.334897	metallothionein	RecName: Full=Metallothionein; Short=MT	Metallothionein (Fragment) OS=Crassostrea gigas GN=mt3 PE=4 SV=1	ENSP00000375049	ENSDARP00000061006		ENSORLP00000019508	ENSTNIP00000011675	ENSTRUP00000022394	FBpp0081636																	jgi|Lotgi1|162718|fgenesh2_pg.C_sca_3500
ruditapes2_lrc4544	133.204	6206.75	0	ependymin related protein-1 precursor	RecName: Full=Mammalian ependymin-related protein 1; Short=MERP-1; Flags: Precursor	Ependymin related protein-1 OS=Haliotis discus discus PE=2 SV=1	ENSP00000199448	ENSDARP00000101021	ENSGACP00000026454	ENSORLP00000014063	ENSTNIP00000004529	ENSTRUP00000005327																		jgi|Lotgi1|164391|fgenesh2_pg.C_sca_4500
ruditapes2_lrc4734	3.00853	17.1591	3.04153	serine proteinase	RecName: Full=Serine protease inhibitor dipetalogastin; Short=Dipetalin; Flags: Precursor	Serine proteinase inhibitor OS=Venerupis philippinarum PE=2 SV=1	ENSP00000368678	ENSDARP00000101095	ENSGACP00000006409		ENSTNIP00000009292	ENSTRUP00000044700	FBpp0076385																	jgi|Lotgi1|155316|fgenesh2_pg.C_sca_8000
ruditapes2_lrc4852	20.0909	10825.9	0	ependymin related protein-1 precursor	RecName: Full=Mammalian ependymin-related protein 1; Short=MERP-1; Flags: Precursor	Ependymin related protein-1 OS=Haliotis discus discus PE=2 SV=1	ENSP00000199448	ENSDARP00000101021	ENSGACP00000026454	ENSORLP00000014063	ENSTNIP00000004529	ENSTRUP00000005327																		jgi|Lotgi1|164391|fgenesh2_pg.C_sca_4500
ruditapes2_lrc5279	18.9009	7778.06	0	ependymin related protein-1 precursor	RecName: Full=Mammalian ependymin-related protein 1; Short=MERP-1; Flags: Precursor	Ependymin related protein-1 OS=Haliotis discus discus PE=2 SV=1	ENSP00000199448	ENSDARP00000101021	ENSGACP00000026454	ENSORLP00000014063	ENSTNIP00000004529	ENSTRUP00000005327																		jgi|Lotgi1|164391|fgenesh2_pg.C_sca_4500
ruditapes2_lrc5711	4.80267	246.34	0.469954	serine proteinase	RecName: Full=Serine protease inhibitor dipetalogastin; Short=Dipetalin; Flags: Precursor	Serine proteinase inhibitor OS=Venerupis philippinarum PE=2 SV=1	ENSP00000368678	ENSDARP00000101095	ENSGACP00000006409		ENSTNIP00000009292	ENSTRUP00000044700	FBpp0076385																	jgi|Lotgi1|155316|fgenesh2_pg.C_sca_8000
ruditapes2_lrc6026	21.4522	9070.65	0	ependymin related protein 1 precursor	RecName: Full=Mammalian ependymin-related protein 1; Short=MERP-1; Flags: Precursor	Ependymin related protein-1 OS=Haliotis discus discus PE=2 SV=1	ENSP00000199448	ENSDARP00000072376	ENSGACP00000026454	ENSORLP00000014063	ENSTNIP00000004529	ENSTRUP00000005327																		jgi|Lotgi1|164391|fgenesh2_pg.C_sca_4500
ruditapes2_lrc6225	16.2629	6889.01	0	ependymin related protein-1 precursor	RecName: Full=Mammalian ependymin-related protein 1; Short=MERP-1; Flags: Precursor	Ependymin related protein-1 OS=Haliotis discus discus PE=2 SV=1	ENSP00000199448	ENSDARP00000101021	ENSGACP00000026454	ENSORLP00000014063	ENSTNIP00000004529	ENSTRUP00000005327																		jgi|Lotgi1|164391|fgenesh2_pg.C_sca_4500
ruditapes_c10203	6.1354	106.084	0.252613	vitelline membrane outer layer 1 homolog	RecName: Full=Vitelline membrane outer layer protein 1 homolog; Flags: Precursor	Putative uncharacterized protein (Fragment) OS=Danio rerio PE=2 SV=1	ENSP00000328397	ENSDARP00000066620	ENSGACP00000017236	ENSORLP00000006847	ENSTNIP00000014617	ENSTRUP00000008571
ruditapes_c10632	10.0003	51.2808	0.0945591	novel carboxylesterase domain containing protein	RecName: Full=cAMP-regulated D2 protein; Flags: Precursor	Putative uncharacterized protein (Fragment) OS=Branchiostoma floridae GN=BRAFLDRAFT_248562 PE=3 SV=1	ENSP00000264381	ENSDARP00000070269	ENSGACP00000025718		ENSTNIP00000008758	ENSTRUP00000010835																		jgi|Lotgi1|166135|fgenesh2_pg.C_sca_5600
ruditapes_c11558	2.89537	6.58644	3.04153	cg33099 cg33099-pa		Novel protein (Fragment) OS=Danio rerio GN=DKEY-10O6.2-001 PE=3 SV=1		ENSDARP00000099568	ENSGACP00000009013	ENSORLP00000001615	ENSTNIP00000018709	ENSTRUP00000038744	FBpp0083682																	jgi|Lotgi1|168176|fgenesh2_pg.C_sca_7300
ruditapes_c12535	9.34894	774.085	0.104128	vitelline membrane outer layer protein 1 homolog precursor	RecName: Full=Vitelline membrane outer layer protein 1; Short=VMO-1; Short=VMO-I; Short=VMOI; Flags: Precursor	Fertilization envelope outer layer protein OS=Cyprinus carpio PE=2 SV=1	ENSP00000328397	ENSDARP00000066620	ENSGACP00000017236	ENSORLP00000006847	ENSTNIP00000014617	ENSTRUP00000008571
ruditapes_c1277	7.20415	94.3556	0.179558	tpa_inf: variable region-containing chitin-binding protein 5	RecName: Full=Endochitinase; AltName: Full=MF1 antigen; Flags: Precursor	Putative uncharacterized protein (Fragment) OS=Branchiostoma floridae GN=BRAFLDRAFT_176377 PE=4 SV=1		ENSDARP00000067817	ENSGACP00000016607	ENSORLP00000013258	ENSTNIP00000015522		FBpp0077822																	jgi|Lotgi1|167817|fgenesh2_pg.C_sca_6900
ruditapes_c12971	4.61027	188.493	0.469954	vitelline membrane outer layer 1 homolog	RecName: Full=Vitelline membrane outer layer protein 1 homolog; Flags: Precursor	Vitelline membrane outer layer protein 1 homolog OS=Rana catesbeiana GN=VMO1 PE=2 SV=1	ENSP00000328397	ENSDARP00000066620	ENSGACP00000017236	ENSORLP00000006847	ENSTNIP00000014617	ENSTRUP00000008571
ruditapes_c13026	5.05833	7531.4	0.334897	unnamed protein product [Tetraodon nigroviridis]	RecName: Full=Tenascin; Short=TN; AltName: Full=Tenascin-C; Short=TN-C; AltName: Full=Hexabrachion; Flags: Precursor	Chromosome 15 SCAF14992, whole genome shotgun sequence. (Fragment) OS=Tetraodon nigroviridis GN=GSTENG00028391001 PE=4 SV=1	ENSP00000407440	ENSDARP00000010247	ENSGACP00000018168	ENSORLP00000003277	ENSTNIP00000018311	ENSTRUP00000006037
ruditapes_c13138	4.04325	3.74301	0.69834	protein	RecName: Full=Uncharacterized protein U88	cDNA FLJ45585 fis, clone BRTHA3013882 OS=Homo sapiens PE=2 SV=1	ENSP00000393910	ENSDARP00000096150		ENSORLP00000022919	ENSTNIP00000022968	ENSTRUP00000025259																		jgi|Lotgi1|79791|gw1.15.327.1
ruditapes_c14942	6.15768	26.8643	0.252613	galactose mutarotase	RecName: Full=Aldose 1-epimerase; AltName: Full=Galactose mutarotase	Putative uncharacterized protein OS=Mus musculus GN=Galm PE=2 SV=1	ENSP00000386233	ENSDARP00000101115	ENSGACP00000003268	ENSORLP00000023979			FBpp0076771																	jgi|Lotgi1|169260|fgenesh2_pg.C_sca_8300
ruditapes_c15516	5.82461	119.988	0.252613	notch 2	RecName: Full=Slit homolog 1 protein; Short=Slit-1; Flags: Precursor	Notch 2 (Fragment) OS=Takifugu rubripes PE=4 SV=1		ENSDARP00000066079	ENSGACP00000009898	ENSORLP00000009942	ENSTNIP00000009417	ENSTRUP00000015789																		jgi|Lotgi1|166370|fgenesh2_pg.C_sca_5700
ruditapes_c16339	4.20124	4.0609	0.69834	ceroid- neuronal 5	RecName: Full=Ceroid-lipofuscinosis neuronal protein 5; Short=Protein CLN5; Flags: Precursor	Putative uncharacterized protein (Fragment) OS=Branchiostoma floridae GN=BRAFLDRAFT_220284 PE=4 SV=1	ENSP00000366673	ENSDARP00000097549	ENSGACP00000002340	ENSORLP00000014266		ENSTRUP00000026557																		jgi|Lotgi1|165000|fgenesh2_pg.C_sca_4900
ruditapes_c1710	8.92378	2548.52	0.104128	vitelline membrane outer layer 1 homolog	RecName: Full=Vitelline membrane outer layer protein 1; Short=VMO-1; Short=VMO-I; Short=VMOI; Flags: Precursor	Vitelline membrane outer layer protein 1 homolog OS=Rana catesbeiana GN=VMO1 PE=2 SV=1	ENSP00000328397	ENSDARP00000066620	ENSGACP00000017236	ENSORLP00000006847	ENSTNIP00000014617	ENSTRUP00000008571
ruditapes_c17730	9.25228	563.053	0.104128	tetraspanin isoform a	RecName: Full=Tetraspanin-16; Short=Tspan-16; AltName: Full=Transmembrane 4 superfamily member 16; AltName: Full=Tetraspanin TM4-B	AGAP004861-PA OS=Anopheles gambiae GN=AGAP004861 PE=4 SV=2	ENSP00000319486	ENSDARP00000040499	ENSGACP00000026495		ENSTNIP00000012439		FBpp0076235																	jgi|Lotgi1|174860|fgenesh2_pg.C_sca_2220
ruditapes_c17762	3.44447	5.05379	1.0579	sam domain- and hd domain-containing protein 1	RecName: Full=SAM domain and HD domain-containing protein 1	Putative uncharacterized protein (Fragment) OS=Trichoplax adhaerens GN=TRIADDRAFT_18236 PE=4 SV=1	ENSP00000262878	ENSDARP00000096087	ENSGACP00000002136	ENSORLP00000011576		ENSTRUP00000006335																		jgi|Lotgi1|155838|fgenesh2_pg.C_sca_9000
ruditapes_c18161	5.19135	138.289	0.334897	kazal-type serine protease inhibitor domain-containing protein		Kazal-type serine protease inhibitor domain-containing protein OS=Cryptosporidium muris RN66 GN=CMU_012890 PE=4 SV=1		ENSDARP00000007964	ENSGACP00000004800	ENSORLP00000022459	ENSTNIP00000016941	ENSTRUP00000004029	FBpp0076385																	jgi|Lotgi1|170564|fgenesh2_pg.C_sca_1000
ruditapes_c18225	8.36781	61.269	0.109351	beta- -n-	RecName: Full=UDP-GlcNAc:betaGal beta-1,3-N-acetylglucosaminyltransferase 6; Short=Beta-1,3-N-acetylglucosaminyltransferase-6; Short=Beta3Gn-T6; Short=BGnT-6; AltName: Full=Core 3 synthase	AGAP006142-PA OS=Anopheles gambiae GN=AGAP006142 PE=4 SV=1		ENSDARP00000082202	ENSGACP00000021254		ENSTNIP00000010624	ENSTRUP00000024221	FBpp0112055																	jgi|Lotgi1|153598|fgenesh2_pg.C_sca_4000
ruditapes_c19000	17.4072	77.6497	0	sialic acid acetylesterase	RecName: Full=Sialate O-acetylesterase; AltName: Full=Sialic acid-specific 9-O-acetylesterase; AltName: Full=Yolk sac protein 2; Contains: RecName: Full=Sialate O-acetylesterase small subunit; Contains: RecName: Full=Sialate O-acetylesterase large subunit; Flags: Precursor	Putative uncharacterized protein (Fragment) OS=Branchiostoma floridae GN=BRAFLDRAFT_145931 PE=4 SV=1	ENSP00000263593	ENSDARP00000089763	ENSGACP00000008559	ENSORLP00000018213		ENSTRUP00000019937																		jgi|Lotgi1|169501|fgenesh2_pg.C_sca_8600
ruditapes_c19512	43.3336	165.371	0	peptidoglycan recognition protein l	RecName: Full=N-acetylmuramoyl-L-alanine amidase; AltName: Full=Peptidoglycan recognition protein long; Short=PGRP-L; AltName: Full=Peptidoglycan recognition protein 2; Flags: Precursor	Peptidoglycan recognition protein 4 OS=Euprymna scolopes GN=PGRP4 PE=2 SV=1	ENSP00000345968	ENSDARP00000095570	ENSGACP00000008269	ENSORLP00000000385			FBpp0081873																	jgi|Lotgi1|178778|fgenesh2_pm.C_sca_4000
ruditapes_c1969	3.96843	2117.07	0.69834	gm2 activator protein	RecName: Full=Ganglioside GM2 activator; AltName: Full=GM2-AP; AltName: Full=Cerebroside sulfate activator protein; AltName: Full=Shingolipid activator protein 3; Short=SAP-3; Contains: RecName: Full=Ganglioside GM2 activator isoform short; Flags: Precursor	GM2 activator protein (Fragment) OS=Felis catus GN=GM2A PE=2 SV=1	ENSP00000349687		ENSGACP00000021588	ENSORLP00000014434	ENSTNIP00000015939	ENSTRUP00000009044																		jgi|Lotgi1|154381|fgenesh2_pg.C_sca_5000
ruditapes_c20371	5.77407	16.0423	0.252613	serine proteinase	RecName: Full=Serine protease inhibitor dipetalogastin; Short=Dipetalin; Flags: Precursor	Serine proteinase inhibitor OS=Venerupis philippinarum PE=2 SV=1	ENSP00000274565	ENSDARP00000101095	ENSGACP00000001248	ENSORLP00000010182	ENSTNIP00000013815																			jgi|Lotgi1|108131|e_gw1.8.626.1
ruditapes_c20928	4.21234	3.34086	0.69834	acetyl-coenzyme a acyltransferase 1	RecName: Full=3-ketoacyl-CoA thiolase A, peroxisomal; AltName: Full=Beta-ketothiolase A; AltName: Full=Acetyl-CoA acyltransferase A; AltName: Full=Peroxisomal 3-oxoacyl-CoA thiolase A; Flags: Precursor	Putative uncharacterized protein OS=Branchiostoma floridae GN=BRAFLDRAFT_284464 PE=3 SV=1	ENSP00000333664	ENSDARP00000017622	ENSGACP00000026037	ENSORLP00000008670		ENSTRUP00000024094																		jgi|Lotgi1|169943|fgenesh2_pg.C_sca_9100
ruditapes_c21027	3.51162	91.2547	1.0579	nadh dehydrogenase subunit 5	RecName: Full=NADH-ubiquinone oxidoreductase chain 5; AltName: Full=NADH dehydrogenase subunit 5	NADH-ubiquinone oxidoreductase chain 5 OS=Venerupis philippinarum GN=ND5 PE=3 SV=1		ENSDARP00000087879	ENSGACP00000027670		ENSTNIP00000002665	ENSTRUP00000047839	FBpp0100182							FBtr0100877
ruditapes_c2109	12.4412	315.148	0.0905808	unknown [Chrysomela tremulae]	RecName: Full=Thyroglobulin; Short=Tg; Flags: Precursor	Putative uncharacterized protein Puf-1 OS=Chrysomela tremulae GN=Puf-1 PE=2 SV=1	ENSP00000220616	ENSDARP00000012597	ENSGACP00000008340	ENSORLP00000021169	ENSTNIP00000003187																			jgi|Lotgi1|173628|fgenesh2_pg.C_sca_1660
ruditapes_c22390	13.2274	267.351	0.0544967	aldose 1-epimerase	RecName: Full=Aldose 1-epimerase; AltName: Full=Galactose mutarotase	Aldose 1-epimerase OS=marine gamma proteobacterium HTCC2143 GN=GP2143_11162 PE=4 SV=1	ENSP00000272252	ENSDARP00000101115	ENSGACP00000003268	ENSORLP00000023979			FBpp0076771																	jgi|Lotgi1|169260|fgenesh2_pg.C_sca_8300
ruditapes_c25328	5.61154	47.1907	0.252613	serum paraoxonase arylesterase 2	RecName: Full=Serum paraoxonase/arylesterase 1; Short=PON 1; AltName: Full=Serum aryldialkylphosphatase 1; AltName: Full=A-esterase 1; AltName: Full=Aromatic esterase 1	Zgc:112374 OS=Danio rerio GN=zgc:112374 PE=2 SV=1	ENSP00000222381	ENSDARP00000025501	ENSGACP00000010421	ENSORLP00000008533	ENSTNIP00000021629	ENSTRUP00000041434
ruditapes_c27522	3.21727	427.541	1.0579	gm2 ganglioside activator	RecName: Full=Ganglioside GM2 activator; AltName: Full=GM2-AP; AltName: Full=Cerebroside sulfate activator protein; AltName: Full=Shingolipid activator protein 3; Short=SAP-3; Flags: Precursor	Zgc:110188 OS=Danio rerio GN=zgc:110188 PE=2 SV=1	ENSP00000349687		ENSGACP00000021588	ENSORLP00000014434	ENSTNIP00000015939	ENSTRUP00000005624																		jgi|Lotgi1|160021|fgenesh2_pg.C_sca_2300
ruditapes_c28352	3.15294	91.2662	1.0579	sialic acid acetylesterase	RecName: Full=Sialate O-acetylesterase; AltName: Full=Sialic acid-specific 9-O-acetylesterase; Flags: Precursor	MGC68688 protein OS=Xenopus laevis GN=siae PE=2 SV=1	ENSP00000263593	ENSDARP00000089763	ENSGACP00000008559	ENSORLP00000018213		ENSTRUP00000019938																		jgi|Lotgi1|169503|fgenesh2_pg.C_sca_8600
ruditapes_c34357	14.1242	122.744	0.0544967	vitelline membrane outer layer protein 1 homolog precursor	RecName: Full=Vitelline membrane outer layer protein 1; Short=VMO-1; Short=VMO-I; Short=VMOI; Flags: Precursor	Vitelline membrane outer layer protein 1 homolog OS=Rana catesbeiana GN=VMO1 PE=2 SV=1	ENSP00000328397	ENSDARP00000066620	ENSGACP00000017236	ENSORLP00000006847	ENSTNIP00000014617	ENSTRUP00000008571
ruditapes_c34994	4.54963	10.3802	0.469954	von willebrand factor like partial		MUC5AC protein, putative OS=Ixodes scapularis GN=IscW_ISCW015780 PE=4 SV=1		ENSDARP00000088694	ENSGACP00000007553	ENSORLP00000007554	ENSTNIP00000007660	ENSTRUP00000035267	FBpp0075495																	jgi|Lotgi1|173514|fgenesh2_pg.C_sca_1620
ruditapes_c35938	8.87247	1873.89	0.109351	vitelline membrane outer layer 1 homolog	RecName: Full=Vitelline membrane outer layer protein 1; Short=VMO-1; Short=VMO-I; Short=VMOI; Flags: Precursor	Vitelline membrane outer layer protein 1 homolog OS=Rana catesbeiana GN=VMO1 PE=2 SV=1	ENSP00000328397	ENSDARP00000066620	ENSGACP00000017236	ENSORLP00000006847	ENSTNIP00000014617	ENSTRUP00000008571
ruditapes_c36084	5.70088	313.315	0.252613	vitelline membrane outer layer 1 homolog	RecName: Full=Vitelline membrane outer layer protein 1; Short=VMO-1; Short=VMO-I; Short=VMOI; Flags: Precursor	Fertilization envelope outer layer protein OS=Cyprinus carpio PE=2 SV=1	ENSP00000328397	ENSDARP00000066620	ENSGACP00000017233	ENSORLP00000006847	ENSTNIP00000014617	ENSTRUP00000008571
ruditapes_c4988	3.16634	4.83662	1.0579	morn repeat-containing protein c9orf18 homolog	RecName: Full=MORN repeat-containing protein 5	MORN repeat-containing protein C9orf18 homolog OS=Anoplopoma fimbria GN=CI018 PE=2 SV=1	ENSP00000362869	ENSDARP00000041381	ENSGACP00000022908		ENSTNIP00000011999	ENSTRUP00000002202																		jgi|Lotgi1|179075|fgenesh2_pm.C_sca_5100
ruditapes_c5057	3.66899	3204.3	1.0579	vitelline membrane outer layer 1 homolog	RecName: Full=Vitelline membrane outer layer protein 1 homolog; Flags: Precursor	Vitelline membrane outer layer protein 1 homolog OS=Rana catesbeiana GN=VMO1 PE=2 SV=1	ENSP00000328397	ENSDARP00000063137	ENSGACP00000017233	ENSORLP00000006847	ENSTNIP00000014617	ENSTRUP00000008571
ruditapes_c7539	5.42182	5.75825	0.334897	transcript expressed during hematopoiesis 2	RecName: Full=Protein GTLF3B	Putative uncharacterized protein OS=Branchiostoma floridae GN=BRAFLDRAFT_76741 PE=4 SV=1	ENSP00000381975	ENSDARP00000055786	ENSGACP00000017168	ENSORLP00000014418	ENSTNIP00000014195	ENSTRUP00000021238
ruditapes_c9487	5.37321	236.01	0.334897	serine protease inhibitor	RecName: Full=Serine protease inhibitor Kazal-type 4; AltName: Full=Peptide PEC-60; Flags: Precursor	Agrin, putative OS=Schistosoma mansoni GN=Smp_155050 PE=4 SV=1	ENSP00000272771	ENSDARP00000050541	ENSGACP00000006409	ENSORLP00000025558		ENSTRUP00000018943																		jgi|Lotgi1|108276|e_gw1.8.378.1
ruditapes_c9804	4.266	30.3383	0.469954	hemagglutinin amebocyte aggregation factor precursor	RecName: Full=Hemagglutinin/amebocyte aggregation factor; AltName: Full=18K-LAF; Flags: Precursor	Hemagglutinin/amebocyte aggregation factor OS=Salmo salar GN=HAAF PE=2 SV=1		ENSDARP00000016626	ENSGACP00000004006	ENSORLP00000019644	ENSTNIP00000016778	ENSTRUP00000011657																		jgi|Lotgi1|154769|fgenesh2_pg.C_sca_6000
ruditapes_lrc28971	9.09828	17.4992	0.104128	pi-class glutathione s-transferase	RecName: Full=Glutathione S-transferase P; AltName: Full=GST P1-1; AltName: Full=GST class-pi	Glutathione S-transferase Pi-2 OS=Mercenaria mercenaria PE=2 SV=1	ENSP00000196968	ENSDARP00000004830		ENSORLP00000007456	ENSTNIP00000018200	ENSTRUP00000016279																		jgi|Lotgi1|170641|fgenesh2_pg.C_sca_1020
ruditapes_lrc32349	10.7067	4.5548	0.0945591	death-associated protein	RecName: Full=Death-associated protein 1; Short=DAP-1	Death-associated protein OS=Ixodes scapularis GN=IscW_ISCW005083 PE=4 SV=1	ENSP00000230895	ENSDARP00000000070	ENSGACP00000007627			ENSTRUP00000015644	FBpp0087252																	jgi|Lotgi1|171684|fgenesh2_pg.C_sca_1180
ruditapes_lrc33048	10.6902	4.73285	0.0945591	death-associated protein	RecName: Full=Death-associated protein 1; Short=DAP-1	Death-associated protein OS=Argas monolakensis PE=4 SV=1	ENSP00000230895	ENSDARP00000000070	ENSGACP00000003117			ENSTRUP00000015644	FBpp0087252																	jgi|Lotgi1|171684|fgenesh2_pg.C_sca_1180
ruditapes_lrc33362	6.74073	26.7589	0.192215	atp binding	RecName: Full=Uncharacterized threonine-rich GPI-anchored glycoprotein PJ4664.02; Flags: Precursor	ATP binding protein, putative OS=Ricinus communis GN=RCOM_0593150 PE=4 SV=1	ENSP00000400824	ENSDARP00000095650		ENSORLP00000005701			FBpp0070274															AM853513.p.cg.6		jgi|Lotgi1|167099|fgenesh2_pg.C_sca_6300
ruditapes_lrc35147	9.70765	254.228	0.104128	epdr1 protein	RecName: Full=Mammalian ependymin-related protein 1; Short=MERP-1; Flags: Precursor	Ependymin related protein-1 OS=Haliotis discus discus PE=2 SV=1	ENSP00000199448	ENSDARP00000066787		ENSORLP00000007872	ENSTNIP00000004529	ENSTRUP00000005327																		jgi|Lotgi1|164391|fgenesh2_pg.C_sca_4500
ruditapes_lrc35341	17.5027	5.25885	0	death-associated protein	RecName: Full=Death-associated protein 1; Short=DAP-1	Death-associated protein OS=Ixodes scapularis GN=IscW_ISCW005083 PE=4 SV=1	ENSP00000230895	ENSDARP00000000070	ENSGACP00000007627			ENSTRUP00000015644	FBpp0087252																	jgi|Lotgi1|171684|fgenesh2_pg.C_sca_1180
ruditapes_s32258	7.55059	4.14195	0.179558	sialic acid binding lectin	RecName: Full=EMILIN-2; AltName: Full=Elastin microfibril interface-located protein 2; Short=Elastin microfibril interfacer 2; AltName: Full=Basilin; Flags: Precursor	Sialic acid binding lectin OS=Haliotis discus discus PE=2 SV=1	ENSP00000254528	ENSDARP00000033466	ENSGACP00000005522	ENSORLP00000014144	ENSTNIP00000020254	ENSTRUP00000009450
ruditapes_s32555	6.76114	35.8881	0.192215	dicarbonyl l-xylulose reductase	RecName: Full=Carbonyl reductase [NADPH] 2; AltName: Full=NADPH-dependent carbonyl reductase 2; AltName: Full=Lung carbonyl reductase; Short=LCR	Predicted protein OS=Nematostella vectensis GN=v1g114632 PE=3 SV=1	ENSP00000303356	ENSDARP00000019859	ENSGACP00000020297	ENSORLP00000003314	ENSTNIP00000006174																			jgi|Lotgi1|154580|fgenesh2_pg.C_sca_6000
ruditapes_s37360	8.98136	27.6247	0.104128	dicarbonyl l-xylulose reductase	RecName: Full=L-xylulose reductase; Short=XR; AltName: Full=Dicarbonyl/L-xylulose reductase; AltName: Full=Kidney dicarbonyl reductase; Short=kiDCR; AltName: Full=Carbonyl reductase II; AltName: Full=Sperm surface protein P34H	Dicarbonyl/L-xylulose reductase OS=Danio rerio GN=dcxr PE=2 SV=1	ENSP00000303356	ENSDARP00000019859	ENSGACP00000020297	ENSORLP00000003314	ENSTNIP00000006174																			jgi|Lotgi1|154580|fgenesh2_pg.C_sca_6000
ruditapes_s38268	6.30751	1085.2	0.252613		RecName: Full=Protein SET; AltName: Full=Phosphatase 2A inhibitor I2PP2A; Short=I-2PP2A; AltName: Full=Template-activating factor I; Short=TAF-I; AltName: Full=HLA-DR-associated protein II; AltName: Full=PHAPII; AltName: Full=Inhibitor of granzyme A-activated DNase; Short=IGAAD		ENSP00000361771	ENSDARP00000008085	ENSGACP00000019523	ENSORLP00000015964	ENSTNIP00000005714	ENSTRUP00000035751																AM853345.p.cg.6		jgi|Lotgi1|180612|fgenesh2_pm.C_sca_2160
ruditapes2_c1023	7.77017	90	0.179558	chitinase 2	RecName: Full=Probable endochitinase	Predicted protein OS=Nematostella vectensis GN=v1g180912 PE=4 SV=1		ENSDARP00000067817	ENSGACP00000016607	ENSORLP00000013258	ENSTNIP00000015522		FBpp0076852																	jgi|Lotgi1|167818|fgenesh2_pg.C_sca_6900
ruditapes2_c1034	8.1958	4624.56	0.109351	vitelline membrane outer layer 1 homolog	RecName: Full=Vitelline membrane outer layer protein 1 homolog; Flags: Precursor	Vitelline membrane outer layer protein 1 homolog OS=Rana catesbeiana GN=VMO1 PE=2 SV=1	ENSP00000328397	ENSDARP00000063137	ENSGACP00000017236	ENSORLP00000006847	ENSTNIP00000014617	ENSTRUP00000008571
ruditapes2_c1197	7.508	1343.95	0.179558	calmodulin-like protein	RecName: Full=Calmodulin-like protein 1	Reticulocalbin OS=Aedes aegypti GN=AAEL011076 PE=4 SV=1		ENSDARP00000064671		ENSORLP00000002192	ENSTNIP00000016807	ENSTRUP00000046153	FBpp0078669																	jgi|Lotgi1|167153|fgenesh2_pg.C_sca_6400
ruditapes2_c1258	22.8941	34.6661	0	cg12012 cg12012-pa	RecName: Full=Brain protein I3	Predicted protein (Fragment) OS=Nematostella vectensis GN=v1g132004 PE=4 SV=1	ENSP00000297290			ENSORLP00000011925	ENSTNIP00000014912	ENSTRUP00000024337	FBpp0072938																	jgi|Lotgi1|156510|fgenesh2_pg.C_sca_1100
ruditapes2_c1302	3.83894	3391.02	0.69834	vitelline membrane outer layer 1 homolog	RecName: Full=Vitelline membrane outer layer protein 1 homolog; Flags: Precursor	Vitelline membrane outer layer protein 1 homolog OS=Rana catesbeiana GN=VMO1 PE=2 SV=1	ENSP00000328397	ENSDARP00000063137	ENSGACP00000017236	ENSORLP00000006847	ENSTNIP00000014617	ENSTRUP00000008571
ruditapes2_c2328	4.25366	1069.21	0.69834	sialic acid binding lectin		Sialic acid binding lectin OS=Helix pomatia PE=2 SV=1	ENSP00000335285	ENSDARP00000019307	ENSGACP00000027117	ENSORLP00000019669	ENSTNIP00000002540	ENSTRUP00000036655																		jgi|Lotgi1|171895|fgenesh2_pg.C_sca_1220
ruditapes2_c3506	17.7498	3388.9	0	cystatin 10	RecName: Full=Cystatin-C; AltName: Full=Cystatin-3; AltName: Full=Colostrum thiol proteinase inhibitor; Flags: Precursor	Cysteine protease inhibitor OS=Haliotis diversicolor supertexta PE=2 SV=1	ENSP00000311313		ENSGACP00000006132	ENSORLP00000014986	ENSTNIP00000019741	ENSTRUP00000015701																		jgi|Lotgi1|172187|fgenesh2_pg.C_sca_1280
ruditapes2_c3807	2.92552	1880.69	3.04153	calcium binding protein 1		DEC-3 OS=Lymnaea stagnalis GN=DEC-3 PE=2 SV=1	ENSP00000384719	ENSDARP00000064671	ENSGACP00000006334	ENSORLP00000019973	ENSTNIP00000002064	ENSTRUP00000012233																		jgi|Lotgi1|167153|fgenesh2_pg.C_sca_6400
ruditapes2_c444	7.10283	75.0273	0.192215	proline-rich transmembrane protein 1	RecName: Full=Proline-rich transmembrane protein 1	Putative uncharacterized protein OS=Branchiostoma floridae GN=BRAFLDRAFT_118811 PE=4 SV=1	ENSP00000395584	ENSDARP00000084132	ENSGACP00000003824	ENSORLP00000002538	ENSTNIP00000007015																			jgi|Lotgi1|160626|fgenesh2_pg.C_sca_2500
ruditapes2_c5799	12.1224	4421.42	0.0905808	ependymin related protein 1 precursor	RecName: Full=Mammalian ependymin-related protein 1; Short=MERP-1; AltName: Full=Upregulated in colorectal cancer gene 1 protein; Flags: Precursor	Ependymin related protein-1 OS=Haliotis discus discus PE=2 SV=1	ENSP00000199448	ENSDARP00000101021	ENSGACP00000023762	ENSORLP00000007872		ENSTRUP00000005327																		jgi|Lotgi1|164391|fgenesh2_pg.C_sca_4500
ruditapes2_c5962	7.99228	117.692	0.109351	gm2 ganglioside activator protein	RecName: Full=Ganglioside GM2 activator; AltName: Full=GM2-AP; AltName: Full=Cerebroside sulfate activator protein; AltName: Full=Shingolipid activator protein 3; Short=SAP-3; Flags: Precursor	Ganglioside GM2 activator (Fragment) OS=Euprymna scolopes PE=2 SV=1	ENSP00000349687		ENSGACP00000021588	ENSORLP00000014434	ENSTNIP00000015939	ENSTRUP00000009044																		jgi|Lotgi1|173594|fgenesh2_pg.C_sca_1650
ruditapes2_c61	4.5107	3.57828	0.469954	metallothionein	RecName: Full=Metallothionein; Short=MT	Metallothionein (Fragment) OS=Crassostrea gigas GN=mt3 PE=4 SV=1	ENSP00000419089	ENSDARP00000061006		ENSORLP00000019508	ENSTNIP00000011675		FBpp0081636																	jgi|Lotgi1|162718|fgenesh2_pg.C_sca_3500
ruditapes2_c6763	9.18813	43.2699	0.104128	vitelline membrane outer layer protein 1 homolog precursor	RecName: Full=Vitelline membrane outer layer protein 1; Short=VMO-1; Short=VMO-I; Short=VMOI; Flags: Precursor	Vitelline membrane outer layer protein 1 homolog OS=Rana catesbeiana GN=VMO1 PE=2 SV=1	ENSP00000328397	ENSDARP00000066620	ENSGACP00000017236	ENSORLP00000006847	ENSTNIP00000014617	ENSTRUP00000008571
ruditapes2_lrc3958	5.36671	327.16	0.334897	cystatin c	RecName: Full=Cystatin-C; AltName: Full=Cystatin-3; AltName: Full=Colostrum thiol proteinase inhibitor; Flags: Precursor	Cysteine protease inhibitor OS=Haliotis diversicolor supertexta PE=2 SV=1	ENSP00000311313		ENSGACP00000006132	ENSORLP00000014986	ENSTNIP00000019741	ENSTRUP00000015701																		jgi|Lotgi1|172187|fgenesh2_pg.C_sca_1280
ruditapes2_lrc4648	5.44644	336.803	0.334897	cystatin c	RecName: Full=Cystatin-C; AltName: Full=Cystatin-3; AltName: Full=Colostrum thiol proteinase inhibitor; Flags: Precursor	Cysteine protease inhibitor OS=Haliotis diversicolor supertexta PE=2 SV=1	ENSP00000420384		ENSGACP00000006132	ENSORLP00000014986	ENSTNIP00000019741	ENSTRUP00000015701																		jgi|Lotgi1|172187|fgenesh2_pg.C_sca_1280
ruditapes_c10115	5.46037	2216.9	0.334897	serine protease inhibitor 2	RecName: Full=Putative defensin-like protein 298; Flags: Precursor	Serine protease inhibitor 2 OS=Crassostrea virginica GN=CVSI2 PE=4 SV=1		ENSDARP00000073068	ENSGACP00000007000	ENSORLP00000003277			FBpp0288445																	jgi|Lotgi1|177037|fgenesh2_pg.C_sca_1314
ruditapes_c12260	8.71088	5.49419	0.109351	monocarboxylate transporter		Putative uncharacterized protein OS=Branchiostoma floridae GN=BRAFLDRAFT_90403 PE=4 SV=1		ENSDARP00000003362	ENSGACP00000018119	ENSORLP00000007849		ENSTRUP00000004068	FBpp0072490																	jgi|Lotgi1|178087|fgenesh2_pm.C_sca_1800
ruditapes_c1385	3.68517	101.982	0.69834	cytochrome c oxidase subunit ii	RecName: Full=Cytochrome c oxidase subunit 2; AltName: Full=Cytochrome c oxidase polypeptide II	Cytochrome c oxidase subunit 2 OS=Venerupis philippinarum GN=COII PE=3 SV=1		ENSDARP00000087872	ENSGACP00000027663		ENSTNIP00000002153	ENSTRUP00000047832	FBpp0100177
ruditapes_c16240	6.3094	64.0936	0.252613	vitellogenin	RecName: Full=Vitellogenin; Contains: RecName: Full=Vitellin; Flags: Precursor	Putative uncharacterized protein OS=Ixodes scapularis GN=IscW_ISCW009032 PE=4 SV=1				ENSORLP00000015852	ENSTNIP00000015280	ENSTRUP00000001217	FBpp0079441																	jgi|Lotgi1|234225|estExt_fgenesh2_pg.C_s
ruditapes_c23097	14.6974	6.46748	0.0544967	sialic acid-binding lectin		Sialic acid-binding lectin OS=Venerupis philippinarum PE=2 SV=1	ENSP00000362267	ENSDARP00000070384	ENSGACP00000027118	ENSORLP00000019669	ENSTNIP00000003884	ENSTRUP00000023484
ruditapes_c27066	37.6269	151.894	0	dumpy cg33196- partial		Putative uncharacterized protein OS=Trichoplax adhaerens GN=TRIADDRAFT_55968 PE=4 SV=1		ENSDARP00000071352		ENSORLP00000016405	ENSTNIP00000015551	ENSTRUP00000026049	FBpp0078982																	jgi|Lotgi1|230607|estExt_fgenesh2_pg.C_s
ruditapes_c27218	7.79977	9.48094	0.179558	2og-fe oxygenase	RecName: Full=Gibberellin 20 oxidase 2; AltName: Full=Gibberellin C-20 oxidase 2; AltName: Full=GA 20-oxidase 2; AltName: Full=Os20ox2; AltName: Full=Protein semidwarf-1 RecName: Full=Gibberellin 20 oxidase 2; AltName: Full=Gibberellin C-20 oxidase 2; AltName: Full=GA 20-oxidase 2; AltName: Full=Os20ox2; AltName: Full=Protein semidwarf-1	Oxidoreductase OS=Paracoccidioides brasiliensis (strain ATCC MYA-826 / Pb01) GN=PAAG_00647 PE=3 SV=1		ENSDARP00000099568	ENSGACP00000009013	ENSORLP00000001615			FBpp0083680																	jgi|Lotgi1|152182|fgenesh2_pg.C_sca_1000
ruditapes_c3173	9.90365	170.738	0.0945591	myc homolog		C-myc proto-oncogene homolog protein (Fragment) OS=Crassostrea virginica GN=c-myc proto-oncogene homolog PE=2 SV=1		ENSDARP00000092583	ENSGACP00000008055		ENSTNIP00000001433	ENSTRUP00000008997	FBpp0081090																	jgi|Lotgi1|163522|fgenesh2_pg.C_sca_4000
ruditapes_c7151	17.6798	7062.32	0	prostate stem cell antigen precursor-like		Putative uncharacterized protein OS=Entamoeba dispar SAW760 GN=EDI_002700 PE=4 SV=1		ENSDARP00000090515	ENSGACP00000020319	ENSORLP00000024428	ENSTNIP00000013516	ENSTRUP00000038723																		jgi|Lotgi1|159186|fgenesh2_pg.C_sca_1900
ruditapes_c8603	6.26301	3.06	0.252613	transposase	RecName: Full=Uncharacterized protein K02A2.6	Zgc:153522 OS=Danio rerio GN=zgc:153522 PE=2 SV=1		ENSDARP00000100557		ENSORLP00000000738	ENSTNIP00000002928	ENSTRUP00000044362																		jgi|Lotgi1|167020|fgenesh2_pg.C_sca_6300
ruditapes_lrc12867	12.1501	1300.56	0.0905808	cg15828- isoform b	RecName: Full=Apolipophorins; Contains: RecName: Full=Apolipophorin-2; AltName: Full=Apolipophorin II; AltName: Full=apoLp-2; Contains: RecName: Full=Apolipophorin-1; AltName: Full=Apolipophorin I; AltName: Full=apoLp-1; Flags: Precursor	Putative uncharacterized protein OS=Branchiostoma floridae GN=BRAFLDRAFT_119260 PE=4 SV=1	ENSP00000351956	ENSDARP00000079233				ENSTRUP00000001182	FBpp0079440																	jgi|Lotgi1|158025|fgenesh2_pg.C_sca_1500
ruditapes_lrc25338	10.6985	8446.72	0.0945591	vsph_botjr ame: full=venom serine protease homolog flags: precursor	RecName: Full=Venom serine protease homolog; Flags: Precursor	Serine proteinase isoform 3 OS=Sistrurus catenatus edwardsii PE=2 SV=1	ENSP00000264690	ENSDARP00000074627		ENSORLP00000016471	ENSTNIP00000014244		FBpp0087746
ruditapes_lrc32338	7.13832	91.4864	0.179558	cellular retinoic acid binding protein	RecName: Full=Fatty acid-binding protein, heart; AltName: Full=Heart-type fatty acid-binding protein; Short=H-FABP	Fatty acid binding protein OS=Crassostrea gigas PE=2 SV=1	ENSP00000232219	ENSDARP00000056576	ENSGACP00000025749	ENSORLP00000014497																				jgi|Lotgi1|153039|fgenesh2_pg.C_sca_2000
ruditapes_lrc33720	10.1253	46.7876	0.0945591	macrophage migration inhibitory factor 2	RecName: Full=D-dopachrome decarboxylase; AltName: Full=D-dopachrome tautomerase	Macrophage migration inhibitory factor 2 OS=Biomphalaria glabrata PE=4 SV=1	ENSP00000385714		ENSGACP00000023610	ENSORLP00000013760		ENSTRUP00000031943																		jgi|Lotgi1|166744|fgenesh2_pg.C_sca_6000
ruditapes_lrc36262	12.5279	576.039	0.0905808	atp binding	RecName: Full=Uncharacterized threonine-rich GPI-anchored glycoprotein PJ4664.02; Flags: Precursor	ATP binding protein, putative OS=Ricinus communis GN=RCOM_0593150 PE=4 SV=1	ENSP00000415793	ENSDARP00000103535		ENSORLP00000005701			FBpp0070274																	jgi|Lotgi1|167099|fgenesh2_pg.C_sca_6300
ruditapes_lrc36568	15.0503	80.2007	0.0544967	galactose soluble 3	RecName: Full=Galectin-3; AltName: Full=Galactose-specific lectin 3; AltName: Full=Mac-2 antigen; AltName: Full=IgE-binding protein; AltName: Full=35 kDa lectin; AltName: Full=Carbohydrate-binding protein 35; Short=CBP 35; AltName: Full=Laminin-binding protein; AltName: Full=Lectin L-29; AltName: Full=L-34 galactoside-binding lectin	Tandem repeat galectin OS=Venerupis philippinarum GN=MCGal PE=2 SV=1	ENSP00000254301	ENSDARP00000064596	ENSGACP00000015576	ENSORLP00000011528		ENSTRUP00000026612
ruditapes_s33819	7.32773	8621.43	0.179558	signal transduction protein with efhand domain	RecName: Full=Probable calcium-binding protein CML18; AltName: Full=Calmodulin-like protein 18; AltName: Full=Calmodulin-15; Short=AtCaM-15	DEC-3 OS=Lymnaea stagnalis GN=DEC-3 PE=2 SV=1	ENSP00000387065	ENSDARP00000060159	ENSGACP00000014298	ENSORLP00000014205																				jgi|Lotgi1|160106|fgenesh2_pg.C_sca_2300
ruditapes_s37143	3.06241	225.024	3.04153	serine proteinase	RecName: Full=Leech-derived tryptase inhibitor C; Short=LDTI-C; Contains: RecName: Full=Leech-derived tryptase inhibitor B; Short=LDTI-B; Contains: RecName: Full=Leech-derived tryptase inhibitor A; Short=LDTI-A	Serine proteinase inhibitor OS=Venerupis philippinarum PE=2 SV=1	ENSP00000367202	ENSDARP00000007964		ENSORLP00000022459	ENSTNIP00000016941																			jgi|Lotgi1|108131|e_gw1.8.626.1
ruditapes_s37249	26.3414	3242.25	0	secreted surface protein with fasciclin-like repeats	RecName: Full=Periostin; Short=PN; AltName: Full=Osteoblast-specific factor 2; Short=OSF-2; Flags: Precursor	Secreted/surface protein with fasciclin-like repeats OS=Spirosoma linguale DSM 74 GN=SlinDRAFT_70410 PE=4 SV=1	ENSP00000369066	ENSDARP00000021177	ENSGACP00000027192	ENSORLP00000004469		ENSTRUP00000029026
ruditapes_s39344	5.87612	567.406	0.252613	ganglioside gm2 activator precursor	RecName: Full=Ganglioside GM2 activator; AltName: Full=GM2-AP; AltName: Full=Cerebroside sulfate activator protein; AltName: Full=Shingolipid activator protein 3; Short=SAP-3; Flags: Precursor	Ganglioside GM2 activator (Fragment) OS=Euprymna scolopes PE=2 SV=1			ENSGACP00000021588	ENSORLP00000014434	ENSTNIP00000015939	ENSTRUP00000009044																		jgi|Lotgi1|173594|fgenesh2_pg.C_sca_1650
ruditapes2_c1004	11.3707	996.044	0.0945591	deleted in malignant brain tumors 1	RecName: Full=CUB and zona pellucida-like domain-containing protein 1; Short=CUB and ZP domain-containing protein 1; AltName: Full=Transmembrane protein UO-44; Flags: Precursor	Putative uromodulin (Fragment) OS=Mytilus galloprovincialis PE=2 SV=1	ENSP00000376540		ENSGACP00000012835	ENSORLP00000000021	ENSTNIP00000007410																			jgi|Lotgi1|168608|fgenesh2_pg.C_sca_7700
ruditapes2_c1318	7.17129	21.444	0.179558	alpha beta hydrolase fold-3 domain protein	RecName: Full=Putative alpha/beta hydrolase R526	Lipase/esterase OS=uncultured bacterium PE=4 SV=1	ENSP00000244289			ENSORLP00000016642	ENSTNIP00000009447		FBpp0085584																	jgi|Lotgi1|168699|fgenesh2_pg.C_sca_7800
ruditapes2_c1587	5.1594	168.108	0.334897	ecm 18	RecName: Full=Cysteine-rich motor neuron 1 protein; Short=CRIM-1; Flags: Precursor	Putative uncharacterized protein OS=Aedes aegypti GN=AAEL009862 PE=4 SV=1	ENSP00000280527	ENSDARP00000050533	ENSGACP00000008340			ENSTRUP00000026140																		jgi|Lotgi1|167577|fgenesh2_pg.C_sca_6700
ruditapes2_c1669	3.26604	4551.66	1.0579	chitin binding peritrophin-	RecName: Full=Probable chitinase 3; AltName: Full=Probable chitinase 1; Flags: Precursor	Putative uncharacterized protein OS=Branchiostoma floridae GN=BRAFLDRAFT_125724 PE=4 SV=1		ENSDARP00000017918			ENSTNIP00000000910	ENSTRUP00000022567	FBpp0075589																	jgi|Lotgi1|160500|fgenesh2_pg.C_sca_2500
ruditapes2_c1796	31.9563	64.0053	0	loc566173 protein	RecName: Full=Uncharacterized protein C16orf89 homolog; Flags: Precursor	Putative uncharacterized protein OS=Branchiostoma floridae GN=BRAFLDRAFT_66659 PE=4 SV=1	ENSP00000390402	ENSDARP00000102869			ENSTNIP00000014230	ENSTRUP00000001035																		jgi|Lotgi1|160424|fgenesh2_pg.C_sca_2500
ruditapes2_c1954	3.80173	5.61772	0.69834	af154046_1naegleriapore a pore-forming peptide precursor		Naegleriapore A pore-forming peptide OS=Naegleria fowleri GN=proNP-A PE=2 SV=1		ENSDARP00000045068		ENSORLP00000011597	ENSTNIP00000011971	ENSTRUP00000028428	FBpp0085075																	jgi|Lotgi1|154130|fgenesh2_pg.C_sca_5000
ruditapes2_c3901	3.63343	112.075	1.0579	cytochrome c oxidase subunit ii	RecName: Full=Cytochrome c oxidase subunit 2; AltName: Full=Cytochrome c oxidase polypeptide II	Cytochrome c oxidase subunit 2 OS=Venerupis philippinarum GN=COII PE=3 SV=1		ENSDARP00000087872	ENSGACP00000027663		ENSTNIP00000002153	ENSTRUP00000047832	FBpp0100177
ruditapes2_c5199	32.7118	15309.9	0	mannose receptor c1		Predicted protein (Fragment) OS=Nematostella vectensis GN=v1g58944 PE=4 SV=1	ENSP00000239761		ENSGACP00000005364	ENSORLP00000024551	ENSTNIP00000017083	ENSTRUP00000018058																		jgi|Lotgi1|83660|gw1.42.262.1
ruditapes2_c5563	3.53655	152.129	1.0579	cytochrome c oxidase subunit ii	RecName: Full=Cytochrome c oxidase subunit 2; AltName: Full=Cytochrome c oxidase polypeptide II	Cytochrome c oxidase subunit 2 OS=Venerupis philippinarum GN=COII PE=3 SV=1		ENSDARP00000087872	ENSGACP00000027663		ENSTNIP00000002153	ENSTRUP00000047832	FBpp0100177
ruditapes2_c725	5.02299	154.027	0.334897	serine protease inhibitor 2		Serine protease inhibitor 2 OS=Crassostrea virginica GN=CVSI2 PE=4 SV=1		ENSDARP00000098154	ENSGACP00000018168	ENSORLP00000024507	ENSTNIP00000018857	ENSTRUP00000006037																		jgi|Lotgi1|158332|fgenesh2_pg.C_sca_1600
ruditapes2_lrc3941	5.94851	81.9135	0.252613	cellular retinoic acid binding protein	RecName: Full=Fatty acid-binding protein, heart; AltName: Full=Heart-type fatty acid-binding protein; Short=H-FABP	Fatty acid binding protein OS=Crassostrea gigas PE=2 SV=1	ENSP00000232219	ENSDARP00000056576	ENSGACP00000025749	ENSORLP00000014497																				jgi|Lotgi1|153039|fgenesh2_pg.C_sca_2000
ruditapes2_lrc4331	4.24336	3.37755	0.69834	metallothionein	RecName: Full=Metallothionein; Short=MT	Metallothionein (Fragment) OS=Crassostrea gigas GN=mt3 PE=4 SV=1		ENSDARP00000061006		ENSORLP00000019508	ENSTNIP00000011675		FBpp0081636																	jgi|Lotgi1|162718|fgenesh2_pg.C_sca_3500
ruditapes2_lrc4378	6.42952	82.0808	0.192215	cellular retinoic acid binding protein	RecName: Full=Fatty acid-binding protein, heart; AltName: Full=Heart-type fatty acid-binding protein; Short=H-FABP	Fatty acid binding protein OS=Crassostrea gigas PE=2 SV=1	ENSP00000232219	ENSDARP00000056576	ENSGACP00000025749	ENSORLP00000014497																				jgi|Lotgi1|153039|fgenesh2_pg.C_sca_2000
[truncated: 2,609 more rows]

## Sheet: Foglio3
Up-regulated genes in gills compared to expression on digestive gland tissue.
