# Supplementary material for: Transcriptome sequencing and microarray development for the Manila clam, Ruditapes philippinarum: genomic tools for environmental monitoring
Source: BMC Genomics. 2011 May 12;12:234. doi: 10.1186/1471-2164-12-234 (PMC3107815; doi:10.1186/1471-2164-12-234)
Supplement: Additional file 4 — List of significant probes identified by SAM analysis by comparison of digestive gland and gills of Manila clam sampled in Alberoni and Marghera. Significant probes in common between both tissue were also reported. Down-regulated genes in Marghera samples are highlighted in green while over expressed genes are highlighted in red. For each transcript, fold change, q-value, annotation and homologs zebrafish Ensembl Gene IDs (ENDARP and ENDARG) are reported. [file 1471-2164-12-234-S4.XLS]

## Sheet: Foglio1
List of differential expressed genes in gill									List of differential expressed genes in digestive gland								List of common differential expressed genes in digestive gland and gill
probe	Fold Change	q-value(%)	annotation (NCBI protein non redundant database)	ENSDARG	ENSDARP				probe	Fold Change	q-value(%)	annotation (NCBI protein non redundant database)	ENSDARG	ENSDARP			probe	annotation	ENSDARG	ENSDARP
ruditapesP2_c6641	2.50981	5.38393	28s ribosomal protein						ruditapesP_c6968_1	1.71429	8.81609	39s ribosomal protein mitochondrial	ENSDARG00000041338	ENSDARP00000060591			ruditapesN_c12315	acetylcholinesterase	ENSDARG00000062581	ENSDARP00000085124
ruditapes_lrc34710_S	1.69599	8.19493	2-peptidylprolyl isomerase A [Source:RefSeq peptide;Acc:NP_997923]	ENSDARG00000009212	ENSDARP00000003641				ruditapesP_c10043_1	2.00801	7.88156	3-hydroxyacyl-coa dehyrogenase	ENSDARG00000003675	ENSDARP00000062655			ruditapes_lrc10071_S	actin	ENSDARG00000055618	ENSDARP00000058628
ruditapesP_c12635	2.31937	8.19493	3-hydroxyacyl-coa dehyrogenase	ENSDARG00000003675	ENSDARP00000062655				ruditapesP_c10043_2	1.922	6.7723	3-hydroxyacyl-coa dehyrogenase	ENSDARG00000003675	ENSDARP00000062655			ruditapes2_lrc5543_S	actin	ENSDARG00000037870	ENSDARP00000055193
ruditapes2_lrc4212_S	3.74555	5.08411	4s ribosomal protein s17	ENSDARG00000035756	ENSDARP00000051881				ruditapes_c2074_S	1.9136	11.9903	4s ribosomal protein s9	ENSDARG00000077624	ENSDARP00000102240			ruditapes2_lrc5785_S	actin	ENSDARG00000057911	ENSDARP00000075110
ruditapes2_c19_S	0.549157	5.24488	4s ribosomal protein s2	ENSDARG00000078626	ENSDARP00000103754				ruditapes_lrc25410_S	0.620495	11.9903	6s ribosomal protein l1	ENSDARG00000025581	ENSDARP00000036951			ruditapesP_c17940_1	adp-ribosylation factor-like 15	ENSDARG00000057995	ENSDARP00000075227
ruditapes_lrc33380_S	0.66047	5.50214	4s ribosomal protein s2	ENSDARG00000078626	ENSDARP00000103754				ruditapes_c6663_S	2.95131	12.4938	6s ribosomal protein l9	ENSDARG00000037350	ENSDARP00000054337			ruditapesP_c13913	agrin	ENSDARG00000079388	ENSDARP00000101095
ruditapes_lrc34958_AS	1.59258	9.12126	4s ribosomal protein s27	ENSDARG00000055475	ENSDARP00000072300				ruditapesN_c12315	2.44634	7.88156	acetylcholinesterase	ENSDARG00000062581	ENSDARP00000085124			ruditapes2_c4281_AS	alpha 3d	ENSDARG00000001889	ENSDARP00000019888
ruditapes_lrc33883_S	1.78968	5.34433	4s ribosomal protein s27	ENSDARG00000055475	ENSDARP00000072300				ruditapes_lrc10071_S	0.495362	11.9903	actin	ENSDARG00000055618	ENSDARP00000058628			ruditapes_c2137_S	beta 2	ENSDARG00000016301	ENSDARP00000002175
ruditapes_lrc32399_AS	1.65149	6.65707	4s ribosomal protein s27	ENSDARG00000055475	ENSDARP00000072300				ruditapes2_lrc5543_S	0.638694	10.2028	actin	ENSDARG00000037870	ENSDARP00000055193			ruditapes_lrc38869_AS	beta 2b	ENSDARG00000035423	ENSDARP00000051336
ruditapes2_c246_S	0.656837	5.24488	6s acidic ribosomal protein p	ENSDARG00000051783	ENSDARP00000067953				ruditapes2_lrc5785_S	0.65113	11.9903	actin	ENSDARG00000057911	ENSDARP00000075110			ruditapes_lrc31148_S	beta 2c	ENSDARG00000041723	ENSDARP00000061148
ruditapes_lrc35359_S	0.550283	8.59597	6s acidic ribosomal protein p	ENSDARG00000051783	ENSDARP00000067953				ruditapesP_c2372_1	0.482499	11.6256	acyl- synthetase long-chain family member isoform cra_a	ENSDARG00000075931	ENSDARP00000043886			ruditapes2_c183_S	calreticulin	ENSDARG00000020103	ENSDARP00000023354
ruditapes2_c4186_S	0.236224	5.50214	6s ribosomal protein l1	ENSDARG00000025581	ENSDARP00000036951				ruditapesP_c1773	0.449	9.33177	adipose differentiation-related protein					ruditapesP2_c3336	cytochrome oxidase subunit 1	ENSDARG00000063905	ENSDARP00000087871
ruditapes_lrc36147_S	0.442569	5.50214	6s ribosomal protein l13a	ENSDARG00000044093	ENSDARP00000064738				ruditapesP_c17940_1	3.55073	10.6858	adp-ribosylation factor-like 15	ENSDARG00000057995	ENSDARP00000075227			ruditapesP_lrc13745	cytosolic malate dehydrogenase	ENSDARG00000044080	ENSDARP00000015862
ruditapes_lrc36147_AS	0.237461	9.12126	6s ribosomal protein l13a	ENSDARG00000044093	ENSDARP00000064738				ruditapesP_c5992	0.26802	7.69904	Aggrecan [Source:UniProtKB/TrEMBL;Acc:Q75ZI2]	ENSDARG00000035891	ENSDARP00000024325			ruditapesP_c23342	dopamine transporter	ENSDARG00000018534	ENSDARP00000071929
ruditapes2_lrc4529_S	3.79024	8.59597	6s ribosomal protein l1a	ENSDARG00000042905	ENSDARP00000062982				ruditapesP_c13913	2.24091	11.9903	agrin	ENSDARG00000079388	ENSDARP00000101095			ruditapesP_c21059_2	elongation factor 1 homolog ( cerevisiae)	ENSDARG00000043601	ENSDARP00000064024
ruditapes_lrc34299_AS	0.495476	6.65707	6s ribosomal protein l1a	ENSDARG00000042905	ENSDARP00000062982				ruditapesP_c4994_1	2.89718	11.9903	agrin	ENSDARG00000079388	ENSDARP00000101095			ruditapesN_c31249	elongation factor tu gtp binding domain containing 1 isoform 1	ENSDARG00000079672	ENSDARP00000103194
ruditapes_lrc33198_S	0.644158	7.64581	6s ribosomal protein l1a	ENSDARG00000042905	ENSDARP00000062982				ruditapesP_c4994_2	2.75189	12.4938	agrin	ENSDARG00000079388	ENSDARP00000101095			ruditapesP2_c1110	gastric intrinsic factor
ruditapes_lrc35383_S	1.63299	3.2428	6s ribosomal protein l23	ENSDARG00000053457	ENSDARP00000069977				ruditapesP_c26669_1	2.19289	12.4938	alcohol dehydrogenase class 3	ENSDARG00000080010	ENSDARP00000098287			ruditapesP_c1792_2	h aca ribonucleoprotein complex subunit 3
ruditapesP_lrc12134_2	0.332125	5.50214	6s ribosomal protein l32	ENSDARG00000054818	ENSDARP00000060004				ruditapesP_c10986_1	5.76508	8.22126	aldehyde dehydrogenase 9 member a1	ENSDARG00000069100	ENSDARP00000091054			ruditapesP2_c681_1	heterogeneous nuclear ribonucleoprotein d-like	ENSDARG00000003429	ENSDARP00000005968
ruditapesP_lrc12134_1	0.397296	5.50214	6s ribosomal protein l32	ENSDARG00000054818	ENSDARP00000060004				ruditapes2_c4281_AS	2.20247	7.88156	alpha 3d	ENSDARG00000001889	ENSDARP00000019888			ruditapesP2_c681_2	heterogeneous nuclear ribonucleoprotein d-like	ENSDARG00000003429	ENSDARP00000005968
ruditapes_c34966_S	1.74378	8.19493	6s ribosomal protein l35	ENSDARG00000018334	ENSDARP00000018594				ruditapesP_c8780	1.86899	10.2028	alpha-amylase					ruditapesP_c16308	histone 1	ENSDARG00000058479	ENSDARP00000075802
ruditapesP_lrc20388	1.78229	5.38393	6s ribosomal protein l9	ENSDARG00000037350	ENSDARP00000054337				ruditapesP_c12266	3.26926	8.81609	alpha-galactosidase alpha-n-acetylgalactosaminidase					ruditapesP_lrc10660	kazal-type serine proteinase inhibitor
ruditapesN_c16221	0.304998	8.59597	8r-lipoxygenase-allene oxide synthase fusion protein	ENSDARG00000043089	ENSDARP00000063263				ruditapesP_c29664	1.73707	11.9903	alpha-glucosidase-like protein					ruditapesP_c4266	kl-2 1-beta dynein heavy chain	ENSDARG00000000606	ENSDARP00000054387
ruditapesP_c7207_2	3.16228	2.87219	abl interactor 2	ENSDARG00000062991	ENSDARP00000086077				ruditapesP_c28409_1	2.93625	11.9903	aminoadipate aminotransferase	ENSDARG00000011410	ENSDARP00000010437			ruditapesP_c5371	peptidyl-prolyl cis-trans isomerase h	ENSDARG00000041530	ENSDARP00000060876
ruditapesP_c7207_1	3.32579	2.87219	abl interactor 2	ENSDARG00000062991	ENSDARP00000086077				ruditapesN_lrc34665	0.592607	10.2028	aplp_locmi ame: full=apolipophorins contains: ame: full=apolipophorin-2 ame: full=apolipophorin ii ame: full=apolp-2 contains: ame: full=apolipophorin-1 ame: full=apolipophorin i ame: full=apolp-1 flags: precursor	ENSDARG00000039253	ENSDARP00000057342			ruditapesP2_c736_1	peptidylprolyl isomerase b (cyclophilin b)	ENSDARG00000052887	ENSDARP00000069300
ruditapesN_c12315	1.84215	5.38393	acetylcholinesterase	ENSDARG00000062581	ENSDARP00000085124				ruditapesN2_c1225	0.512459	11.9903	apolipophorin precursor					ruditapesP2_c736_2	peptidylprolyl isomerase b (cyclophilin b)	ENSDARG00000052887	ENSDARP00000069300
ruditapesP_c20928_2	0.432644	8.19493	acetyl-coenzyme a acyltransferase 1	ENSDARG00000004687	ENSDARP00000017622				ruditapesP_lrc32619	0.568672	9.33177	apolipophorin precursor protein	ENSDARG00000079767	ENSDARP00000088694			ruditapesP_c11327	predicted protein [Nematostella vectensis]
ruditapes2_lrc5785_S	0.532007	4.80989	actin	ENSDARG00000057911	ENSDARP00000075110				ruditapesP2_lrc4136	0.654064	8.38073	apolipophorin precursor protein	ENSDARG00000060302	ENSDARP00000079233			ruditapesN2_c750	primary mesenchyme specific protein msp13-related-2
ruditapes2_lrc5543_S	0.393279	4.18862	actin	ENSDARG00000037870	ENSDARP00000055193				ruditapesP2_lrc5255	0.634978	9.33177	apolipophorin precursor protein	ENSDARG00000039253	ENSDARP00000057342			ruditapesP_c1373_1	protein	ENSDARG00000061580	ENSDARP00000082410
ruditapes2_lrc4806_S	0.639644	5.836	actin	ENSDARG00000057911	ENSDARP00000075110				ruditapesP_lrc35732_2	0.604041	10.2028	arginine kinase	ENSDARG00000069752	ENSDARP00000092517			ruditapesP_c3830_1	protein	ENSDARG00000061580	ENSDARP00000082410
ruditapes2_lrc3949_AS	0.267508	8.59597	actin	ENSDARG00000037870	ENSDARP00000055193				ruditapesP_c12264	4.0954	9.10862	aristaless related homeobox	ENSDARG00000005574	ENSDARP00000095102			ruditapesP_c3830_2	protein	ENSDARG00000061580	ENSDARP00000082410
ruditapes2_lrc2178_S	0.498322	6.65707	actin	ENSDARG00000037870	ENSDARP00000055193				ruditapesP_c18164_1	2.83674	11.9903	arylsulfatase b isoform 5	ENSDARG00000077606	ENSDARP00000102428			ruditapesP_c6908	sarcoplasmic calcium-binding protein
ruditapes2_c396_AS	2.94986	5.836	actin	ENSDARG00000037870	ENSDARP00000055193				ruditapesP_c18164_2	2.98651	6.7723	arylsulfatase b isoform 5	ENSDARG00000077606	ENSDARP00000102428			ruditapesP_c28561	tnf receptor-associated factor 6	ENSDARG00000028058	ENSDARP00000036715
ruditapes_lrc38708_S	0.600122	5.71581	actin	ENSDARG00000042535	ENSDARP00000062369				ruditapesP_lrc13743	2.61422	12.4938	asialoglycoprotein receptor 1	ENSDARG00000025150	ENSDARP00000037460			ruditapesP_c14100	toll receptor
ruditapes_lrc34147_S	0.324744	8.59597	actin	ENSDARG00000037870	ENSDARP00000055193				ruditapesP_lrc15529	0.404063	9.33177	aspartate aminotransferase					ruditapes_s36937_S
ruditapes_lrc31838_S	0.627068	6.15001	actin	ENSDARG00000037870	ENSDARP00000055193				ruditapesP_lrc38059	0.54979	10.2028	atp h mitochondrial f1 gamma polypeptide 1	ENSDARG00000045514	ENSDARP00000066929			ruditapes_c10180_S
ruditapes_lrc31838_AS	0.322224	5.71581	actin	ENSDARG00000037870	ENSDARP00000055193				ruditapesP2_c32_1	0.591711	11.6256	atp synthase d chain	ENSDARG00000025635	ENSDARP00000038799			ruditapes_c10753_AS
ruditapes_lrc10071_S	0.412661	6.15001	actin	ENSDARG00000055618	ENSDARP00000058628				ruditapesP2_c32_2	0.570446	10.6858	atp synthase d chain	ENSDARG00000025635	ENSDARP00000038799			ruditapes_c10940_AS
ruditapes_c19045_S	0.514099	5.836	actin	ENSDARG00000037870	ENSDARP00000055193				ruditapesP_c15813_1	1.93245	8.81609	atp-binding sub-family g member 5	ENSDARG00000063078	ENSDARP00000086278			ruditapes_c11405_S
ruditapesP_c18713	2.12438	6.65707	actin binding protein						ruditapesP_c15813_2	2.07227	8.81609	atp-binding sub-family g member 5	ENSDARG00000063078	ENSDARP00000086278			ruditapes_c11712_S
ruditapesN2_c2834	0.47151	8.19493	actin depolymerizing factor 3	ENSDARG00000012972	ENSDARP00000006420				ruditapesP_c8239_2	2.64073	12.4938	atp-binding sub-family g member 5	ENSDARG00000063078	ENSDARP00000086278			ruditapes_c13277_S
ruditapes_c11970_AS	0.608358	6.15001	actin related protein 2 3 complex subunit 2	ENSDARG00000075989	ENSDARP00000090576				ruditapesP_c8264	2.07673	5.69929	atp-binding sub-family g member 5	ENSDARG00000063078	ENSDARP00000086278			ruditapes_c14137_S
ruditapesP_c14249_2	0.406865	5.50214	actin related protein 2 3 subunit 41kda	ENSDARG00000008383	ENSDARP00000005640				ruditapesP_c25571_1	2.04313	5.69929	baculoviral iap repeat-containing 3	ENSDARG00000078642	ENSDARP00000102858			ruditapes_c15598_S
ruditapesP_c14249_1	0.401931	5.836	actin related protein 2 3 subunit 41kda	ENSDARG00000008383	ENSDARP00000005640				ruditapesP2_c5048	0.587374	7.19419	bcl2-like 2	ENSDARG00000025613	ENSDARP00000096467			ruditapes_c17907_AS
ruditapesP_c2646	0.429743	4.38025	actin-related protein 2 3 complex subunit 3	ENSDARG00000057882	ENSDARP00000075074				ruditapes_c2137_S	1.67151	11.6256	tubulin beta-2B chain-like	ENSDARG00000016301	ENSDARP00000002175			ruditapes_c1907_S
ruditapes_c2031_S	0.31696	5.24488	actin-related protein 2 3 complex subunit 3	ENSDARG00000057882	ENSDARP00000075074				ruditapes_lrc38869_AS	1.56634	11.9903	hypothetical protein NCER_100057	ENSDARG00000035423	ENSDARP00000051336			ruditapes_c19288_S
ruditapes_c2031_AS	0.304297	5.836	actin-related protein 2 3 complex subunit 3	ENSDARG00000057882	ENSDARP00000075074				ruditapes_lrc31148_S	0.356363	11.9903	beta tubulin	ENSDARG00000041723	ENSDARP00000061148			ruditapes_c19420_S
ruditapes2_lrc4465_AS	2.21972	5.71581	acyl carrier mitochondrial precursor	ENSDARG00000014915	ENSDARP00000012558				ruditapes_lrc35676_S	0.304229	9.33177	tubulin beta chain-like	ENSDARG00000016301	ENSDARP00000002175			ruditapes_c19687_S
ruditapesP2_c1616_2	4.19581	5.00458	adenylate cyclase-associated protein 1	ENSDARG00000016350	ENSDARP00000020578				ruditapesP_c10081	3.83956	12.4938	beta lysosomal-like	ENSDARG00000059853	ENSDARP00000078103			ruditapes_c20860_S
ruditapesP2_c1616_1	4.22951	2.87219	adenylate cyclase-associated protein 1	ENSDARG00000016350	ENSDARP00000020578				ruditapesP_c18225	0.350215	10.6858	UDP-GlcNAc:betaGal beta-1,3-N-acetylglucosaminyltransferase 5	ENSDARG00000061496	ENSDARP00000082202			ruditapes_c21109_AS
ruditapes_c13762_S	3.16006	5.34433	adenylate kinase 1	ENSDARG00000001950	ENSDARP00000013777				ruditapesP_c1135_2	1.68552	11.6256	brix domain containing 5	ENSDARG00000005738	ENSDARP00000026391			ruditapes_c2289_S
ruditapes_c13762_AS	2.54214	5.71581	adenylate kinase 1	ENSDARG00000001950	ENSDARP00000013777				ruditapesP_c1373_1	2.44491	8.81609	BTB/POZ domain-containing protein KCTD7 [Source:UniProtKB/Swiss-Prot;Acc:Q0VFV7]	ENSDARG00000061580	ENSDARP00000082410			ruditapes_c23230_S
ruditapesP_c11072	2.34682	7.64581	adp-ribosyl cyclase precursor						ruditapesP_c1373_2	2.35046	7.88156	BTB/POZ domain-containing protein KCTD7 [Source:UniProtKB/Swiss-Prot;Acc:Q0VFV7]	ENSDARG00000061580	ENSDARP00000082410			ruditapes_c23587_S
ruditapesP_c19850_2	0.407149	6.65707	adp-ribosylation factor	ENSDARG00000016393	ENSDARP00000004127				ruditapesP_c3830_1	1.98275	8.81609	BTB/POZ domain-containing protein KCTD7 [Source:UniProtKB/Swiss-Prot;Acc:Q0VFV7]	ENSDARG00000061580	ENSDARP00000082410			ruditapes_c2661_AS
ruditapesP_c4515_2	2.13415	5.08411	adp-ribosylation factor 1	ENSDARG00000014763	ENSDARP00000015805				ruditapesP_c3830_2	2.26627	7.88156	BTB/POZ domain-containing protein KCTD7 [Source:UniProtKB/Swiss-Prot;Acc:Q0VFV7]	ENSDARG00000061580	ENSDARP00000082410			ruditapes_c26740_AS
ruditapesP_c4515_1	2.14044	4.28603	adp-ribosylation factor 1	ENSDARG00000014763	ENSDARP00000015805				ruditapesN2_lrc5411	2.56638	9.10862	ca2 sensor	ENSDARG00000024708	ENSDARP00000029839			ruditapes_c27728_S
ruditapesP_c17940_1	2.4888	5.836	adp-ribosylation factor-like 15	ENSDARG00000057995	ENSDARP00000075227				ruditapesP_lrc32706	2.71269	8.81609	ca2 sensor					ruditapes_c29299_S
ruditapesP2_c3532	2.88494	7.64581	ae-like protein						ruditapesP_lrc33873	2.43626	12.4938	ca2 sensor					ruditapes_c29755_AS
ruditapesP_c34621	3.00262	2.87219	ae-like protein						ruditapesP_lrc39042	2.608	11.6256	ca2 sensor					ruditapes_c32787_S
ruditapesP_lrc38307	1.8363	6.15001	AF33945_1hillarin [Hirudo medicinalis]						ruditapesP_lrc35558	2.79099	9.10862	calcium-binding ef-hand-containing protein					ruditapes_c3335_S
ruditapesN_lrc32469	2.10242	5.38393	AF33945_1hillarin [Hirudo medicinalis]						ruditapesP_c8072_2	0.151932	9.33177	calmodulin 2	ENSDARG00000034187	ENSDARP00000050307			ruditapes_c3838_AS
ruditapesP_c13913	2.50997	5.38393	agrin	ENSDARG00000079388	ENSDARP00000101095				ruditapesP2_lrc5817	2.24327	9.10862	calponin homolog					ruditapes_c4612_S
ruditapesN_c8203	1.97699	7.64581	alanine-glyoxylate aminotransferase	ENSDARG00000035544	ENSDARP00000051523				ruditapesP2_lrc6379	2.12312	9.10862	calponin transgelin	ENSDARG00000029856	ENSDARP00000058483			ruditapes_c4825_AS
ruditapesP_c29771	2.00189	6.15001	aldo keto reductase	ENSDARG00000008140	ENSDARP00000059393				ruditapesP2_c39_2	1.59628	5.41784	calponin-like protein	ENSDARG00000010365	ENSDARP00000099799			ruditapes_c5350_S
ruditapesP_c80_2	0.283735	7.64581	allograft inflammatory factor 1	ENSDARG00000009336	ENSDARP00000021771				ruditapes2_c1323_S	0.463767	10.6858	calreticulin	ENSDARG00000020103	ENSDARP00000023354			ruditapes_c6974_S
ruditapesP_c80_1	0.310017	7.26433	allograft inflammatory factor 1	ENSDARG00000009336	ENSDARP00000021771				ruditapes2_c183_S	0.347095	11.6256	calreticulin	ENSDARG00000020103	ENSDARP00000023354			ruditapes_c7270_S
ruditapesP_c3986_1	0.179991	8.59597	allograft inflammatory factor 1	ENSDARG00000009336	ENSDARP00000021771				ruditapes_c16356_S	0.590085	10.6858	casein kinase	ENSDARG00000052674	ENSDARP00000069057			ruditapes_c7320_AS
ruditapesP2_lrc3424_1	0.500607	7.26433	alpha 3 type vi collagen isoform 1 precursor	ENSDARG00000019601	ENSDARP00000009356				ruditapesP_c1946_1	0.259926	12.4938	cathepsin l	ENSDARG00000007836	ENSDARP00000007127			ruditapes_c826_S
ruditapes2_c4281_S	3.2236	6.65707	alpha 3d	ENSDARG00000001889	ENSDARP00000019888				ruditapesP_c1946_2	0.236598	11.6256	cathepsin l	ENSDARG00000007836	ENSDARP00000007127			ruditapes_c8267_S
ruditapes2_c4281_AS	4.47343	4.28603	alpha 3d	ENSDARG00000001889	ENSDARP00000019888				ruditapesP2_lrc3657	3.42544	8.81609	caveolin 2	ENSDARG00000070923	ENSDARP00000095297			ruditapes_c8911_S
ruditapes2_lrc3145_S	0.551458	5.34433	alpha 8 like 4	ENSDARG00000001889	ENSDARP00000019888				ruditapesP_c13810	0.516684	9.33177	similar to CG1105 CG1105-PA [Ciona intestinalis]					ruditapes_c9015_S
ruditapes2_c1376_S	1.82313	7.64581	alpha tubulin	ENSDARG00000055216	ENSDARP00000072006				ruditapesP2_lrc5171	0.406083	9.33177	PREDICTED: zonadhesin-like [Saccoglossus kowalevskii]	ENSDARG00000077231	ENSDARP00000101847			ruditapes_c9090_S
ruditapes_lrc33808_S	0.54256	5.24488	alpha tubulin	ENSDARG00000042708	ENSDARP00000062670				ruditapesP_lrc12867	0.386083	10.6858	PREDICTED: zonadhesin-like [Saccoglossus kowalevskii]	ENSDARG00000060302	ENSDARP00000079233			ruditapes_c9332_S
ruditapes_c5648_S	0.539642	5.00458	alpha tubulin	ENSDARG00000042708	ENSDARP00000062670				ruditapesP_c25516_1	1.93094	8.22126	conserved hypothetical protein [Culex quinquefasciatus]	ENSDARG00000063686	ENSDARP00000087721			ruditapes_c9433_S
ruditapes_c2884_S	0.482227	5.24488	alpha tubulin	ENSDARG00000042708	ENSDARP00000062670				ruditapesP_c25931	2.19114	11.9903	PREDICTED: similar to CG5892 CG5892-PA [Ciona intestinalis]	ENSDARG00000075191	ENSDARP00000101545			ruditapes_lrc11926_S
ruditapes2_lrc3246_AS	2.67298	5.19237	alpha-tubulin	ENSDARG00000055216	ENSDARP00000072006				ruditapesP2_c1785_1	0.319555	7.19419	GF14571 [Drosophila ananassae]	ENSDARG00000039390	ENSDARP00000057564			ruditapes_lrc14353_S
ruditapesP_c21067	2.4815	7.26433	alternative oxidase						ruditapesP_c18678	2.266	12.4938	chondroitin sulfate proteoglycan 2	ENSDARG00000073928	ENSDARP00000098436			ruditapes_lrc16588_AS
ruditapesP_c9567_1	0.457263	4.80989	amiloride binding protein 1	ENSDARG00000014646	ENSDARP00000008118				ruditapesP_c10290_1	0.415224	10.2028	chromosome 1 open reading frame 146	ENSDARG00000056109	ENSDARP00000073005			ruditapes_lrc23263_S
ruditapesP_c28409_2	5.30182	8.59597	aminoadipate aminotransferase	ENSDARG00000011410	ENSDARP00000010437				ruditapesP_c22987	2.43169	10.6858	chromosome 14 open reading frame 143	ENSDARG00000043740	ENSDARP00000064232			ruditapes_lrc37063_S
ruditapesP_c8572_2	4.35676	5.71581	angiopoietin-like 2	ENSDARG00000044365	ENSDARP00000065145				ruditapesP2_c1976	0.619002	10.6858	chromosome 9 open reading frame 116	ENSDARG00000058940	ENSDARP00000076347			ruditapes_lrc7517_S
ruditapesP_c8572_1	3.01425	4.7471	angiopoietin-like 2	ENSDARG00000044365	ENSDARP00000065145				ruditapesP_c13607_2	2.65596	8.81609	chymotrypsin-like	ENSDARG00000039730	ENSDARP00000058066			ruditapes_lrc8570_S
ruditapesP_c12797_1	2.53606	2.87219	angiopoietin-like 7	ENSDARG00000027582	ENSDARP00000028352				ruditapes_c10304_S	10.8878	8.81609	clathrin coat assembly protein	ENSDARG00000039882	ENSDARP00000058338			ruditapes2_c1159_S
ruditapesP_c2501	2.08473	9.12126	apextrin						ruditapesP_c19551_2	4.9806	11.9903	coagulation factor 2	ENSDARG00000010097	ENSDARP00000070075			ruditapes2_c1201_S
ruditapesP_c11747_2	2.35538	9.12126	aquaporin 4	ENSDARG00000010565	ENSDARP00000021578				ruditapesN_lrc38501	0.10661	7.19419	cofilin 1 (non-muscle)	ENSDARG00000021124	ENSDARP00000023177			ruditapes2_c1848_S
ruditapesP2_c185_2	0.418899	8.59597	arginine kinase	ENSDARG00000043257	ENSDARP00000024900				ruditapesP_c7895_1	1.98872	9.10862	coiled-coil domain containing 86	ENSDARG00000059908	ENSDARP00000078271			ruditapes2_c2482_S
ruditapesP2_c774_2	0.0536416	8.59597	asialoglycoprotein receptor 1	ENSDARG00000046092	ENSDARP00000090857				ruditapesP_c7895_2	2.05604	9.10862	coiled-coil domain containing 86	ENSDARG00000059908	ENSDARP00000078271			ruditapes2_lrc4138_AS
ruditapes_c7277_S	0.247134	8.59597	asparaginyl-trna synthetase	ENSDARG00000061100	ENSDARP00000081180				ruditapes_c22159_S	0.5691	7.19419	coiled-coil domain containing 96	ENSDARG00000035963	ENSDARP00000052200			ruditapes2_lrc4517_S
ruditapesN2_c3037	0.565148	5.836	atp:adp antiporter	ENSDARG00000027355	ENSDARP00000030881				ruditapesP_c19003	0.297917	11.9903	col protein					ruditapes2_lrc4660_AS
ruditapes2_c3418_S	0.633056	9.12126	atp:adp antiporter	ENSDARG00000005853	ENSDARP00000022077				ruditapesP2_lrc5185	1.85293	9.10862	component of the counting factor complex					ruditapes2_lrc5139_AS
ruditapesP_lrc23718	0.349867	8.19493	atp5a1 protein						ruditapesP_lrc33825	3.812	11.9903	conserved hypothetical protein; putative CALCIUM BINDING SIGNAL PEPTIDE PROTEIN, Calcium-binding EF-hand motifs [Cupriavidus taiwanensis]					ruditapes2_lrc6316_S
ruditapesP_c27917	3.82428	5.38393	atp-dependent lon	ENSDARG00000071674	ENSDARP00000096921				ruditapesP_c7192_1	4.4539	10.2028	c-type lectin	ENSDARG00000025783	ENSDARP00000036582			ruditapesN_c14473		ENSDARG00000011931	ENSDARP00000022829
ruditapesP2_c661	2.38414	2.39349	b chain streptavidin-2-iminobiotin ph space group i222						ruditapes_lrc32168_S	0.295755	7.19419	cyclophilin a	ENSDARG00000009212	ENSDARP00000003641			ruditapesN2_c939
ruditapesP2_c803_1	1.63955	4.7471	baculoviral iap repeat-containing 2	ENSDARG00000078642	ENSDARP00000102858				ruditapesN2_lrc4648	1.77721	8.81609	cystatin c					ruditapesP_c12343		ENSDARG00000058140	ENSDARP00000075390
ruditapesN_c9334	0.633586	7.64581	baculoviral iap repeat-containing 2	ENSDARG00000016143	ENSDARP00000013586				ruditapesN_c37487	3.07769	10.6858	cysteine- angiogenic 61	ENSDARG00000027360	ENSDARP00000092583			ruditapesP_c27547
ruditapesP_c17085_1	0.624441	7.26433	band stomatin	ENSDARG00000003835	ENSDARP00000074954				ruditapes_lrc33723_AS	1.5675	11.6256	cysteine-rich protein 1	ENSDARG00000053858	ENSDARP00000070454			ruditapesP_c30673
ruditapesP_c27919	0.524482	8.19493	beta acid (includes glucosylceramidase) isoform cra_a	ENSDARG00000076058	ENSDARP00000098103				ruditapesP2_c2163_1	0.601865	8.38073	cytochrome b5 domain containing 1	ENSDARG00000056007	ENSDARP00000072883			ruditapesP_c31976
ruditapes_lrc32914_S	0.498826	5.50214	beta actin	ENSDARG00000057911	ENSDARP00000075110				ruditapesP2_c2163_2	0.635237	8.38073	cytochrome b5 domain containing 1	ENSDARG00000056007	ENSDARP00000072883			ruditapesP_c6964
ruditapesP2_c3898	3.83357	5.38393	beta- precursor						ruditapesP2_c3336	0.627381	11.9903	cytochrome oxidase subunit 1	ENSDARG00000063905	ENSDARP00000087871			ruditapesP_c8520
ruditapesP_s35224	3.95426	5.38393	beta- precursor						ruditapesP2_c942	0.516021	11.9903	cytochrome oxidase subunit 1	ENSDARG00000063905	ENSDARP00000087871			ruditapesP_lrc21007
ruditapesP_c34503	3.94114	5.836	beta- precursor						ruditapes_c18995_S	1.94419	12.4938	cytoplasmic actin	ENSDARG00000037746	ENSDARP00000054986
ruditapesP_c32553	3.9902	5.38393	beta- precursor						ruditapes2_c6242_S	0.583797	11.6256	cytoplasmic dynein 1 heavy chain 1	ENSDARG00000014717	ENSDARP00000029477
ruditapes2_c4329_AS	0.197913	4.18862	beta-tubulin	ENSDARG00000041723	ENSDARP00000061148				ruditapesP_c7703	1.96366	11.9903	cytoplasmic membrane protein	ENSDARG00000077489	ENSDARP00000098993
ruditapes_lrc33589_S	0.486471	7.26433	beta-tubulin	ENSDARG00000041723	ENSDARP00000061148				ruditapesP_lrc13745	0.282389	9.33177	cytosolic malate dehydrogenase	ENSDARG00000044080	ENSDARP00000015862
ruditapes_lrc31148_S	0.418137	5.50214	beta-tubulin	ENSDARG00000041723	ENSDARP00000061148				ruditapesP_c613_1	1.61873	8.81609	defender against cell death 1	ENSDARG00000059791	ENSDARP00000077940
ruditapes_c6217_S	2.18065	9.12126	beta-tubulin	ENSDARG00000041723	ENSDARP00000061148				ruditapesP_c15700_1	2.41336	11.9903	dep domain containing 1b	ENSDARG00000018165	ENSDARP00000049675
ruditapes2_lrc3105_S	0.510746	5.24488	beta-tubulin	ENSDARG00000041723	ENSDARP00000061148				ruditapesP_c4273	0.634999	9.33177	dolichyl-diphosphooligosaccharide--protein glycosyltransferase subunit 4
ruditapesP_c7261_2	0.250402	8.19493	breakpoint cluster region protein (renal carcinoma antigen ny-ren-26)	ENSDARG00000029096	ENSDARP00000040512				ruditapesP_lrc38666	0.505067	9.33177	dolichyl-diphosphooligosaccharide--protein glycosyltransferase subunit 4
ruditapesP_c7261_1	0.231278	6.65707	breakpoint cluster region protein (renal carcinoma antigen ny-ren-26)	ENSDARG00000029096	ENSDARP00000040512				ruditapesP2_lrc5130	0.548751	9.33177	dolichyl-diphosphooligosaccharide--protein glycosyltransferase subunit 4
ruditapesP2_c1914_2	0.570529	5.50214	bromodomain-containing protein 2 precursor	ENSDARG00000006527	ENSDARP00000005852				ruditapesP2_c95	3.90975	8.81609	domain protein jellyroll fold domain protein
ruditapesP2_c1204	0.270122	5.34433	btb poz domain-containing protein 3	ENSDARG00000005544	ENSDARP00000012365				ruditapesP_c23342	4.46157	10.2028	dopamine transporter	ENSDARG00000018534	ENSDARP00000071929
ruditapesP_c3830_2	1.52696	8.59597	BTB/POZ domain-containing protein KCTD7 [Source:UniProtKB/Swiss-Prot;Acc:Q0VFV7]	ENSDARG00000061580	ENSDARP00000082410				ruditapesP_lrc35522	2.44238	9.10862	ef hand family protein
ruditapesP_c3830_1	1.57037	8.19493	BTB/POZ domain-containing protein KCTD7 [Source:UniProtKB/Swiss-Prot;Acc:Q0VFV7]	ENSDARG00000061580	ENSDARP00000082410				ruditapesP_c21059_2	1.51302	10.2028	elongation factor 1 homolog ( cerevisiae)	ENSDARG00000043601	ENSDARP00000064024
ruditapesP_c1373_1	2.09381	9.12126	BTB/POZ domain-containing protein KCTD7 [Source:UniProtKB/Swiss-Prot;Acc:Q0VFV7]	ENSDARG00000061580	ENSDARP00000082410				ruditapesN_c31249	2.67491	12.4938	elongation factor tu gtp binding domain containing 1 isoform 1	ENSDARG00000079672	ENSDARP00000103194
ruditapesP_c19432_1	3.73039	4.7471	calcineurin b	ENSDARG00000069360	ENSDARP00000022350				ruditapes_c8263_AS	3.05973	9.10862	eukaryotic initiation factor 4a	ENSDARG00000016477	ENSDARP00000025050
ruditapesP_c13566_2	2.14608	7.64581	calcium regulated heat stable protein 24kda	ENSDARG00000041323	ENSDARP00000060560				ruditapes2_c284_AS	2.20245	11.9903	eukaryotic translation initiation factor subunit h	ENSDARG00000036116	ENSDARP00000052433
ruditapesP2_c3715_2	0.161223	5.50214	calmodulin	ENSDARG00000034187	ENSDARP00000050307				ruditapesP2_c54	0.440651	9.33177	expressed hypothetical protein [Trichoplax adhaerens]
ruditapesP2_c3715_1	0.149601	5.24488	calmodulin	ENSDARG00000034187	ENSDARP00000050307				ruditapesP_c20826	2.86872	6.7723	fanconi complementation group e	ENSDARG00000068870	ENSDARP00000090524
ruditapesP2_c1935	0.451099	5.71581	calmodulin	ENSDARG00000078466	ENSDARP00000098955				ruditapesP_c20838	0.485362	9.33177	fha-hit protein
ruditapesP2_c1610_2	1.97002	8.59597	calmodulin	ENSDARG00000034187	ENSDARP00000050307				ruditapesP_s37644_2	4.4876	8.81609	fkbp-type peptidyl-prolyl	ENSDARG00000022684	ENSDARP00000036607
ruditapesP2_c1610_1	1.94321	8.19493	calmodulin	ENSDARG00000034187	ENSDARP00000050307				ruditapesN_c9405	3.19142	6.7723	flavin reductase
ruditapesP_c4998	0.39538	7.26433	calmodulin	ENSDARG00000034187	ENSDARP00000050307				ruditapesP_c13851	3.11531	7.88156	flavin-containing monooxygenase
ruditapesP_c3690_1	2.27882	7.64581	calmodulin	ENSDARG00000037014	ENSDARP00000053797				ruditapesP2_c1110	0.330523	9.33177	gastric intrinsic factor
ruditapesP_c20621	1.94764	4.7471	calmodulin	ENSDARG00000034187	ENSDARP00000050307				ruditapesN_c10480	2.1357	10.2028	GE21491 [Drosophila yakuba]
ruditapesP_c20052	1.99456	7.64581	calmodulin	ENSDARG00000034187	ENSDARP00000050307				ruditapesP_c299	7.09621	8.81609	GG18875 [Drosophila erecta]
ruditapesP_c1657	4.27309	4.7471	calmodulin	ENSDARG00000069360	ENSDARP00000022350				ruditapes_c29098_AS	2.04562	8.81609	glutamate synthase
ruditapes2_c4557_AS	3.29004	8.59597	calmodulin	ENSDARG00000037014	ENSDARP00000053797				ruditapesP_c15472	2.02608	12.4938	glutaredoxin-1	ENSDARG00000028106	ENSDARP00000037864
ruditapesP2_lrc6064	2.23314	8.59597	calponin homolog						ruditapesP_s39905_2	4.21983	9.10862	glutathione s-transferase	ENSDARG00000039832	ENSDARP00000019826
ruditapesP_lrc36156	2.27337	8.19493	calponin homolog						ruditapes2_c352_AS	1.63498	7.88156	glutathione s-transferase mu	ENSDARG00000029473	ENSDARP00000049792
ruditapesN2_lrc5300	2.00725	6.15001	calponin homolog	ENSDARG00000010365	ENSDARP00000099799				ruditapesP2_c567_2	2.05205	11.6256	glutathione s-transferase theta 1	ENSDARG00000074027	ENSDARP00000098761
ruditapesP_c4095	4.4693	4.28603	calponin transgelin	ENSDARG00000033466	ENSDARP00000049899				ruditapesP_c17047	2.24892	8.81609	glutathione S-transferase theta-1
ruditapesN2_c268	3.19962	2.39349	calponin transgelin	ENSDARG00000033466	ENSDARP00000049899				ruditapesP_c11147	2.35588	11.9903	glycoside hydrolase family 1
ruditapesP2_c1062	4.43019	5.19237	calponin-like protein	ENSDARG00000010365	ENSDARP00000099799				ruditapesP_c17122	2.27966	11.9903	gm2 ganglioside activator
ruditapes2_c183_S	0.515271	9.12126	calreticulin	ENSDARG00000020103	ENSDARP00000023354				ruditapesP2_c622	0.646647	9.33177	growth arrest and dna-damage- gamma interacting protein 1	ENSDARG00000039338	ENSDARP00000057491
ruditapes_c10084_S	1.61546	5.08411	camp response element-binding protein 5						ruditapesP_c31563	0.424754	10.2028	growth arrest and dna-damage-inducible alpha-like protein
ruditapesP_c11337	0.244319	5.71581	carcinolectin 5a isoform	ENSDARG00000001760	ENSDARP00000012374				ruditapesP_c1792_2	1.50185	11.9903	h aca ribonucleoprotein complex subunit 3
ruditapesP_c20572	1.52891	8.59597	casc1 protein	ENSDARG00000016815	ENSDARP00000012780				ruditapesP2_c2167	2.56282	11.9903	harbinger transposase derived 1	ENSDARG00000053799	ENSDARP00000070381
ruditapesP2_c1307_2	0.271334	6.65707	cathepsin k	ENSDARG00000042753	ENSDARP00000062748				ruditapesP_c18988	2.00177	11.6256	heparan n-sulfatase	ENSDARG00000032087	ENSDARP00000063146
ruditapesP2_c1307_1	0.26398	5.50214	cathepsin k	ENSDARG00000042753	ENSDARP00000062748				ruditapesN_c5349	2.10633	5.69929	Heparan sulfate proteoglycan 2 [Source:UniProtKB/TrEMBL;Acc:B2RZI0]	ENSDARG00000076564	ENSDARP00000100979
ruditapesP_c5643_2	0.115325	6.65707	cathepsin k	ENSDARG00000073815	ENSDARP00000099741				ruditapesP2_c681_1	6.78735	6.7723	heterogeneous nuclear ribonucleoprotein d-like	ENSDARG00000003429	ENSDARP00000005968
ruditapesP_c5643_1	0.100614	6.65707	cathepsin k	ENSDARG00000073815	ENSDARP00000099741				ruditapesP2_c681_2	6.24433	6.7723	heterogeneous nuclear ribonucleoprotein d-like	ENSDARG00000003429	ENSDARP00000005968
ruditapesP_c4406_2	0.083031	5.34433	cathepsin k	ENSDARG00000073815	ENSDARP00000099741				ruditapesN2_c1405	0.075484	9.33177	histidine triad nucleotide binding protein 1	ENSDARG00000040128	ENSDARP00000058694
ruditapesP_c4406_1	0.0835095	5.50214	cathepsin k	ENSDARG00000073815	ENSDARP00000099741				ruditapesP_c16308	0.424702	7.69904	histone 1	ENSDARG00000058479	ENSDARP00000075802
ruditapesP_c1257_2	0.174177	4.32373	cathepsin k	ENSDARG00000075527	ENSDARP00000100873				ruditapesP_lrc34504	2.5473	10.6858	hypothetical protein [Paramecium tetraurelia strain d4-2]	ENSDARG00000037961	ENSDARP00000055323
ruditapesP_c1257_1	0.185605	4.32373	cathepsin k	ENSDARG00000075527	ENSDARP00000100873				ruditapesP_c22796	4.78545	10.2028	hypothetical protein [Trichomonas vaginalis G3]
ruditapesP_s39315_2	0.136974	4.32373	cathepsin l	ENSDARG00000073815	ENSDARP00000099741				ruditapesP2_c6213	2.13558	8.81609	hypothetical protein BRAFLDRAFT_23117 [Branchiostoma floridae]
ruditapesP_s39315_1	0.142179	4.32373	cathepsin l	ENSDARG00000073815	ENSDARP00000099741				ruditapesP_lrc31620	0.124352	9.33177	hypothetical protein BRAFLDRAFT_63343 [Branchiostoma floridae]
ruditapesP_c34580_2	0.167062	4.32373	cathepsin l	ENSDARG00000003902	ENSDARP00000021632				ruditapesP2_c2132	0.634144	10.2028	hypothetical protein BRAFLDRAFT_7558 [Branchiostoma floridae]
ruditapesP_c1267_2	0.264292	6.15001	cathepsin l	ENSDARG00000073815	ENSDARP00000099741				ruditapesP_c26266	0.284493	7.19419	hypothetical protein BRAFLDRAFT_94947 [Branchiostoma floridae]
ruditapesP_c1267_1	0.266841	6.15001	cathepsin l	ENSDARG00000073815	ENSDARP00000099741				ruditapesN_c4080	0.388855	9.33177	hypothetical protein NEMVEDRAFT_v1g145479 [Nematostella vectensis]
ruditapes_c36544_S	0.607009	5.24488	cathepsin l	ENSDARG00000003902	ENSDARP00000021632				ruditapesP_s38335	2.67231	10.6858	hypothetical protein PE36_3526 [Moritella sp. PE36]
ruditapesP2_c927_1	0.177296	8.19493	cathepsin l precursor	ENSDARG00000003902	ENSDARP00000021632				ruditapesP_c2955	8.15455	7.88156	hypothetical protein TRIADDRAFT_5331 [Trichoplax adhaerens]
ruditapesP_s40456	0.461139	5.24488	caveolin 3	ENSDARG00000024141	ENSDARP00000034317				ruditapesP_c11240	1.84827	8.81609	hypothetical protein TRIADDRAFT_61255 [Trichoplax adhaerens]
ruditapesP_lrc38558	0.645718	5.34433	caveolin 3	ENSDARG00000024141	ENSDARP00000034317				ruditapesP2_c5268	0.368342	11.9903	hypothetical tyrosinase-like protein in chromosome
ruditapesP_lrc36952_2	0.439195	4.38025	caveolin 3	ENSDARG00000052004	ENSDARP00000061075				ruditapesN_c17556	2.07549	11.9903	immunoglobulin member 5	ENSDARG00000075864	ENSDARP00000101911
ruditapesP_lrc36952_1	0.454227	5.00458	caveolin 3	ENSDARG00000052004	ENSDARP00000061075				ruditapesP_c23741	3.22855	10.6858	intracellular fatty acid binding protein	ENSDARG00000023290	ENSDARP00000039143
ruditapesP_lrc32993_2	5.74934	8.59597	caveolin 3	ENSDARG00000052004	ENSDARP00000061075				ruditapes_c22428_AS	2.88708	12.4938	iq motif containing gtpase activating protein 2	ENSDARG00000060010	ENSDARP00000078504
ruditapesN_lrc33342	0.345817	9.12126	caveolin 3	ENSDARG00000052004	ENSDARP00000061075				ruditapesP_c18175	2.08889	6.7723	isoform b
ruditapes_c12791_S	4.88057	5.08411	cdgsh iron sulfur domain 2	ENSDARG00000052703	ENSDARP00000069092				ruditapesP2_c2326_2	1.74087	11.6256	isoform b	ENSDARG00000015563	ENSDARP00000067591
ruditapesP_c317	1.91431	7.64581	cell wall surface anchor family protein						ruditapesP2_lrc4859	0.664353	11.6256	isoform b	ENSDARG00000060302	ENSDARP00000079233
ruditapesP_c15986	0.619558	5.00458	centrosome and spindle pole associated protein 1						ruditapesP_c2915_1	2.31178	8.81609	kallikrein plasma (fletcher factor) 1	ENSDARG00000053315	ENSDARP00000053217
ruditapesP2_c1338_1	0.656548	7.64581	chaperonin containing subunit 6a	ENSDARG00000021252	ENSDARP00000016831				ruditapesP_c2915_2	2.02839	11.9903	kallikrein plasma (fletcher factor) 1	ENSDARG00000053315	ENSDARP00000053217
ruditapesN_c26635	1.54683	5.08411	chitin synthase 1	ENSDARG00000068946	ENSDARP00000090687				ruditapes_c13431_S	2.08297	8.81609	karyopherin alpha 6	ENSDARG00000042030	ENSDARP00000092803
ruditapesP_c7380	2.76274	6.15001	chitinase	ENSDARG00000059049	ENSDARP00000076487				ruditapesP_c29363	0.492566	11.6256	karyopherin beta
ruditapesP_c15485	3.55546	5.38393	chloride intracellular channel	ENSDARG00000058858	ENSDARP00000076249				ruditapesP_c7247_1	0.0610696	10.2028	kazal-type proteinase inhibitor	ENSDARG00000079388	ENSDARP00000101095
ruditapesP_c10727	2.48796	6.15001	chloride intracellular channel						ruditapesP_c7247_2	0.0606344	11.9903	kazal-type proteinase inhibitor	ENSDARG00000079388	ENSDARP00000101095
ruditapesP_c32374_2	2.83225	4.7471	chondroitin sulfate proteoglycan 3	ENSDARG00000041905	ENSDARP00000061407				ruditapesP_c8104	1.91433	10.6858	kazal-type proteinase inhibitor	ENSDARG00000079388	ENSDARP00000101095
ruditapesP_lrc39627	2.44429	5.19237	chorion b-zip transcription factor	ENSDARG00000039117	ENSDARP00000057124				ruditapesP_lrc10660	6.21023	3.95356	kazal-type serine proteinase inhibitor
ruditapesP2_c6406_2	4.63037	5.836	chymotrypsin b1	ENSDARG00000076471	ENSDARP00000103300				ruditapesP_c4266	3.56173	11.9903	kl-2 1-beta dynein heavy chain	ENSDARG00000000606	ENSDARP00000054387
ruditapesP_s33419	1.78523	6.15001	chymotrypsin bi	ENSDARG00000039730	ENSDARP00000058066				ruditapesN2_c2712	1.87608	10.6858	loc734178 protein	ENSDARG00000018820	ENSDARP00000024947
ruditapes_c4712_AS	0.395306	8.19493	citrate synthase	ENSDARG00000070395	ENSDARP00000094021				ruditapesP_c29727_2	0.533289	11.9903	lrp2 binding protein	ENSDARG00000040478	ENSDARP00000059242
ruditapesP_s36448	0.551908	5.24488	class b basic helix-loop-helix	ENSDARG00000033789	ENSDARP00000043932				ruditapesP2_lrc3655	4.64112	7.88156	ly-6 neurotoxin-related protein
ruditapesP2_c226_2	2.06777	5.00458	clathrin light chain b	ENSDARG00000052368	ENSDARP00000068697				ruditapesP2_lrc4263	4.42648	11.9903	ly-6 neurotoxin-related protein	ENSDARG00000068969	ENSDARP00000068830
ruditapesP2_c226_1	1.92972	4.87403	clathrin light chain b	ENSDARG00000052368	ENSDARP00000068697				ruditapesP2_lrc6129	4.75477	7.88156	ly-6 neurotoxin-related protein
ruditapesP_c23312_2	3.27945	4.28603	cleft lip and palate associated transmembrane protein 1	ENSDARG00000018973	ENSDARP00000046647				ruditapesP_c1276_2	1.71286	11.9903	lysozyme	ENSDARG00000057789	ENSDARP00000074998
ruditapesP_c23312_1	3.36197	4.7471	cleft lip and palate associated transmembrane protein 1	ENSDARG00000018973	ENSDARP00000046647				ruditapes2_c3333_AS	2.42551	12.4938	mago-nashi proliferation-associated	ENSDARG00000038635	ENSDARP00000056404
ruditapesP2_c3776	1.96508	8.59597	co-chaperone protein	ENSDARG00000041896	ENSDARP00000061392				ruditapesP_c28413	2.70731	10.6858	meiosis specific nuclear structure protein
ruditapesP_c7467	1.6796	7.64581	coiled-coil domain containing 137						ruditapes_c12471_S	1.68714	8.81609	member ras oncogene family	ENSDARG00000029036	ENSDARP00000032828
ruditapes_c11533_S	2.51012	5.08411	coiled-coil domain-containing	ENSDARG00000021753	ENSDARP00000030117				ruditapes2_lrc4377_AS	1.68735	11.6256	metallothionein	ENSDARG00000041623	ENSDARP00000061006
ruditapesP_c29148	1.70632	5.08411	complement component c3						ruditapesP_lrc32058	1.70829	11.6256	metallothionein	ENSDARG00000020994	ENSDARP00000069485
ruditapesP_c13536	2.58704	6.15001	conserved hypothetical protein [Ixodes scapularis]						ruditapesP2_c830	1.70088	11.9903	metallothionein	ENSDARG00000041623	ENSDARP00000061006
ruditapesP2_lrc4510_2	2.89814	5.38393	conserved hypothetical protein [Ixodes scapularis] >gb|AAY66902.1| unknown [Ixodes scapularis] >gb|EEC18590.1| conserved hypothetical protein [Ixodes scapularis]	ENSDARG00000005799	ENSDARP00000022551				ruditapesP2_lrc4331	1.73022	11.6256	metallothionein	ENSDARG00000041623	ENSDARP00000061006
ruditapesP2_lrc4510_1	2.82103	5.71581	conserved hypothetical protein [Ixodes scapularis] >gb|AAY66902.1| unknown [Ixodes scapularis] >gb|EEC18590.1| conserved hypothetical protein [Ixodes scapularis]	ENSDARG00000005799	ENSDARP00000022551				ruditapes_c18680_S	2.01588	3.95356	methyltransferase like 2	ENSDARG00000008105	ENSDARP00000006586
ruditapesP2_c1112_2	2.21375	4.28603	conserved hypothetical protein [Pediculus humanus corporis]	ENSDARG00000070579	ENSDARP00000094561				ruditapesP2_c1147	1.52729	11.9903	alpha-glucosidase-like protein [Crassostrea gigas]	ENSDARG00000017165	ENSDARP00000023612
ruditapesP_c21511	0.148418	6.65707	conserved hypothetical protein [Pediculus humanus corporis]						ruditapesP_c22977	0.464655	8.38073	ganglioside M2 activator-like protein
ruditapesP_c20528	0.288931	8.59597	conserved hypothetical protein [Pediculus humanus corporis]						ruditapesP_c10251	0.419908	9.33177	hypothetical protein LOC100179789	ENSDARG00000017355	ENSDARP00000017411
ruditapesN2_lrc4684	2.47074	6.15001	conserved hypothetical protein; putative CALCIUM BINDING SIGNAL PEPTIDE PROTEIN, Calcium-binding EF-hand motifs [Cupriavidus taiwanensis]						ruditapesP_c14731_1	2.42919	10.6858	PREDICTED: hypothetical protein [Saccoglossus kowalevskii]	ENSDARG00000041085	ENSDARP00000091551
ruditapesP_c6973_2	2.37074	7.64581	copine viii	ENSDARG00000061466	ENSDARP00000082090				ruditapesP2_c72_1	3.32021	11.9903	microsomal glutathione s-transferase 1	ENSDARG00000032618	ENSDARP00000029039
ruditapesP_c6973_1	2.33042	8.59597	copine viii	ENSDARG00000061466	ENSDARP00000082090				ruditapesP2_c72_2	3.33279	11.9903	microsomal glutathione s-transferase 1	ENSDARG00000032618	ENSDARP00000029039
ruditapesP_c9205	0.477747	8.59597	Cornifelin homolog [Source:UniProtKB/Swiss-Prot;Acc:Q66I68]	ENSDARG00000041115	ENSDARP00000060257				ruditapes_lrc33003_S	0.523681	9.33177	mitochondrial atp synthase lipid binding protein precursor	ENSDARG00000009447	ENSDARP00000014252
ruditapesN_c33415	1.88663	9.12126	countin-like protein						ruditapes2_lrc4103_AS	0.534417	10.2028	mitochondrial atp synthase lipid binding protein precursor	ENSDARG00000009447	ENSDARP00000014252
ruditapes_c8999_S	0.520819	5.836	CRE-PAR-5 protein	ENSDARG00000042539	ENSDARP00000062382				ruditapes_lrc34619_AS	1.50891	6.7723	mitochondrial atpase	ENSDARG00000067975	ENSDARP00000081676
ruditapesP_lrc32546_1	1.56605	5.08411	c-type lectin	ENSDARG00000041905	ENSDARP00000061407				ruditapesP_lrc32144_1	0.531013	11.9903	mitochondrial cytochrome c oxidase subunit 5a	ENSDARG00000018119	ENSDARP00000027159
ruditapesP_c12340	0.334782	7.26433	c-type lectin domain family 4 member e	ENSDARG00000059049	ENSDARP00000076487				ruditapesP_lrc32144_2	0.52499	10.6858	mitochondrial cytochrome c oxidase subunit 5a	ENSDARG00000018119	ENSDARP00000027159
ruditapesP_c29368_2	3.34469	4.87403	cyclin d2	ENSDARG00000078048	ENSDARP00000099070				ruditapesN2_lrc3836	0.377564	11.6256	mitochondrial ubiquinol cytochrome c reductase complex
ruditapesP_c29368_1	3.56491	3.2428	cyclin d2	ENSDARG00000078048	ENSDARP00000099070				ruditapesP2_lrc4166	0.620519	10.6858	mitochondrial ubiquinol cytochrome c reductase complex
ruditapesP_c23206	3.97591	4.28603	cyclin d3	ENSDARG00000070408	ENSDARP00000094056				ruditapes_c12960_AS	2.18198	10.6858	mitogen-activated protein kinase kinase 4	ENSDARG00000077177	ENSDARP00000101456
ruditapes2_lrc5923_AS	0.321089	7.26433	cysteine-rich protein 1	ENSDARG00000053858	ENSDARP00000070454				ruditapesP_c4366_1	2.66066	8.81609	myosin heavy chain	ENSDARG00000076075	ENSDARP00000088086
ruditapes_lrc38487_AS	0.256956	6.65707	cysteine-rich protein 1	ENSDARG00000053858	ENSDARP00000070454				ruditapesP_c4366_2	2.22667	9.10862	myosin heavy chain	ENSDARG00000076075	ENSDARP00000088086
ruditapes_lrc33902_AS	0.316642	6.65707	cysteine-rich protein 1	ENSDARG00000053858	ENSDARP00000070454				ruditapesP_lrc32162_1	2.40708	8.22126	myosin heavy chain	ENSDARG00000076075	ENSDARP00000088086
ruditapes_lrc33563_AS	0.45157	7.26433	cysteine-rich protein 1	ENSDARG00000053858	ENSDARP00000070454				ruditapesP_lrc32162_2	2.54686	7.88156	myosin heavy chain	ENSDARG00000076075	ENSDARP00000088086
ruditapes_lrc33531_S	0.629314	5.24488	cysteine-rich protein 1	ENSDARG00000053858	ENSDARP00000070454				ruditapesP2_c322_1	2.62465	6.7723	myosin heavy chain	ENSDARG00000076075	ENSDARP00000088086
ruditapes_lrc32593_AS	0.372357	7.64581	cysteine-rich protein 1	ENSDARG00000053858	ENSDARP00000070454				ruditapesP2_c322_2	2.73873	7.88156	myosin heavy chain	ENSDARG00000076075	ENSDARP00000088086
ruditapesP_c15318_2	2.03959	9.12126	cytidine deaminase	ENSDARG00000038199	ENSDARP00000055693				ruditapesN2_c4071	1.52478	11.6256	nadh dehydrogenase fe-s protein (nadh-coenzyme q reductase)	ENSDARG00000052840	ENSDARP00000051054
ruditapesP_c15318_1	2.11399	7.64581	cytidine deaminase	ENSDARG00000038199	ENSDARP00000055693				ruditapes2_c3432_AS	1.66488	12.4938	nadh dehydrogenase flavoprotein 2	ENSDARG00000013044	ENSDARP00000004700
ruditapesP_c21069_2	1.97595	7.26433	cytochrome c oxidase assembly protein cox11	ENSDARG00000074267	ENSDARP00000097556				ruditapes_c2214_AS	1.77829	8.81609	ndufab1 protein	ENSDARG00000014915	ENSDARP00000012558
ruditapesP2_c895	0.359146	5.34433	cytochrome c oxidase subunit ii	ENSDARG00000063908	ENSDARP00000087872				ruditapesP2_c4025	3.62998	11.6256	novel protein human megf11 protein	ENSDARG00000062686	ENSDARP00000085288
ruditapesP_c8977	0.527093	7.26433	cytochrome c oxidase subunit iii	ENSDARG00000063912	ENSDARP00000087875				ruditapesN2_c578	13.5603	2.92564	novel protein vertebrate heterogeneous nuclear ribonucleoprotein family (zgc:15373)	ENSDARG00000059351	ENSDARP00000076883
ruditapesP2_lrc4613	0.326744	5.836	cytochrome c oxidase subunit via	ENSDARG00000022438	ENSDARP00000038172				ruditapesP_c6184	3.04669	8.81609	novel protein with a von willebrand factor type d domain	ENSDARG00000078508	ENSDARP00000092299
ruditapesP2_lrc4454	1.53423	5.38393	cytochrome c oxidase subunit viic	ENSDARG00000053382	ENSDARP00000069896				ruditapesP_c18202_1	2.4378	11.9903	opioid growth factor receptor-like 1	ENSDARG00000037837	ENSDARP00000055133
ruditapesP_lrc34101	1.83881	5.08411	cytochrome c oxidase subunit viic	ENSDARG00000053382	ENSDARP00000069896				ruditapes_lrc15083_S	2.30262	9.10862	peptidyl-prolyl cis-trans isomerase	ENSDARG00000052887	ENSDARP00000069300
ruditapesN2_lrc4097	2.56286	5.38393	cytochrome c oxidase subunit viic	ENSDARG00000053382	ENSDARP00000069896				ruditapesP_c5371	3.90003	5.41784	peptidyl-prolyl cis-trans isomerase h	ENSDARG00000041530	ENSDARP00000060876
ruditapes_c3439_AS	0.245245	5.34433	cytochrome c-1	ENSDARG00000038075	ENSDARP00000055503				ruditapesP2_c736_1	4.06845	6.7723	peptidylprolyl isomerase b (cyclophilin b)	ENSDARG00000052887	ENSDARP00000069300
ruditapesP_c23998_2	0.443028	7.26433	cytochrome family subfamily polypeptide 1	ENSDARG00000026548	ENSDARP00000048280				ruditapesP2_c736_2	4.22228	5.41784	peptidylprolyl isomerase b (cyclophilin b)	ENSDARG00000052887	ENSDARP00000069300
ruditapesP_c23998_1	0.420153	7.26433	cytochrome family subfamily polypeptide 1	ENSDARG00000026548	ENSDARP00000048280				ruditapesP_c19694_2	1.95247	8.81609	phosphatidylinositol glycan anchor class s
ruditapesP_c28299	3.35159	5.38393	cytochrome family subfamily polypeptide 2	ENSDARG00000021172	ENSDARP00000018819				ruditapesP_c15181_1	0.455117	9.33177	phosphopyruvate hydratase	ENSDARG00000014287	ENSDARP00000032456
ruditapesP2_c3336	0.463841	6.15001	cytochrome oxidase subunit 1	ENSDARG00000063905	ENSDARP00000087871				ruditapesP_c15357	2.39489	8.81609	Pif177 [Pinctada fucata]
ruditapesP_lrc21103	0.504312	5.71581	cytochrome oxidase subunit 1	ENSDARG00000063905	ENSDARP00000087871				ruditapesP2_c3169_1	2.78146	7.88156	plasma kallikrein b1 precursor	ENSDARG00000079393	ENSDARP00000100259
ruditapesP_c13541_1	0.558483	7.64581	cytochrome p45 family 4	ENSDARG00000062132	ENSDARP00000083913				ruditapesP2_c3169_2	2.73482	7.88156	plasma kallikrein b1 precursor	ENSDARG00000079393	ENSDARP00000100259
ruditapesP2_c3766_2	0.394928	8.59597	cytochrome somatic	ENSDARG00000044562	ENSDARP00000034555				ruditapesP2_c831	0.127426	12.4938	polcalcin jun o 2
ruditapesP2_c3766_1	0.395132	8.59597	cytochrome somatic	ENSDARG00000044562	ENSDARP00000034555				ruditapesP_c16275	0.551163	10.6858	pol-like protein
ruditapes_lrc25552_S	0.413504	6.65707	cytochrome somatic	ENSDARG00000044562	ENSDARP00000034555				ruditapes_c16944_S	2.03965	10.6858	polymerase ii (dna directed) polypeptide	ENSDARG00000058349	ENSDARP00000075655
ruditapes2_lrc3213_S	0.221846	7.64581	cytoplasmic actin	ENSDARG00000037870	ENSDARP00000055193				ruditapesP2_c5981	1.70038	11.9903	porin precursor
ruditapes_lrc35407_AS	0.616758	7.26433	cytoplasmic actin	ENSDARG00000037870	ENSDARP00000055193				ruditapesP_c353_1	2.1137	7.88156	potassium channel tetramerisation domain containing 12.2 [Source:RefSeq peptide;Acc:NP_001029191	ENSDARG00000053542	ENSDARP00000070066
ruditapes_c29888_S	0.453248	8.19493	cytoplasmic dynein 1 heavy chain 1	ENSDARG00000014717	ENSDARP00000029477				ruditapesP_s40437_1	0.405982	11.9903	ppia protein	ENSDARG00000042247	ENSDARP00000061957
ruditapesP_lrc37934_2	0.518878	8.59597	cytosolic malate dehydrogenase	ENSDARG00000017772	ENSDARP00000023121				ruditapesN2_lrc5972	2.03532	11.9903	predicted protein [Nematostella vectensis]
ruditapesP_lrc37934_1	0.478155	8.59597	cytosolic malate dehydrogenase	ENSDARG00000017772	ENSDARP00000023121				ruditapesP_c11327	2.61501	10.2028	predicted protein [Nematostella vectensis]
ruditapesP_lrc13745	0.223555	7.64581	cytosolic malate dehydrogenase	ENSDARG00000044080	ENSDARP00000015862				ruditapesP_lrc32987	2.34942	8.81609	predicted protein [Nematostella vectensis]
ruditapesN_lrc32670	0.634897	8.19493	cytosolic malate dehydrogenase	ENSDARG00000017772	ENSDARP00000023121				ruditapesP_lrc33960	2.36683	11.6256	predicted protein [Nematostella vectensis]
ruditapesP_c16636_2	0.300867	8.59597	cytosolic phospholipase a2	ENSDARG00000024546	ENSDARP00000038013				ruditapesP_lrc36380	2.7588	9.10862	predicted protein [Nematostella vectensis]
ruditapesP_lrc38397	1.65727	6.65707	DEC-3 [Lymnaea stagnalis]						ruditapesP_lrc34264	3.69569	10.2028	predicted protein [Physcomitrella patens subsp. patens]	ENSDARG00000024708	ENSDARP00000029839
ruditapesP_c18688	4.34026	5.19237	defective isoform b	ENSDARG00000057649	ENSDARP00000056204				ruditapesP2_lrc5951	3.84725	8.81609	predicted protein [Physcomitrella patens subsp. patens]	ENSDARG00000024708	ENSDARP00000029839
ruditapesP_c9861_1	2.41383	8.19493	delta isoform of regulatory subunit protein phosphatase 2a	ENSDARG00000014428	ENSDARP00000093469				ruditapesP_c25537	0.412396	10.2028	PREDICTED: hypothetical protein [Strongylocentrotus purpuratus]
ruditapesN2_c4572	0.252706	6.65707	developmentally-regulated vdg3						ruditapesP_lrc37608	5.53737	6.7723	PREDICTED: similar to GA21374-PA [Strongylocentrotus purpuratus]
ruditapesP_lrc38021_2	6.72394	8.19493	dicarbonyl l-xylulose reductase	ENSDARG00000079271	ENSDARP00000019859				ruditapesP_c21976	2.57232	8.81609	PREDICTED: similar to PNR-like [Tribolium castaneum]	ENSDARG00000045527	ENSDARP00000066947
ruditapesP_c20031	6.05246	4.28603	dihydrolipoyllysine-residue acetyltransferase component of pyruvate dehydrogenase complex	ENSDARG00000041779	ENSDARP00000061232				ruditapesN_c30182	2.5279	8.81609	PREDICTED: similar to predicted protein [Hydra magnipapillata]
ruditapesN_c2540	0.348682	5.50214	dihydroorotate dehydrogenase	ENSDARG00000051889	ENSDARP00000068087				ruditapesP_c26290	2.97594	12.4938	PREDICTED: similar to predicted protein [Hydra magnipapillata]
ruditapesP_c23056	1.80843	4.87403	dnaj_tetha ame: full=chaperone protein dnaj	ENSDARG00000041394	ENSDARP00000060687				ruditapesP_c15488	1.73344	8.81609	PREDICTED: similar to transposase [Strongylocentrotus purpuratus]
ruditapesP2_c2064_2	2.56095	5.19237	dnase domain containing 1	ENSDARG00000036924	ENSDARP00000053616				ruditapesN2_c750	0.326631	11.6256	primary mesenchyme specific protein msp13-related-2
ruditapesP2_c2064_1	2.27662	5.71581	dnase domain containing 1	ENSDARG00000036924	ENSDARP00000053616				ruditapesP_c17871	0.230922	7.69904	primary mesenchyme specific protein msp13-related-2
ruditapesP_c14721_2	1.87973	6.65707	dolichyl-diphosphooligosaccharide protein glycotransferase	ENSDARG00000037318	ENSDARP00000054289				ruditapesP_c9446_1	3.2972	12.4938	prohibitin 2	ENSDARG00000002202	ENSDARP00000042055
ruditapesP_c14721_1	1.9825	5.38393	dolichyl-diphosphooligosaccharide protein glycotransferase	ENSDARG00000037318	ENSDARP00000054289				ruditapesN_lrc14795	2.78224	6.7723	prophage dlp12 integrase
ruditapes_c1225_S	1.91086	5.19237	dolichyl-diphosphooligosaccharide-protein glycosyltransferase	ENSDARG00000037318	ENSDARP00000054289				ruditapesP_s40226	2.40855	11.6256	prostaglandin d synthase-like
ruditapesP_c9107	0.347001	7.64581	domain protein jellyroll fold domain protein						ruditapes2_c2336_AS	0.310706	7.19419	protein disulfide isomerase-associated 3 precursor	ENSDARG00000007354	ENSDARP00000026546
ruditapesP_c8290	1.96907	8.59597	dopamine beta hydroxylase	ENSDARG00000069296	ENSDARP00000029391				ruditapesP_c4285_1	0.52307	11.6256	protein kinase c inhibitor aswz variant 5	ENSDARG00000040128	ENSDARP00000058694
ruditapesP_c23342	2.46775	9.12126	dopamine transporter	ENSDARG00000018534	ENSDARP00000071929				ruditapesP_c4285_2	0.55318	9.33177	protein kinase c inhibitor aswz variant 5	ENSDARG00000040128	ENSDARP00000058694
ruditapesP_c23336	0.368774	7.26433	doublesex and mab-3 related transcription factor-like protein						ruditapesP2_c656	0.468265	9.33177	protein kinase c-binding protein nell1	ENSDARG00000021389	ENSDARP00000010799
ruditapesP_c9142	5.471	5.38393	dumpy cg33196- partial						ruditapesP_c12518	2.39998	8.81609	protein tyrosine receptor c	ENSDARG00000020871	ENSDARP00000009124
ruditapesP_c26162	0.283919	5.34433	dynein heavy chain	ENSDARG00000076587	ENSDARP00000097536				ruditapesN_c26461	1.57208	7.88156	prp4 pre-mrna processing factor 4 homolog	ENSDARG00000076717	ENSDARP00000103157
ruditapes_lrc23687_S	0.520328	7.64581	dynein light chain cytoplasmic	ENSDARG00000005172	ENSDARP00000015065				ruditapesP_c14324_1	0.602546	12.4938	purple acid	ENSDARG00000063667	ENSDARP00000087672
ruditapes_c3047_S	0.49913	6.65707	dynein light chain cytoplasmic	ENSDARG00000069790	ENSDARP00000092617				ruditapesP2_c3384	1.99968	10.6858	putative pheromone [Aplysia californica]
ruditapes2_c324_AS	2.70993	5.08411	dynein light chain roadblock-type 2	ENSDARG00000021582	ENSDARP00000038553				ruditapesP_c18838_2	2.28139	8.81609	queuine trna-ribosyltransferase 1 (trna-guanine transglycosylase)	ENSDARG00000043105	ENSDARP00000063286
ruditapes2_c1013_AS	2.97099	5.19237	dynein light chain roadblock-type 2	ENSDARG00000021582	ENSDARP00000038553				ruditapesP_c25101_2	0.514968	7.19419	radial spoke 3 homolog	ENSDARG00000043470	ENSDARP00000094171
ruditapes_lrc13723_S	2.17471	4.87403	dynein light chain roadblock-type 2	ENSDARG00000021582	ENSDARP00000038553				ruditapesP_c16708_2	0.559046	9.33177	radial spokehead-like 3	ENSDARG00000067606	ENSDARP00000088110
ruditapes_lrc13723_AS	3.22754	2.87219	dynein light chain roadblock-type 2	ENSDARG00000021582	ENSDARP00000038553				ruditapesP2_c1677_1	0.606013	12.4938	radial spokehead-like 3	ENSDARG00000067606	ENSDARP00000088110
ruditapes_c305_S	2.22154	5.38393	dynein light chain roadblock-type 2	ENSDARG00000021582	ENSDARP00000038553				ruditapesP_c16135	9.859	6.7723	retinol dehydrogenase 16	ENSDARG00000019260	ENSDARP00000027139
ruditapes_c305_AS	3.07706	5.00458	dynein light chain roadblock-type 2	ENSDARG00000021582	ENSDARP00000038553				ruditapesP_c9179	2.09916	8.81609	reverse transcriptase	ENSDARG00000025807	ENSDARP00000037907
ruditapesP_c19972	2.60649	7.64581	ecan family member (sdn-1)	ENSDARG00000002731	ENSDARP00000026190				ruditapesP2_c2827	3.63328	11.9903	ribonuclease t2	ENSDARG00000036282	ENSDARP00000052691
ruditapesP_c10643	0.447547	7.26433	echinoderm microtubule-associated 5- partial						ruditapes2_c1331_S	4.33455	6.7723	ribosomal protein l12e	ENSDARG00000006691	ENSDARP00000009096
ruditapesN2_c2912	0.245886	5.836	elegans protein confirmed by transcript evidence	ENSDARG00000039832	ENSDARP00000019826				ruditapesP_lrc23533_1	1.86805	12.4938	ribosomal protein l14	ENSDARG00000036174	ENSDARP00000052528
ruditapes2_c343_S	0.162504	8.19493	elegans protein confirmed by transcript evidence	ENSDARG00000010149	ENSDARP00000027947				ruditapesP_lrc32027_1	1.86736	7.88156	ribosomal protein l8	ENSDARG00000014867	ENSDARP00000005651
ruditapesP_lrc35185	3.85133	4.7471	elegans protein partially confirmed by transcript evidence	ENSDARG00000074808	ENSDARP00000101342				ruditapesP_lrc32027_2	2.3256	11.6256	ribosomal protein l8	ENSDARG00000014867	ENSDARP00000005651
ruditapesP_c21059_2	2.40945	7.26433	elongation factor 1 homolog ( cerevisiae)	ENSDARG00000043601	ENSDARP00000064024				ruditapes_lrc38535_AS	3.61093	8.81609	ribosomal protein s3a	ENSDARG00000035692	ENSDARP00000051762
ruditapesP_c21059_1	2.59933	6.15001	elongation factor 1 homolog ( cerevisiae)	ENSDARG00000043601	ENSDARP00000064024				ruditapesP_c13975_1	2.11628	11.9903	rna polymerase i polypeptide b	ENSDARG00000077469	ENSDARP00000100185
ruditapesP2_c1190_2	1.66695	6.65707	elongation factor 1-beta	ENSDARG00000044521	ENSDARP00000065372				ruditapesP2_c2763_1	0.472895	7.19419	ropporin 1-like	ENSDARG00000058370	ENSDARP00000075677
ruditapesP_c37767_2	2.88065	5.08411	elongation factor 2	ENSDARG00000035256	ENSDARP00000051080				ruditapesP2_c2763_2	0.477539	7.19419	ropporin 1-like	ENSDARG00000058370	ENSDARP00000075677
ruditapesP_c37767_1	2.8047	5.19237	elongation factor 2	ENSDARG00000035256	ENSDARP00000051080				ruditapes2_c6888_S	1.53054	10.6858	s9 ribosomal protein	ENSDARG00000077624	ENSDARP00000102240
ruditapesN_c31249	2.72183	7.64581	elongation factor tu gtp binding domain containing 1 isoform 1	ENSDARG00000079672	ENSDARP00000103194				ruditapes_lrc6858_S	1.85116	12.4938	s-adenosylhomocysteine hydrolase	ENSDARG00000005191	ENSDARP00000002844
ruditapesN2_c141	2.49041	8.19493	endo- -beta-glucanase						ruditapesP_c14714	4.32767	7.88156	s-adenosyl-methyltransferase
ruditapesP_c8650	0.338559	7.26433	endo-beta- -glucanase						ruditapesN_c33644	10.9375	6.7723	sarcoplasmic calcium-binding protein
ruditapesP2_c1561_2	1.50441	5.38393	endothelial differentiation-related factor 1	ENSDARG00000009950	ENSDARP00000026769				ruditapesN2_c4365	4.86632	9.10862	sarcoplasmic calcium-binding protein
ruditapesP2_c1561_1	1.53289	5.19237	endothelial differentiation-related factor 1	ENSDARG00000009950	ENSDARP00000026769				ruditapesP_c36468	5.43986	12.4938	sarcoplasmic calcium-binding protein
ruditapesP_c8688_2	2.29033	5.19237	enhancer of rudimentary homolog	ENSDARG00000032866	ENSDARP00000092749				ruditapesP_c6908	6.03641	7.88156	sarcoplasmic calcium-binding protein
ruditapesP_c8688_1	2.19989	5.08411	enhancer of rudimentary homolog	ENSDARG00000032866	ENSDARP00000092749				ruditapesP_lrc38135	6.02757	2.92564	sarcoplasmic calcium-binding protein
ruditapesP_lrc32238_1	0.427642	7.26433	ependymin precursor	ENSDARG00000076386	ENSDARP00000101021				ruditapesP2_c3688	3.91115	10.2028	sarcoplasmic calcium-binding protein
ruditapesN_lrc32645	1.72052	8.19493	epididymal secretory protein e1 precursor	ENSDARG00000033412	ENSDARP00000050398				ruditapesP2_c733	3.42762	8.22126	sarcoplasmic calcium-binding protein
ruditapesN_c27634	1.60535	8.59597	estradiol 17 beta-dehydrogenase 8	ENSDARG00000001169	ENSDARP00000001459				ruditapesP_c11253	2.32205	8.81609	serine protease inhibitor 2
ruditapesP_c22854	1.78771	7.26433	estradiol 17 beta-dehydrogenase 8-like	ENSDARG00000001169	ENSDARP00000001459				ruditapesP_lrc14758	0.0893825	9.33177	serine proteinase	ENSDARG00000079388	ENSDARP00000101095
ruditapesP_c1495_2	3.3444	5.19237	eukaryotic translation elongation factor 2	ENSDARG00000003016	ENSDARP00000024752				ruditapesP_c19000_1	2.37283	5.69929	sialic acid acetylesterase	ENSDARG00000040527	ENSDARP00000089763
ruditapesP_c1495_1	3.44461	5.19237	eukaryotic translation elongation factor 2	ENSDARG00000003016	ENSDARP00000024752				ruditapesP_c19000_2	2.22324	6.7723	sialic acid acetylesterase	ENSDARG00000040527	ENSDARP00000089763
ruditapesP2_c459_2	2.37776	9.12126	eukaryotic translation initiation factor 1a	ENSDARG00000029003	ENSDARP00000066644				ruditapesP_c20338	3.06431	6.7723	sialic acid-binding lectin	ENSDARG00000035718	ENSDARP00000040785
ruditapesP2_c459_1	2.30775	8.59597	eukaryotic translation initiation factor 1a	ENSDARG00000029003	ENSDARP00000066644				ruditapesP_lrc35986	1.58366	11.9903	stanniocalcin-like protein
ruditapesN_c31720	2.39522	6.65707	eukaryotic translation initiation factor 1a	ENSDARG00000029003	ENSDARP00000066644				ruditapesP_c7088_2	2.05907	8.81609	sulfatase modifying factor 2	ENSDARG00000069497	ENSDARP00000091977
ruditapesN2_c2968	1.55106	8.19493	eukaryotic translation initiation factor 2 alpha kinase 4						ruditapesP_c20565	1.50096	8.81609	sulfotransferase family cytosolic 2b member 1	ENSDARG00000009885	ENSDARP00000011877
ruditapesN_c19923	1.96044	5.19237	eukaryotic translation initiation factor 5a-2	ENSDARG00000017235	ENSDARP00000027654				ruditapesP_c31526_2	0.385544	9.33177	sulfotransferase family cytosolic 1B member 1	ENSDARG00000073816	ENSDARP00000006665
ruditapes2_c1673_AS	0.519822	8.59597	eukaryotic translation initiation factor subunit 4 44kda	ENSDARG00000016889	ENSDARP00000027672				ruditapesP_c28883	2.85801	7.88156	sulfotransferase phenol- member 1	ENSDARG00000003181	ENSDARP00000035957
ruditapesP_s39595	1.50925	8.59597	f1f-type atp synthase subunit	ENSDARG00000011841	ENSDARP00000007716				ruditapesP_c13854	1.90722	12.4938	tbc1 domain member 4	ENSDARG00000075156	ENSDARP00000103809
ruditapesP_c15451_2	2.17132	5.38393	f-actin-capping protein subunit alpha	ENSDARG00000056090	ENSDARP00000072971				ruditapesP_c3718_1	1.56677	11.6256	tetraspanin 3	ENSDARG00000034753	ENSDARP00000050229
ruditapesP_c15451_1	2.17119	5.19237	f-actin-capping protein subunit alpha	ENSDARG00000056090	ENSDARP00000072971				ruditapesP_c3718_2	1.60416	10.6858	tetraspanin 3	ENSDARG00000034753	ENSDARP00000050229
ruditapesP_c9025	2.11523	4.28603	fatty acid-binding brain	ENSDARG00000023290	ENSDARP00000039143				ruditapes2_c331_AS	2.16182	8.81609	tgf beta-inducible nuclear protein 1	ENSDARG00000007708	ENSDARP00000003036
ruditapesP_c16170	3.97785	8.19493	fbp32ii precursor	ENSDARG00000040130	ENSDARP00000058698				ruditapes2_c666_S	1.65682	11.6256	tgf beta-inducible nuclear protein 1	ENSDARG00000007708	ENSDARP00000003036
ruditapes_c8914_S	2.02719	8.59597	fch domain only 2	ENSDARG00000035389	ENSDARP00000051270				ruditapesP_s39428	5.9547	7.88156	thioredoxin domain containing 17	ENSDARG00000058079	ENSDARP00000075336
ruditapesP_c20921	3.32896	5.19237	ferm domain-containing	ENSDARG00000079622	ENSDARP00000104250				ruditapesP_c33874_2	2.00984	12.4938	thioredoxin domain containing 9	ENSDARG00000069853	ENSDARP00000092767
ruditapesN_s33840	0.0738247	7.64581	ferritin	ENSDARG00000079938	ENSDARP00000022929				ruditapesP_c16497_1	2.80762	8.81609	tho complex 7 homolog	ENSDARG00000015394	ENSDARP00000022217
ruditapesP_c19345_2	1.52626	7.26433	fibrinogen-like 2 [Source:HGNC Symbol;Acc:3696]	ENSDARG00000019686	ENSDARP00000067276				ruditapesP_c16497_2	2.88636	8.22126	tho complex 7 homolog	ENSDARG00000015394	ENSDARP00000022217
ruditapesP_c20270	4.4894	5.38393	flotillin isoform d	ENSDARG00000069774	ENSDARP00000092565				ruditapesP_c28561	0.55357	9.33177	tnf receptor-associated factor 6	ENSDARG00000028058	ENSDARP00000036715
ruditapesN_c28437	2.66869	5.19237	formin binding protein 11-related protein	ENSDARG00000058467	ENSDARP00000075769				ruditapesP_c14100	0.21738	9.33177	toll receptor
ruditapesP2_lrc7604	1.76331	8.59597	f-type h+transporting atpase subunit f						ruditapes_c14082_AS	2.19627	11.6256	trafficking protein particle complex subunit 5	ENSDARG00000026068	ENSDARP00000039210
ruditapesP_s37356	0.463116	8.59597	f-type h+transporting atpase subunit f						ruditapesP_c7170_2	0.590298	9.33177	transcription factor ap-1	ENSDARG00000043531	ENSDARP00000063911
ruditapesN_c2235	8.43038	7.64581	fumarylacetoacetate hydrolase domain containing 1	ENSDARG00000031657	ENSDARP00000042367				ruditapes_lrc30206_AS	1.52085	7.88156	transcription factor btf3	ENSDARG00000070722	ENSDARP00000075664
ruditapesP_c12258	2.06134	8.19493	furin-like convetase	ENSDARG00000002600	ENSDARP00000004083				ruditapesP2_lrc3572	2.0175	8.81609	transgelin 2	ENSDARG00000058394	ENSDARP00000075712
ruditapesP_c16096_1	0.302072	6.15001	g patch domain containing 2	ENSDARG00000078781	ENSDARP00000098070				ruditapesP2_lrc5376	2.02721	8.81609	transgelin 2	ENSDARG00000058394	ENSDARP00000075712
ruditapes_c22482_S	2.64114	5.71581	g protein beta subunit-like	ENSDARG00000003167	ENSDARP00000019416				ruditapesP2_lrc6434	2.03439	11.9903	transgelin 2	ENSDARG00000058394	ENSDARP00000075712
ruditapes_c2980_AS	0.113518	8.19493	galaxin protein	ENSDARG00000020103	ENSDARP00000023354				ruditapes_c20807_AS	0.0334834	5.22435	transmembrane 9 superfamily protein member 4	ENSDARG00000002536	ENSDARP00000013759
ruditapesP2_c1110	0.149998	6.15001	gastric intrinsic factor						ruditapesP_c24604	3.72535	7.88156	transposase
ruditapesP2_c841	2.11425	6.15001	gelsolin	ENSDARG00000011459	ENSDARP00000044077				ruditapesP_lrc8617	1.98209	12.4938	transposase [Salmo salar]
ruditapesP_c4647	1.68859	5.19237	gelsolin	ENSDARG00000011459	ENSDARP00000044077				ruditapesP_c26092	2.44561	11.9903	type alpha 1
ruditapesP_c23259	0.546898	6.15001	gelsolin	ENSDARG00000011459	ENSDARP00000044077				ruditapesP_c8879_1	0.225281	11.6256	type alpha 1	ENSDARG00000019601	ENSDARP00000009356
ruditapesP2_c210	2.01142	8.59597	GH15575 [Drosophila grimshawi]						ruditapesP_c8879_2	0.211457	9.33177	type alpha 1	ENSDARG00000019601	ENSDARP00000009356
ruditapesP_c10069	3.01611	6.15001	GJ22832 [Drosophila virilis]						ruditapesP_c10211	2.64141	11.9903	type alpha 2	ENSDARG00000031678	ENSDARP00000048816
ruditapesP_c25390	2.73664	5.38393	GK21346 [Drosophila willistoni]						ruditapesP_c7680	2.94172	10.2028	type alpha 3	ENSDARG00000015947	ENSDARP00000065681
ruditapesP2_c1414_2	1.68295	8.59597	glioma tumor suppressor candidate region gene 2	ENSDARG00000013489	ENSDARP00000004473				ruditapesP_c19116_1	6.83152	8.81609	ubiquitin carboxyl-terminal esterase l3	ENSDARG00000026871	ENSDARP00000034536
ruditapesP2_c1414_1	1.62188	5.71581	glioma tumor suppressor candidate region gene 2	ENSDARG00000013489	ENSDARP00000004473				ruditapes2_c3208_AS	1.93438	12.4938	ubiquitin-conjugating enzyme e2d 3 (ubc4 5 yeast) isoform cra_a	ENSDARG00000028252	ENSDARP00000049284
ruditapesN_c10622	0.230926	5.34433	glucose transporter	ENSDARG00000001437	ENSDARP00000022579				ruditapes_c5518_S	1.62545	8.81609	vacuolar protein sorting 26 homolog b ( pombe)	ENSDARG00000015823	ENSDARP00000020396
ruditapesP_c23250_2	1.9917	7.26433	glutamate synthetase						ruditapesP_c16856_1	4.39109	10.2028	vanin 1 precursor	ENSDARG00000006926	ENSDARP00000011585
ruditapesP_c23250_1	1.97637	8.59597	glutamate synthetase						ruditapesP_c16856_2	7.5268	11.6256	vanin 1 precursor	ENSDARG00000006926	ENSDARP00000011585
ruditapes_lrc12879_S	1.67338	7.64581	glutaminyl-trna synthetase	ENSDARG00000010316	ENSDARP00000060918				ruditapesP_c9261_2	2.01248	10.6858	wd repeat domain 18	ENSDARG00000041113	ENSDARP00000060250
ruditapesP_s39905_1	2.9146	5.71581	glutathione s-transferase	ENSDARG00000039832	ENSDARP00000019826				ruditapesP_lrc33491	2.27785	6.7723	wsc domain protein	ENSDARG00000060269	ENSDARP00000079171
ruditapesP_lrc39890	1.88242	6.65707	glutathione s-transferase	ENSDARG00000042620	ENSDARP00000062517				ruditapesP_c5155	2.67442	10.2028	wsc domain-containing protein	ENSDARG00000060269	ENSDARP00000079171
ruditapesP_c37712	2.2027	8.19493	glutathione s-transferase mu	ENSDARG00000029473	ENSDARP00000049792				ruditapesP_c13005_2	0.50213	10.2028	x-box binding protein 1	ENSDARG00000035622	ENSDARP00000051648
ruditapesN_lrc31893	1.78572	8.59597	glutathione s-transferase pi-class						ruditapesP_c5073	2.55492	7.69904	zinc finger in n-recognin family protein	ENSDARG00000030289	ENSDARP00000047850
ruditapesP_c17817_2	5.17826	5.836	glutathione s-transferase theta 1	ENSDARG00000074027	ENSDARP00000098761				ruditapesN_c22596	1.82495	8.81609	zinc finger protein	ENSDARG00000058082	ENSDARP00000075338
ruditapesP_c10477	2.29693	8.19493	golgi membrane protein 1	ENSDARG00000074490	ENSDARP00000101657				ruditapesP_c24180	3.74989	8.22126	zygote arrest 1	ENSDARG00000019706	ENSDARP00000022641
ruditapesP_c23133	2.36055	8.59597	golgi-associated plant pathogenesis-related protein 1	ENSDARG00000067652	ENSDARP00000088188				ruditapes_s35092_S	8.51814	11.6256
ruditapesP_c11609	0.148954	4.18862	group II PLP decarboxylase, putative	ENSDARG00000007549	ENSDARP00000007214				ruditapes_s36373_S	5.02227	11.6256
ruditapesP_c11349	1.7959	5.836	growth hormone-releasing hormone receptor	ENSDARG00000071837	ENSDARP00000097330				ruditapes_s36509_S	2.85079	11.6256
ruditapesP_c15409	3.82079	8.59597	guanine nucleotide binding protein (g protein) gamma 7	ENSDARG00000038693	ENSDARP00000056513				ruditapes_s36937_S	1.92777	11.6256
ruditapesP_c8722_2	5.02249	9.12126	guanine nucleotide exchange factor	ENSDARG00000061844	ENSDARP00000082903				ruditapes_s38662_S	2.03309	8.81609
ruditapesP_c8722_1	4.70395	7.64581	guanine nucleotide exchange factor	ENSDARG00000061844	ENSDARP00000082903				ruditapes_s38702_S	1.97508	7.88156
ruditapesP_c3072_1	1.62437	8.19493	h aca ribonucleoprotein complex subunit 3						ruditapes_s38815_S	4.47682	11.9903
ruditapesP_c1792_2	2.2376	4.87403	h aca ribonucleoprotein complex subunit 3						ruditapes_s39438_AS	2.19473	12.4938
ruditapesP_c1792_1	2.69408	4.7471	h aca ribonucleoprotein complex subunit 3						ruditapes_s39713_S	1.79463	10.6858
ruditapesP_c22123_2	2.58622	7.64581	h v1 subunit h	ENSDARG00000006370	ENSDARP00000024886				ruditapes_c1004_S	0.579201	11.9903
ruditapesP_c22123_1	2.97284	5.38393	h v1 subunit h	ENSDARG00000006370	ENSDARP00000024886				ruditapes_c10131_S	0.381016	12.4938
ruditapesN_c8195	1.95763	5.08411	H(+)/Cl(-) exchange transporter 4 [Source:RefSeq peptide;Acc:NP_001070786]	ENSDARG00000035808	ENSDARP00000047125				ruditapes_c10157_S	3.83409	10.6858
ruditapesP_s38313	4.33223	7.64581	hdig domain protein						ruditapes_c10180_S	0.650313	9.33177
ruditapesP_c9063_2	1.91154	5.38393	heart and neural crest derivatives expressed 2	ENSDARG00000008305	ENSDARP00000022921				ruditapes_c10184_S	2.25474	11.6256
ruditapesP_c9063_1	1.89265	6.15001	heart and neural crest derivatives expressed 2	ENSDARG00000008305	ENSDARP00000022921				ruditapes_c10195_S	1.96183	5.69929
ruditapes2_lrc3910_AS	1.70969	5.836	heat shock protein 9	ENSDARG00000024746	ENSDARP00000026065				ruditapes_c10197_AS	4.04725	7.88156
ruditapesN_c8433	2.92704	5.38393	hemopoietic cell kinase	ENSDARG00000004378	ENSDARP00000093171				ruditapes_c10242_S	1.76754	8.81609
ruditapesP_c28911_1	1.84371	9.12126	hepatic leukemia factor	ENSDARG00000039117	ENSDARP00000057124				ruditapes_c10285_S	2.67322	11.9903
ruditapesP2_c681_2	10.8501	4.7471	heterogeneous nuclear ribonucleoprotein d-like	ENSDARG00000003429	ENSDARP00000005968				ruditapes_c10292_S	1.61196	10.6858
ruditapesP2_c681_1	12.4593	4.87403	heterogeneous nuclear ribonucleoprotein d-like	ENSDARG00000003429	ENSDARP00000005968				ruditapes_c10314_AS	2.53605	7.88156
ruditapesP2_c101_2	1.65114	8.59597	high-mobility group box 3	ENSDARG00000029722	ENSDARP00000047158				ruditapes_c10369_AS	2.23346	11.9903
ruditapesP2_c101_1	1.66376	8.19493	high-mobility group box 3	ENSDARG00000029722	ENSDARP00000047158				ruditapes_c10386_S	0.604402	11.6256
ruditapesP_c18103_1	0.372024	8.59597	histidine acid phosphatase domain containing 1	ENSDARG00000078441	ENSDARP00000097491				ruditapes_c10414_AS	0.350946	9.33177
ruditapes2_lrc4110_AS	1.70507	7.26433	histone	ENSDARG00000033009	ENSDARP00000047268				ruditapes_c10470_S	0.309922	9.33177
ruditapes2_lrc3351_AS	1.76528	5.34433	histone	ENSDARG00000033009	ENSDARP00000047268				ruditapes_c10568_AS	2.73256	11.6256
ruditapes_lrc32855_AS	1.74022	5.34433	histone	ENSDARG00000033009	ENSDARP00000047268				ruditapes_c10604_S	1.62518	11.6256
ruditapesP_c16308	0.284584	5.24488	histone 1	ENSDARG00000058479	ENSDARP00000075802				ruditapes_c10702_AS	2.35045	8.22126
ruditapes_c15746_S	2.56095	5.00458	hiv-1 induced protein hin- partial						ruditapes_c10739_AS	2.10285	12.4938
ruditapesN2_c458	0.517634	5.50214	holocytochrome c synthase (cytochrome c heme-lyase)	ENSDARG00000003051	ENSDARP00000011049				ruditapes_c10753_AS	1.76106	7.69904
ruditapes_c9428_S	3.74951	6.15001	homeobox protein	ENSDARG00000013615	ENSDARP00000089592				ruditapes_c10816_S	0.158285	10.2028
ruditapes_c9428_AS	2.66654	5.08411	homeobox protein	ENSDARG00000013615	ENSDARP00000089592				ruditapes_c10818_AS	1.84056	8.81609
ruditapesP_c14886_1	0.614417	5.00458	homolog 1 ( coli)	ENSDARG00000057089	ENSDARP00000074130				ruditapes_c10883_S	2.0477	8.81609
ruditapesP_c20522	2.02382	5.00458	huntingtin (huntington disease)	ENSDARG00000052866	ENSDARP00000069263				ruditapes_c10940_AS	3.51518	12.4938
ruditapesP_c7564_2	4.65621	5.00458	hydroxymethylbilane synthase	ENSDARG00000008840	ENSDARP00000023322				ruditapes_c10959_AS	4.19428	7.88156
ruditapesP_c7564_1	4.76511	5.08411	hydroxymethylbilane synthase	ENSDARG00000008840	ENSDARP00000023322				ruditapes_c10962_AS	4.78749	11.9903
ruditapesP_c11257_2	1.66049	8.19493	hydroxysteroid (17-beta) dehydrogenase 8	ENSDARG00000001169	ENSDARP00000001459				ruditapes_c10977_AS	1.74481	10.6858
ruditapesP_c11257_1	1.7304	7.64581	hydroxysteroid (17-beta) dehydrogenase 8	ENSDARG00000001169	ENSDARP00000001459				ruditapes_c11065_S	0.37811	12.4938
ruditapesP2_c3030	4.57208	8.19493	hypothetical protein [Dictyostelium discoideum AX4]						ruditapes_c11134_AS	1.9389	8.22126
ruditapesP_lrc34771	0.423852	9.12126	hypothetical protein [Paramecium tetraurelia strain d4-2]	ENSDARG00000037961	ENSDARP00000055323				ruditapes_c11140_AS	4.60545	8.81609
ruditapesN_c3430	0.299361	5.836	hypothetical protein [Paramecium tetraurelia strain d4-2]						ruditapes_c11155_S	1.6887	7.88156
ruditapesP_c926	0.203587	8.19493	hypothetical protein BRAFLDRAFT_122288 [Branchiostoma floridae]						ruditapes_c11189_S	3.22091	7.69904
ruditapesP_c9847	2.07908	7.26433	hypothetical protein BRAFLDRAFT_12475 [Branchiostoma floridae]	ENSDARG00000075381	ENSDARP00000097736				ruditapes_c11226_S	0.663664	10.6858
ruditapesP_c12752	6.98553	5.836	hypothetical protein BRAFLDRAFT_13685 [Branchiostoma floridae]	ENSDARG00000074502	ENSDARP00000102609				ruditapes_c11276_S	2.20953	8.81609
ruditapesP_c7268	1.84492	5.19237	hypothetical protein BRAFLDRAFT_13783 [Branchiostoma floridae]	ENSDARG00000056892	ENSDARP00000073930				ruditapes_c11305_AS	2.49193	9.10862
ruditapesP_s39997	5.04336	5.71581	hypothetical protein BRAFLDRAFT_246513 [Branchiostoma floridae]	ENSDARG00000062686	ENSDARP00000085288				ruditapes_c11354_S	4.27941	7.69904
ruditapesP_c7386	1.93828	5.08411	hypothetical protein BRAFLDRAFT_265259 [Branchiostoma floridae]						ruditapes_c11363_S	15.2462	12.4938
ruditapesN_c28391	2.46405	8.19493	hypothetical protein BRAFLDRAFT_6828 [Branchiostoma floridae]						ruditapes_c11405_S	2.64714	8.81609
ruditapesN2_c2882	0.117401	5.24488	hypothetical protein BRAFLDRAFT_84721 [Branchiostoma floridae]						ruditapes_c11552_S	3.04486	8.81609
ruditapesP_c8484	4.4113	5.38393	hypothetical protein BRAFLDRAFT_91517 [Branchiostoma floridae]						ruditapes_c11585_AS	0.353765	11.9903
ruditapesP_c17711	2.48453	5.00458	hypothetical protein BRAFLDRAFT_9963 [Branchiostoma floridae]						ruditapes_c11614_S	4.63461	10.2028
ruditapesP_c10575	1.51065	5.08411	hypothetical protein CLOBAR_823 [Clostridium bartlettii DSM 16795]						ruditapes_c11655_S	1.92549	10.6858
ruditapesP2_c1879_1	1.55025	4.28603	hypothetical protein LOC791165 [Danio rerio]	ENSDARG00000063254	ENSDARP00000086702				ruditapes_c11705_AS	0.377729	10.6858
ruditapes_lrc38869_AS	2.69575	6.65707	hypothetical protein NCER_100057 [Nosema ceranae BRL01]	ENSDARG00000035423	ENSDARP00000051336				ruditapes_c11712_S	0.547593	11.6256
ruditapesP_c7545	2.55941	5.34433	hypoxia-inducible factor 1 alpha						ruditapes_c11733_S	2.53628	11.9903
ruditapesP_c11827_2	0.287202	9.12126	iduronate-2-sulfatase	ENSDARG00000071699	ENSDARP00000096983				ruditapes_c11796_AS	3.03977	9.10862
ruditapesN_c24366	1.95518	8.59597	ik down-regulator of hla ii	ENSDARG00000004161	ENSDARP00000009186				ruditapes_c11817_S	1.68593	11.9903
ruditapesP_c1683_1	3.14794	8.19493	immunity adhesion receptor cd29l2	ENSDARG00000015081	ENSDARP00000004174				ruditapes_c11821_S	0.141818	7.19419
ruditapesP_s40332	0.454755	5.71581	inhibitor of apoptosis protein 1	ENSDARG00000016143	ENSDARP00000013586				ruditapes_c11826_AS	2.39003	9.10862
ruditapesP_c8366_2	3.02752	8.59597	inhibitor of apoptosis protein 1	ENSDARG00000078642	ENSDARP00000102858				ruditapes_c11830_S	3.30457	12.4938
ruditapesP_c8366_1	3.18433	8.59597	inhibitor of apoptosis protein 1	ENSDARG00000078642	ENSDARP00000102858				ruditapes_c11848_AS	2.50321	6.7723
ruditapesN_c1161	0.532621	5.50214	inhibitor of dna binding 2	ENSDARG00000045131	ENSDARP00000066371				ruditapes_c11908_S	1.60427	11.9903
ruditapesP_c18475_2	1.94203	0	inhibitor of growth	ENSDARG00000022413	ENSDARP00000034139				ruditapes_c1192_S	2.15749	11.9903
ruditapesP_c18475_1	1.80556	2.87219	inhibitor of growth	ENSDARG00000022413	ENSDARP00000034139				ruditapes_c12001_AS	2.1832	12.4938
ruditapesP2_c1124_2	1.89771	3.2428	inhibitor of growth member 5	ENSDARG00000022413	ENSDARP00000034139				ruditapes_c12017_AS	2.27624	6.7723
ruditapesP2_c1124_1	1.90507	3.2428	inhibitor of growth member 5	ENSDARG00000022413	ENSDARP00000034139				ruditapes_c12032_S	3.06766	10.6858
ruditapesP_c18123	6.02208	5.38393	innexin family protein						ruditapes_c12052_S	0.097712	9.33177
ruditapesP_c10686_1	1.85374	5.19237	isoform b	ENSDARG00000033380	ENSDARP00000041190				ruditapes_c12078_S	4.04751	11.6256
ruditapesP_c2097	1.58925	7.64581	isoform c						ruditapes_c12198_S	5.729	5.41784
ruditapesN_c11868	3.13349	6.65707	isoform c						ruditapes_c12274_S	3.04107	4.98688
ruditapesP_c610	2.95844	5.08411	isoform g						ruditapes_c12304_S	25.6225	12.4938
ruditapesP_c9997	2.68223	6.65707	jumonji domain containing 1a	ENSDARG00000079939	ENSDARP00000098170				ruditapes_c12306_AS	2.17588	12.4938
ruditapesP2_c726	2.32101	6.65707	kallikrein plasma (fletcher factor) 1	ENSDARG00000060313	ENSDARP00000079263				ruditapes_c12384_S	2.73842	8.22126
ruditapesP_lrc36360_1	0.590525	8.19493	kallikrein plasma (fletcher factor) 1	ENSDARG00000079393	ENSDARP00000100259				ruditapes_c12453_S	0.382937	9.33177
ruditapesP_lrc33306_1	2.53758	9.12126	kallikrein plasma (fletcher factor) 1	ENSDARG00000056765	ENSDARP00000061480				ruditapes_c12566_AS	3.14494	8.81609
ruditapesP_c18161	2.09821	6.65707	kazal-type serine protease inhibitor domain-containing protein	ENSDARG00000015559	ENSDARP00000007964				ruditapes_c12566_S	3.71817	10.2028
ruditapesP_lrc10660	3.43985	5.19237	kazal-type serine proteinase inhibitor						ruditapes_c12607_AS	0.626105	11.9903
ruditapesP_c4266	3.73587	2.87219	kl-2 1-beta dynein heavy chain	ENSDARG00000000606	ENSDARP00000054387				ruditapes_c12651_AS	0.435779	9.33177
ruditapesP_c8698	9.65163	2.87219	l1 cell adhesion molecule	ENSDARG00000015025	ENSDARP00000055129				ruditapes_c12658_AS	2.31397	7.88156
ruditapes2_c1008_AS	0.569158	5.50214	laminin receptor 1	ENSDARG00000019181	ENSDARP00000101074				ruditapes_c12669_S	0.566279	12.4938
ruditapes_lrc7516_S	0.555272	7.64581	laminin receptor 1	ENSDARG00000019181	ENSDARP00000101074				ruditapes_c12689_S	0.459766	9.33177
ruditapes_lrc32494_S	0.479423	6.15001	laminin receptor 1	ENSDARG00000019181	ENSDARP00000101074				ruditapes_c12749_AS	7.30119	6.7723
ruditapes_c13576_S	3.01075	3.2428	large homolog 2	ENSDARG00000076691	ENSDARP00000009958				ruditapes_c12749_S	1.65325	11.9903
ruditapesP_c9495_2	2.91305	5.38393	large neutral amino acids	ENSDARG00000008100	ENSDARP00000070263				ruditapes_c12751_S	1.55551	12.4938
ruditapesP_c9495_1	2.59634	8.19493	large neutral amino acids	ENSDARG00000008100	ENSDARP00000070263				ruditapes_c12766_S	1.54244	12.4938
ruditapesN_lrc22371	0.206856	8.59597	large subunit ribosomal protein 2	ENSDARG00000014867	ENSDARP00000005651				ruditapes_c12818_AS	2.7813	12.4938
ruditapes2_c5219_S	1.76351	5.38393	large subunit ribosomal protein 3	ENSDARG00000035871	ENSDARP00000052081				ruditapes_c12885_S	2.89714	12.4938
ruditapesP_c22546	0.265031	6.65707	lectin c-type domain protein						ruditapes_c12912_S	1.72071	11.6256
ruditapesP_c17999	1.53859	8.59597	leucine- glioma inactivated 1	ENSDARG00000058421	ENSDARP00000075741				ruditapes_c12922_S	0.418154	9.33177
ruditapesP_c24387_2	4.12146	5.19237	leucine rich repeat containing 4	ENSDARG00000017708	ENSDARP00000016699				ruditapes_c12935_AS	1.99645	11.6256
ruditapesP_c24387_1	4.61265	5.08411	leucine rich repeat containing 4	ENSDARG00000017708	ENSDARP00000016699				ruditapes_c12990_S	2.6834	8.81609
ruditapesP_c29379_1	0.592924	8.19493	leucine rich repeat containing 48	ENSDARG00000041300	ENSDARP00000060526				ruditapes_c13057_S	1.9116	9.10862
ruditapesP_s38976_2	1.58245	7.26433	leucine rich repeat containing 59	ENSDARG00000071426	ENSDARP00000096361				ruditapes_c13070_S	1.59121	11.9903
ruditapesP_s38976_1	1.65273	6.15001	leucine rich repeat containing 59	ENSDARG00000071426	ENSDARP00000096361				ruditapes_c13092_AS	19.3037	11.9903
ruditapesP_lrc36281_2	1.59146	8.59597	leucine rich repeat containing 59	ENSDARG00000071426	ENSDARP00000096361				ruditapes_c13152_S	7.45616	10.2028
ruditapesP_lrc36281_1	1.63001	6.65707	leucine rich repeat containing 59	ENSDARG00000071426	ENSDARP00000096361				ruditapes_c13172_S	3.29234	10.2028
ruditapesP_lrc35038_2	1.81891	5.08411	leucine rich repeat containing 59	ENSDARG00000071426	ENSDARP00000096361				ruditapes_c13277_S	2.33452	6.7723
ruditapesP_lrc35038_1	1.75201	5.19237	leucine rich repeat containing 59	ENSDARG00000071426	ENSDARP00000096361				ruditapes_c13317_AS	2.3015	12.4938
ruditapesP_lrc34633_2	1.80325	7.64581	leucine rich repeat containing 59	ENSDARG00000071426	ENSDARP00000096361				ruditapes_c13341_AS	2.00337	7.69904
ruditapesP_lrc34633_1	1.65466	6.15001	leucine rich repeat containing 59	ENSDARG00000071426	ENSDARP00000096361				ruditapes_c13360_S	0.513795	11.6256
ruditapesP2_c1770	2.30204	5.08411	leukocyte receptor cluster member 9						ruditapes_c13361_S	1.50013	12.4938
ruditapesP2_c535_1	2.86486	9.12126	-like protein 2	ENSDARG00000039915	ENSDARP00000058384				ruditapes_c13381_AS	4.26183	8.81609
ruditapesP2_c3252_2	0.621678	4.80989	lipopolysaccharide-induced tumor necrosis factor-alpha factor homolog	ENSDARG00000052666	ENSDARP00000069049				ruditapes_c13384_S	3.1554	10.2028
ruditapesP2_c3252_1	0.637651	4.38025	lipopolysaccharide-induced tumor necrosis factor-alpha factor homolog	ENSDARG00000052666	ENSDARP00000069049				ruditapes_c13392_AS	4.09298	9.10862
ruditapesP_c7683	1.77515	7.26433	low density lipoprotein receptor	ENSDARG00000070074	ENSDARP00000093330				ruditapes_c13413_S	1.79233	11.9903
ruditapes_c19437_S	3.10259	5.38393	lycerol kinase family member (dgk-1)	ENSDARG00000027724	ENSDARP00000018318				ruditapes_c13469_AS	3.16542	7.69904
ruditapesP_c3099	1.59356	7.64581	lysosomal-associated transmembrane	ENSDARG00000035870	ENSDARP00000052079				ruditapes_c13511_S	8.84858	0
ruditapesP_s37692	0.55431	5.34433	lysozyme						ruditapes_c13553_AS	1.98336	7.88156
ruditapesP_s36177	0.535654	8.19493	lysozyme						ruditapes_c1359_S	2.22143	8.81609
ruditapesP_lrc34046	0.637458	9.12126	malate dehydrogenase nad	ENSDARG00000017772	ENSDARP00000023121				ruditapes_c13592_AS	2.74246	10.6858
ruditapesP2_c5154_2	3.34558	7.64581	mannose c type 1-like 1	ENSDARG00000035891	ENSDARP00000024325				ruditapes_c1364_S	9.56715	7.88156
ruditapesP2_c5154_1	3.6981	7.26433	mannose c type 1-like 1	ENSDARG00000035891	ENSDARP00000024325				ruditapes_c13648_S	3.0564	8.81609
ruditapesP_c10094	0.496512	7.26433	mannose c type 2						ruditapes_c13692_AS	0.458457	7.19419
ruditapesP_c28788	4.17687	4.7471	matrilin 3	ENSDARG00000009090	ENSDARP00000099654				ruditapes_c13707_S	0.2903	10.6858
ruditapesN2_c1507	0.0829251	7.64581	matrilin 3b	ENSDARG00000069265	ENSDARP00000091426				ruditapes_c13841_S	2.02415	8.81609
ruditapesP_c3186	2.96951	6.15001	max dimerization protein 1	ENSDARG00000032039	ENSDARP00000090420				ruditapes_c13845_AS	1.96686	8.81609
ruditapesP_c14666_2	4.74585	5.836	member ras oncogene family	ENSDARG00000020261	ENSDARP00000003571				ruditapes_c13900_AS	3.42286	10.2028
ruditapesP_c14666_1	6.21585	6.65707	member ras oncogene family	ENSDARG00000020261	ENSDARP00000003571				ruditapes_c1391_S	0.373341	7.19419
ruditapesN_c16665	4.04927	5.08411	member ras oncogene family	ENSDARG00000020497	ENSDARP00000022120				ruditapes_c13940_AS	2.67342	10.2028
ruditapesP_c9292_2	3.42143	5.836	membrane metallo-endopeptidase	ENSDARG00000061737	ENSDARP00000082762				ruditapes_c13955_AS	5.55773	11.9903
ruditapesP_c9292_1	3.10518	6.15001	membrane metallo-endopeptidase	ENSDARG00000061737	ENSDARP00000082762				ruditapes_c13967_S	13.019	3.95356
ruditapesP_c1438	1.58229	9.12126	metalloproteinase inhibitor 2 precursor	ENSDARG00000075261	ENSDARP00000092838				ruditapes_c13984_S	1.96418	8.22126
ruditapesN_lrc36233	1.93751	7.64581	methyltransferase type 11						ruditapes_c14052_S	1.70419	12.4938
ruditapesP_s38733	1.79958	7.26433	methyltransferase type 12						ruditapes_c14077_AS	0.400812	10.6858
ruditapesP_lrc36799	0.0583389	6.65707	microfibril-associated glycoprotein 4	ENSDARG00000037824	ENSDARP00000055107				ruditapes_c14137_S	3.35471	11.9903
ruditapes_c15762_S	0.344191	7.26433	minichromosome maintenance complex component 2	ENSDARG00000015911	ENSDARP00000049625				ruditapes_c14333_AS	2.22073	6.7723
ruditapesP_lrc36909	2.62195	5.08411	mitochondrial 28s ribosomal protein	ENSDARG00000024465	ENSDARP00000037794				ruditapes_c14414_S	3.6788	5.69929
ruditapesP_lrc34142_1	0.439164	9.12126	mitochondrial atp synthase gamma-subunit	ENSDARG00000045514	ENSDARP00000066929				ruditapes_c14421_S	1.84526	8.81609
ruditapes2_lrc1551_AS	0.519701	8.19493	mitochondrial atp synthase lipid binding protein precursor	ENSDARG00000009447	ENSDARP00000014252				ruditapes_c14438_S	0.491192	9.33177
ruditapesP_lrc34390	0.394043	5.00458	mitochondrial cytochrome c oxidase polypeptide vb						ruditapes_c14481_S	1.59896	10.2028
ruditapesP2_c3760	0.404264	4.80989	mitochondrial cytochrome c oxidase subunit 5b isoform 1	ENSDARG00000068738	ENSDARP00000090311				ruditapes_c14488_AS	0.507958	11.6256
ruditapesP_lrc32289	0.38467	4.18862	mitochondrial cytochrome c oxidase subunit 5b isoform 1	ENSDARG00000068738	ENSDARP00000090311				ruditapes_c14542_AS	4.64565	10.6858
ruditapesP_c7200_2	1.56996	6.15001	mitochondrial import inner membrane translocase subunit tim13	ENSDARG00000058297	ENSDARP00000075599				ruditapes_c14595_AS	2.11761	10.2028
ruditapesP_c7200_1	1.64225	5.38393	mitochondrial import inner membrane translocase subunit tim13	ENSDARG00000058297	ENSDARP00000075599				ruditapes_c14626_AS	3.13013	11.6256
ruditapesP_c18346_2	0.513588	8.59597	mitochondrial malate dehydrogenase nad	ENSDARG00000043371	ENSDARP00000063661				ruditapes_c14645_AS	2.90457	11.9903
ruditapesP_c18346_1	0.504875	5.71581	mitochondrial malate dehydrogenase nad	ENSDARG00000043371	ENSDARP00000063661				ruditapes_c14678_AS	1.94364	11.6256
ruditapesP_c2702	1.64018	8.19493	mitochondrial ribosomal	ENSDARG00000071468	ENSDARP00000096469				ruditapes_c14701_S	1.74134	11.6256
ruditapesP2_c5762_2	2.49254	5.34433	mitochondrial ribosomal protein s18a	ENSDARG00000024465	ENSDARP00000037794				ruditapes_c14703_S	18.104	8.81609
ruditapesP2_c5762_1	2.47679	5.19237	mitochondrial ribosomal protein s18a	ENSDARG00000024465	ENSDARP00000037794				ruditapes_c14705_AS	0.307476	7.19419
ruditapesP_s38430_2	2.49964	4.87403	mitochondrial ribosomal protein s18a	ENSDARG00000024465	ENSDARP00000037794				ruditapes_c14737_AS	2.37845	8.81609
ruditapesP_s38430_1	2.75566	5.08411	mitochondrial ribosomal protein s18a	ENSDARG00000024465	ENSDARP00000037794				ruditapes_c14852_AS	0.474338	11.9903
ruditapesP_lrc35446_2	2.45709	5.34433	mitochondrial ribosomal protein s18a	ENSDARG00000024465	ENSDARP00000037794				ruditapes_c15062_AS	0.296294	9.33177
ruditapesP_lrc35446_1	2.45549	5.836	mitochondrial ribosomal protein s18a	ENSDARG00000024465	ENSDARP00000037794				ruditapes_c15249_AS	2.25687	11.6256
ruditapesP_lrc34641_2	2.40814	5.836	mitochondrial ribosomal protein s18a	ENSDARG00000024465	ENSDARP00000037794				ruditapes_c15381_AS	2.7609	5.69929
ruditapesP_lrc34641_1	2.45317	5.38393	mitochondrial ribosomal protein s18a	ENSDARG00000024465	ENSDARP00000037794				ruditapes_c15394_S	8.73542	8.81609
ruditapesP_lrc33797_2	2.46695	2.87219	mitochondrial ribosomal protein s18a	ENSDARG00000024465	ENSDARP00000037794				ruditapes_c15435_S	2.54365	12.4938
ruditapesP_lrc33797_1	2.59681	5.19237	mitochondrial ribosomal protein s18a	ENSDARG00000024465	ENSDARP00000037794				ruditapes_c15470_S	3.37861	11.6256
ruditapesP_lrc36512	0.125724	5.24488	mitochondrial ubiquinol-cytochrome c reductase hinge protein	ENSDARG00000059128	ENSDARP00000076588				ruditapes_c15473_AS	3.56187	11.9903
ruditapes_c12960_S	4.21613	4.7471	mitogen-activated protein kinase kinase 4	ENSDARG00000077177	ENSDARP00000101456				ruditapes_c15521_S	1.88748	8.81609
ruditapesP_c24907	2.63263	4.7471	mitogen-activated protein kinase kinase 7						ruditapes_c15585_AS	0.354665	11.6256
ruditapesP_c15407_2	1.7794	7.64581	mrna turnover protein 4 homolog	ENSDARG00000007130	ENSDARP00000104087				ruditapes_c15597_AS	0.413694	10.2028
ruditapesP2_c104_2	3.85608	5.38393	musashi homolog 2	ENSDARG00000032614	ENSDARP00000050648				ruditapes_c15598_S	0.468164	10.2028
ruditapesP2_c104_1	3.58606	5.08411	musashi homolog 2	ENSDARG00000032614	ENSDARP00000050648				ruditapes_c15607_S	4.21476	11.6256
ruditapesP_c182_2	3.7181	5.19237	musashi homolog 2	ENSDARG00000007960	ENSDARP00000013795				ruditapes_c15729_S	1.75182	7.69904
ruditapesP_c182_1	3.57674	5.19237	musashi homolog 2	ENSDARG00000007960	ENSDARP00000013795				ruditapes_c15735_S	0.473672	9.33177
ruditapesP2_c1691	0.533315	7.64581	myc homolog						ruditapes_c15768_AS	2.55429	5.69929
ruditapes2_c281_AS	2.45586	7.64581	myosin alkali light chain 1	ENSDARG00000029321	ENSDARP00000066500				ruditapes_c15809_AS	2.27378	10.2028
ruditapes_c12632_S	2.0628	8.59597	myosin heavy chain	ENSDARG00000071433	ENSDARP00000046047				ruditapes_c15907_AS	2.26354	12.4938
ruditapesP_c935	0.652146	9.12126	myospheroid	ENSDARG00000044318	ENSDARP00000065056				ruditapes_c15965_AS	1.80018	11.9903
ruditapesP2_c2914_2	1.67216	5.38393	naaladase ii protein	ENSDARG00000021383	ENSDARP00000088080				ruditapes_c15976_S	1.54764	10.2028
ruditapesP2_c2914_1	1.78499	9.12126	naaladase ii protein	ENSDARG00000021383	ENSDARP00000088080				ruditapes_c16068_S	1.60542	8.81609
ruditapes2_lrc4096_S	1.70048	7.64581	NADH dehydrogenase (ubiquinone) 1, alpha/beta subcomplex, 1, 8kDa	ENSDARG00000058463	ENSDARP00000075780				ruditapes_c16139_S	1.93492	10.6858
ruditapes2_lrc4096_AS	1.79922	7.64581	NADH dehydrogenase (ubiquinone) 1, alpha/beta subcomplex, 1, 8kDa	ENSDARG00000058463	ENSDARP00000075780				ruditapes_c16149_S	3.04414	6.7723
ruditapes_lrc32779_AS	1.83458	7.64581	NADH dehydrogenase (ubiquinone) 1, alpha/beta subcomplex, 1, 8kDa	ENSDARG00000058463	ENSDARP00000075780				ruditapes_c16165_AS	6.65164	6.7723
ruditapesP_c11833	0.504553	7.26433	nadh dehydrogenase subunit 5	ENSDARG00000063921	ENSDARP00000087879				ruditapes_c16320_S	1.55489	11.9903
ruditapes_c18768_AS	0.397926	5.24488	nadh-ubiquinone oxidoreductase fe-s protein 2	ENSDARG00000007526	ENSDARP00000098175				ruditapes_c16427_S	4.41837	8.81609
ruditapesP_lrc11037_2	1.58239	5.38393	nadh-ubiquinone oxidoreductase subunit	ENSDARG00000042469	ENSDARP00000062277				ruditapes_c16494_AS	2.77167	6.7723
ruditapesP_lrc11037_1	1.5146	7.64581	nadh-ubiquinone oxidoreductase subunit	ENSDARG00000042469	ENSDARP00000062277				ruditapes_c16520_AS	26.9168	0
ruditapes_lrc34699_S	1.72783	5.836	nascent polypeptide-associated complex subunit alpha	ENSDARG00000005513	ENSDARP00000025953				ruditapes_c16563_AS	2.22467	8.81609
ruditapesN_c16706	1.71848	5.08411	nervana 2	ENSDARG00000013144	ENSDARP00000003281				ruditapes_c16570_AS	0.361715	9.33177
ruditapesP_c8300_2	2.87407	2.87219	nicotinamide mononucleotide	ENSDARG00000055893	ENSDARP00000072762				ruditapes_c16602_AS	50.2468	11.9903
ruditapesP_c8300_1	2.93535	3.2428	nicotinamide mononucleotide	ENSDARG00000055893	ENSDARP00000072762				ruditapes_c16608_AS	1.98584	10.6858
ruditapesP_c25051	2.2169	7.26433	nima (never in mitosis gene a)-related kinase 7	ENSDARG00000056966	ENSDARP00000073991				ruditapes_c16631_AS	3.09381	8.81609
ruditapesP_c21036_2	2.10566	8.59597	nipsnap1 protein	ENSDARG00000005320	ENSDARP00000026717				ruditapes_c16688_S	2.20857	7.88156
ruditapesP_c21036_1	2.2058	7.64581	nipsnap1 protein	ENSDARG00000005320	ENSDARP00000026717				ruditapes_c16808_S	2.57034	9.10862
ruditapesP_c28266_2	3.68965	9.12126	nitrilase member 2	ENSDARG00000017590	ENSDARP00000042280				ruditapes_c1684_S	0.598181	11.6256
ruditapes_c19772_AS	4.13085	7.64581	nitrogen fixation protein	ENSDARG00000035596	ENSDARP00000051606				ruditapes_c16930_AS	2.51473	11.9903
ruditapesP_c7414_2	0.546309	5.34433	nonmuscle myosin essential light chain	ENSDARG00000033738	ENSDARP00000025083				ruditapes_c16943_AS	2.65518	6.7723
ruditapesP_c7414_1	0.535431	5.71581	nonmuscle myosin essential light chain	ENSDARG00000033738	ENSDARP00000025083				ruditapes_c16948_S	3.03318	8.81609
ruditapesP_c1531_2	2.5012	4.28603	non-pou domain octamer-binding	ENSDARG00000011564	ENSDARP00000020522				ruditapes_c16950_S	1.60952	8.22126
ruditapesP_c1531_1	2.51943	3.2428	non-pou domain octamer-binding	ENSDARG00000011564	ENSDARP00000020522				ruditapes_c1696_AS	2.23845	12.4938
ruditapesP_s35737	1.76386	7.26433	novel protein (zgc:1919)	ENSDARG00000034753	ENSDARP00000050229				ruditapes_c16985_AS	2.86662	6.7723
ruditapesP_c20087	2.89775	5.38393	novel protein containing sulfotransferase domain	ENSDARG00000028275	ENSDARP00000034116				ruditapes_c16998_AS	2.39306	11.9903
ruditapesP_c9434	2.27792	9.12126	Novel protein similar to vertebrate Usher syndrome 2A (Autosomal recessive, mild) (USH2A) [Source:UniProtKB/TrEMBL;Acc:Q1MTD2	ENSDARG00000029482	ENSDARP00000080636				ruditapes_c17015_S	2.60826	3.95356
ruditapes_c27506_S	0.394635	9.12126	novel protein vertebrate low density lipo protein 1b (deleted in tumors)	ENSDARG00000061517	ENSDARP00000082233				ruditapes_c17049_AS	2.04059	12.4938
ruditapes_c27506_AS	0.32036	7.64581	novel protein vertebrate low density lipo protein 1b (deleted in tumors)	ENSDARG00000061517	ENSDARP00000082233				ruditapes_c17109_S	2.25828	7.88156
ruditapesN2_c3889	1.60849	8.19493	nucleolar protein 5a	ENSDARG00000012820	ENSDARP00000093210				ruditapes_c17117_AS	2.81046	6.7723
ruditapesP_lrc37660_2	1.54698	8.19493	nucleoside diphosphate kinase	ENSDARG00000076706	ENSDARP00000099319				ruditapes_c17213_S	0.578369	9.33177
ruditapesP_lrc37660_1	1.59414	8.59597	nucleoside diphosphate kinase	ENSDARG00000076706	ENSDARP00000099319				ruditapes_c17219_S	4.0847	5.69929
ruditapesN_c9628	1.98345	5.19237	orf2-encoded protein						ruditapes_c17296_AS	6.07746	8.81609
ruditapesP_c4622_2	14.1075	8.19493	ornithine decarboxylase antizyme	ENSDARG00000071403	ENSDARP00000096305				ruditapes_c17336_S	2.43283	8.81609
ruditapesP_c4622_1	13.7977	8.59597	ornithine decarboxylase antizyme	ENSDARG00000071403	ENSDARP00000096305				ruditapes_c17356_S	0.117853	11.9903
ruditapesN_lrc32898	3.10919	7.64581	osteoblast specific factor	ENSDARG00000061219	ENSDARP00000021177				ruditapes_c1736_AS	1.64013	12.4938
ruditapesP_c9255_2	3.38597	5.71581	par-6 gamma	ENSDARG00000036090	ENSDARP00000052392				ruditapes_c17366_AS	3.2396	12.4938
ruditapesP_c9255_1	3.03612	7.64581	par-6 gamma	ENSDARG00000036090	ENSDARP00000052392				ruditapes_c17422_AS	7.57129	8.81609
ruditapes_c13063_S	3.10282	7.64581	paramyosin	ENSDARG00000076357	ENSDARP00000078009				ruditapes_c17424_S	3.23632	12.4938
ruditapes_c29200_S	3.19093	4.87403	pbx homeobox protein	ENSDARG00000013615	ENSDARP00000089592				ruditapes_c17475_S	0.406949	7.69904
ruditapesP_c36958	5.275	8.59597	peptidoglycan recognition protein l	ENSDARG00000068382	ENSDARP00000064847				ruditapes_c17512_AS	2.62549	6.7723
ruditapesP_s39589_2	0.627972	9.12126	peptidyl-prolyl cis-trans isomerase FKBP1B [Source:RefSeq peptide;Acc:NP_957106]	ENSDARG00000052625	ENSDARP00000021881				ruditapes_c17527_AS	2.23972	8.22126
ruditapesP_c5371	2.60747	5.38393	peptidyl-prolyl cis-trans isomerase h	ENSDARG00000041530	ENSDARP00000060876				ruditapes_c17530_AS	1.90443	8.22126
ruditapesP2_c736_2	2.62347	5.71581	peptidylprolyl isomerase b (cyclophilin b)	ENSDARG00000052887	ENSDARP00000069300				ruditapes_c17551_S	1.62086	12.4938
ruditapesP2_c736_1	2.66065	5.38393	peptidylprolyl isomerase b (cyclophilin b)	ENSDARG00000052887	ENSDARP00000069300				ruditapes_c17590_S	2.65639	11.9903
ruditapesP_c4268_2	2.54746	6.15001	peptidylprolyl isomerase b (cyclophilin b)	ENSDARG00000052887	ENSDARP00000069300				ruditapes_c17615_S	1.68247	11.6256
ruditapesP_c4268_1	2.63052	7.64581	peptidylprolyl isomerase b (cyclophilin b)	ENSDARG00000052887	ENSDARP00000069300				ruditapes_c1768_AS	0.345458	11.9903
ruditapes2_lrc4787_S	1.58064	5.38393	peptidylprolyl isomerase f (cyclophilin f)	ENSDARG00000052842	ENSDARP00000069254				ruditapes_c17700_S	0.458153	8.38073
ruditapesP_c12133	1.72348	5.19237	peripheral myelin protein 22a	ENSDARG00000032724	ENSDARP00000050209				ruditapes_c17724_S	1.77161	8.81609
ruditapesP2_c3672_1	0.349363	8.59597	peripheral-type benzodiazepine receptor	ENSDARG00000026655	ENSDARP00000037745				ruditapes_c17781_AS	3.88708	7.88156
ruditapesP_c7551_2	3.46013	5.34433	phenylalanyl-trna synthetase beta	ENSDARG00000053138	ENSDARP00000069614				ruditapes_c17797_S	2.96149	8.81609
ruditapesP_c7551_1	3.28554	5.19237	phenylalanyl-trna synthetase beta	ENSDARG00000053138	ENSDARP00000069614				ruditapes_c17854_AS	2.26984	8.81609
ruditapesP_c7349_2	2.45633	3.2428	phosphatase and actin regulator 1	ENSDARG00000027172	ENSDARP00000091924				ruditapes_c17902_AS	11.5025	6.7723
ruditapesP_c7349_1	2.38184	3.2428	phosphatase and actin regulator 1	ENSDARG00000027172	ENSDARP00000091924				ruditapes_c17907_AS	3.1155	10.2028
ruditapesP_c20006	1.86873	6.65707	phosphodiesterase 12	ENSDARG00000030964	ENSDARP00000067607				ruditapes_c17925_AS	2.70992	10.2028
ruditapesP2_c2698_2	2.01453	4.7471	phospholipase eta 2	ENSDARG00000040684	ENSDARP00000059592				ruditapes_c18090_AS	0.374803	12.4938
ruditapesP2_c2698_1	1.96491	3.2428	phospholipase eta 2	ENSDARG00000040684	ENSDARP00000059592				ruditapes_c18094_S	1.50045	10.2028
ruditapesN_c26218	2.57095	2.39349	pogo transposable						ruditapes_c18224_AS	2.97729	6.7723
ruditapes_lrc34723_S	1.72784	8.59597	ppia protein	ENSDARG00000009212	ENSDARP00000003641				ruditapes_c18229_S	2.27348	12.4938
ruditapes_lrc33986_S	1.74699	6.65707	ppia protein	ENSDARG00000009212	ENSDARP00000003641				ruditapes_c18269_S	2.41615	11.9903
ruditapesP_c23307	0.356867	6.15001	pr domain containing 4	ENSDARG00000071815	ENSDARP00000097271				ruditapes_c18286_S	18.3664	3.95356
ruditapesP2_c2501	1.7861	5.836	predicted protein [Capsaspora owczarzaki ATCC 30864]	ENSDARG00000068582	ENSDARP00000090007				ruditapes_c18306_S	3.65054	12.4938
ruditapesP2_c6731	1.5511	5.836	predicted protein [Nematostella vectensis]						ruditapes_c18327_S	0.481955	11.6256
ruditapesP_c30829	0.415685	6.65707	predicted protein [Nematostella vectensis]						ruditapes_c18356_AS	1.77873	7.88156
ruditapesP_c27739	0.260906	5.34433	predicted protein [Nematostella vectensis]	ENSDARG00000058821	ENSDARP00000076198				ruditapes_c18361_AS	11.9203	2.92564
ruditapesP_c11327	6.7315	7.64581	predicted protein [Nematostella vectensis]						ruditapes_c18363_AS	0.441643	10.2028
ruditapesN_c24932	3.37645	5.08411	predicted protein [Nematostella vectensis]						ruditapes_c18409_AS	2.20722	8.22126
ruditapesP2_lrc5779_2	0.610985	8.59597	predicted protein [Thalassiosira pseudonana CCMP1335] >gb|EED91010.1| predicted protein [Thalassiosira pseudonana CCMP1335]	ENSDARG00000052625	ENSDARP00000021881				ruditapes_c18414_AS	0.454645	8.38073
ruditapesP2_lrc5779_1	0.643299	8.59597	predicted protein [Thalassiosira pseudonana CCMP1335] >gb|EED91010.1| predicted protein [Thalassiosira pseudonana CCMP1335]	ENSDARG00000052625	ENSDARP00000021881				ruditapes_c18463_S	0.43565	12.4938
ruditapesP_c10937	0.380768	8.59597	PREDICTED: hypothetical protein [Ciona intestinalis]						ruditapes_c18483_S	48.6673	8.81609
ruditapesP_c13003	0.1638	5.34433	PREDICTED: hypothetical protein [Homo sapiens]						ruditapes_c18542_S	2.73302	11.9903
ruditapes_c23234_AS	0.381034	8.19493	PREDICTED: hypothetical protein [Homo sapiens]						ruditapes_c18575_AS	6.92397	11.9903
ruditapesP2_c209	0.179213	8.19493	PREDICTED: hypothetical protein [Hydra magnipapillata]						ruditapes_c18709_AS	2.12716	6.7723
ruditapesP_c23096	0.477633	6.65707	PREDICTED: hypothetical protein [Hydra magnipapillata]						ruditapes_c18843_AS	3.38572	5.69929
ruditapes2_c805_S	0.546896	5.836	PREDICTED: hypothetical protein [Rattus norvegicus]						ruditapes_c18843_S	2.1575	11.9903
ruditapes2_c805_AS	0.355873	5.71581	PREDICTED: hypothetical protein [Rattus norvegicus]						ruditapes_c18935_S	2.11619	5.69929
ruditapesP_c16719_2	0.639989	9.12126	PREDICTED: hypothetical protein [Saccoglossus kowalevskii]	ENSDARG00000076755	ENSDARP00000103808				ruditapes_c18948_AS	2.96876	8.81609
ruditapesP_c9410	1.54729	7.64581	PREDICTED: hypothetical protein [Strongylocentrotus purpuratus]						ruditapes_c19021_AS	0.0628095	7.19419
ruditapesP_c29703	3.13706	5.38393	PREDICTED: hypothetical protein [Strongylocentrotus purpuratus]						ruditapes_c1907_AS	0.597278	10.6858
ruditapesP_c16274	3.12605	4.7471	PREDICTED: hypothetical protein [Strongylocentrotus purpuratus]	ENSDARG00000036462	ENSDARP00000052970				ruditapes_c1907_S	0.444741	9.33177
ruditapesN_c26124	4.0754	6.15001	PREDICTED: hypothetical protein, partial [Homo sapiens]						ruditapes_c19213_S	5.91405	10.2028
ruditapesP_c1174	0.125071	6.15001	PREDICTED: kielin/chordin-like protein-like [Xenopus (Silurana) tropicalis]	ENSDARG00000021389	ENSDARP00000010799				ruditapes_c19215_S	39.7082	3.95356
ruditapes_c27418_S	2.27704	5.38393	PREDICTED: similar to ENSANGP24799 [Strongylocentrotus purpuratus]	ENSDARG00000053205	ENSDARP00000103774				ruditapes_c19288_S	3.62199	10.6858
ruditapesP2_c2422	0.582625	6.65707	PREDICTED: similar to MGC82900 protei	ENSDARG00000078111	ENSDARP00000103948				ruditapes_c19420_S	3.77471	11.6256
ruditapesN_c5968	0.345156	6.15001	PREDICTED: similar to otoferlin, partial [Hydra magnipapillata]						ruditapes_c19422_S	4.13134	8.81609
ruditapesN_c25781	3.15693	7.64581	PREDICTED: similar to transposase [Strongylocentrotus purpuratus]						ruditapes_c19435_AS	2.27221	5.69929
ruditapesP_c12256_1	0.621066	8.19493	presenilin sel-12	ENSDARG00000004870	ENSDARP00000030180				ruditapes_c19489_AS	2.84178	8.81609
ruditapesN2_c750	0.353888	8.59597	primary mesenchyme specific protein msp13-related-2						ruditapes_c1951_S	5.30648	6.7723
ruditapesP_c9917_2	2.8956	5.38393	prohormone convertase 2	ENSDARG00000019451	ENSDARP00000037615				ruditapes_c19510_AS	3.11185	10.2028
ruditapesP_c9917_1	2.88076	6.65707	prohormone convertase 2	ENSDARG00000019451	ENSDARP00000037615				ruditapes_c19651_AS	1.66887	8.81609
ruditapesN_c19710	0.207551	5.50214	prolyl-trna synthetase associated region						ruditapes_c19667_S	2.72514	11.6256
ruditapesP_c10265_2	3.94614	5.08411	proprotein convertase subtilisin kexin type 1	ENSDARG00000002600	ENSDARP00000004083				ruditapes_c19687_S	2.71528	11.9903
ruditapesP_c15636_2	3.1816	8.59597	prosaposin	ENSDARG00000013968	ENSDARP00000045068				ruditapes_c19751_S	2.68315	10.2028
ruditapesP_c15636_1	3.17185	8.19493	prosaposin	ENSDARG00000013968	ENSDARP00000045068				ruditapes_c19928_AS	2.65097	11.6256
ruditapes2_c3469_S	0.360435	6.15001	proteasome ( macropain) 26s 1	ENSDARG00000030537	ENSDARP00000030555				ruditapes_c19928_S	6.70758	3.95356
ruditapes_c28069_AS	2.75521	6.65707	proteasome ( macropain) 26s non- 8	ENSDARG00000020454	ENSDARP00000025160				ruditapes_c19929_AS	2.65776	5.41784
ruditapesP2_c3895_2	1.78353	8.19493	proteasome maturation protein	ENSDARG00000032296	ENSDARP00000045123				ruditapes_c20115_S	0.290491	11.9903
ruditapesP_c30119_2	0.499945	7.26433	protein (peptidyl-prolyl cis trans isomerase) nima- 4	ENSDARG00000004527	ENSDARP00000023444				ruditapes_c20124_S	2.84735	10.6858
ruditapes2_c2225_S	1.95794	4.7471	protein phosphatase regulatory subunit b epsilon isoform	ENSDARG00000069118	ENSDARP00000091097				ruditapes_c20144_AS	7.39698	12.4938
ruditapesP_c12121_2	3.22084	9.12126	purine-rich binding protein-alpha	ENSDARG00000067591	ENSDARP00000101909				ruditapes_c20154_S	5.89364	12.4938
ruditapesP_c8668_2	2.44974	8.19493	purple acid	ENSDARG00000063667	ENSDARP00000087672				ruditapes_c20227_AS	3.32623	11.9903
ruditapesP_c8668_1	2.41913	7.26433	purple acid	ENSDARG00000063667	ENSDARP00000087672				ruditapes_c20242_AS	2.13422	10.2028
ruditapesP_c14008_2	2.34626	5.38393	purple acid	ENSDARG00000063667	ENSDARP00000087672				ruditapes_c20311_AS	0.418372	9.33177
ruditapesP_c14008_1	2.28283	5.71581	purple acid	ENSDARG00000063667	ENSDARP00000087672				ruditapes_c20323_S	9.52912	10.6858
ruditapesP_c616	2.18722	5.38393	pyruvate dehydrogenase						ruditapes_c20363_S	3.44749	11.6256
ruditapes_c8101_S	0.588569	5.836	radial spoke head 9 homolog	ENSDARG00000017355	ENSDARP00000017411				ruditapes_c2037_AS	4.91891	8.81609
ruditapesP_c18212_1	2.27928	8.59597	ras-related protein ric2	ENSDARG00000041450	ENSDARP00000060765				ruditapes_c20437_S	2.24671	8.81609
ruditapes_lrc32649_AS	1.5131	5.71581	receptor of activated kinase c 1	ENSDARG00000041619	ENSDARP00000061000				ruditapes_c20471_AS	3.52059	9.10862
ruditapesP2_c2564_2	1.95485	5.38393	reelin	ENSDARG00000077935	ENSDARP00000010687				ruditapes_c20484_AS	38.1889	8.22126
ruditapesP2_c2564_1	2.12786	5.19237	reelin	ENSDARG00000077935	ENSDARP00000010687				ruditapes_c20514_S	3.16432	8.81609
ruditapes_c16371_AS	0.333162	7.64581	regulator of g-protein signalling 12	ENSDARG00000009610	ENSDARP00000040533				ruditapes_c20525_AS	2.1665	6.7723
ruditapesN_c28496	2.02145	7.26433	relish	ENSDARG00000039473	ENSDARP00000072751				ruditapes_c20540_AS	3.49136	8.81609
ruditapesP_c10287	1.74951	8.59597	reverse transcriptase						ruditapes_c20544_AS	1.68712	11.9903
ruditapesP_c10494_2	3.1055	7.64581	rho gtpase activating protein 15	ENSDARG00000062349	ENSDARP00000084485				ruditapes_c20628_AS	4.6052	8.81609
ruditapesP_c10494_1	2.74972	7.64581	rho gtpase activating protein 15	ENSDARG00000062349	ENSDARP00000084485				ruditapes_c20667_AS	2.10891	10.2028
ruditapesP_c8716_2	7.44308	2.87219	rho gtpase activating protein 21	ENSDARG00000052950	ENSDARP00000069369				ruditapes_c20668_S	2.11704	11.9903
ruditapesP_c8716_1	7.01371	4.28603	rho gtpase activating protein 21	ENSDARG00000052950	ENSDARP00000069369				ruditapes_c20708_AS	3.51942	6.7723
ruditapesP_c15167_2	4.7558	8.59597	ribokinase	ENSDARG00000019877	ENSDARP00000030612				ruditapes_c20761_AS	7.91388	8.22126
ruditapesP_c11036_2	0.193499	9.12126	ribonucleotide reductase m2 polypeptide	ENSDARG00000020711	ENSDARP00000008907				ruditapes_c20797_AS	3.44295	11.9903
ruditapes_lrc33899_AS	0.417205	8.19493	ribosomal protein l1	ENSDARG00000025581	ENSDARP00000036951				ruditapes_c20860_AS	2.12957	12.4938
ruditapes_lrc32467_S	2.06338	5.34433	ribosomal protein l11	ENSDARG00000043509	ENSDARP00000063869				ruditapes_c20860_S	2.86192	7.88156
ruditapes_lrc32467_AS	0.63899	9.12126	ribosomal protein l11	ENSDARG00000043509	ENSDARP00000063869				ruditapes_c20884_AS	2.52265	9.10862
ruditapesP_lrc38099	1.99401	5.38393	ribosomal protein l14	ENSDARG00000036174	ENSDARP00000052528				ruditapes_c20896_S	0.110097	10.6858
ruditapesP_s37802_1	1.56267	7.64581	ribosomal protein l17	ENSDARG00000057556	ENSDARP00000074699				ruditapes_c20914_S	0.348656	10.6858
ruditapesP_lrc8460_2	1.5994	7.26433	ribosomal protein l18	ENSDARG00000029533	ENSDARP00000043172				ruditapes_c20920_S	2.04716	8.22126
ruditapesP_lrc8460_1	1.61513	8.19493	ribosomal protein l18	ENSDARG00000029533	ENSDARP00000043172				ruditapes_c20936_S	2.16121	12.4938
ruditapesP_c1966_2	2.88989	5.19237	ribosomal protein l19	ENSDARG00000013307	ENSDARP00000023769				ruditapes_c20980_S	4.28482	11.9903
ruditapesP_s37645	1.50297	5.836	ribosomal protein l21	ENSDARG00000010516	ENSDARP00000016158				ruditapes_c21082_S	1.84556	11.9903
ruditapes2_lrc4956_S	1.75158	2.39349	ribosomal protein l23	ENSDARG00000053457	ENSDARP00000069977				ruditapes_c21109_AS	3.09066	8.81609
ruditapes2_lrc4741_S	1.65118	4.28603	ribosomal protein l23	ENSDARG00000053457	ENSDARP00000069977				ruditapes_c21124_S	1.63824	10.2028
ruditapes2_lrc4555_AS	2.11687	5.38393	ribosomal protein l23	ENSDARG00000053457	ENSDARP00000069977				ruditapes_c21133_S	1.57253	8.81609
ruditapes_lrc34735_AS	1.61549	4.7471	ribosomal protein l23	ENSDARG00000053457	ENSDARP00000069977				ruditapes_c21135_S	0.593239	7.69904
ruditapes_lrc33579_S	1.59792	3.2428	ribosomal protein l23	ENSDARG00000053457	ENSDARP00000069977				ruditapes_c21196_S	1.86677	9.10862
ruditapes_lrc32454_S	1.50095	4.7471	ribosomal protein l23	ENSDARG00000053457	ENSDARP00000069977				ruditapes_c21280_AS	2.0073	11.9903
ruditapesP_c6040_2	0.35535	8.59597	ribosomal protein l24	ENSDARG00000015490	ENSDARP00000020358				ruditapes_c2138_S	2.37185	11.9903
ruditapesP_c6040_1	0.304232	7.64581	ribosomal protein l24	ENSDARG00000015490	ENSDARP00000020358				ruditapes_c21380_S	0.62022	11.9903
ruditapesP2_lrc5930_2	1.55541	5.08411	ribosomal protein l27	ENSDARG00000015128	ENSDARP00000018737				ruditapes_c21437_S	0.0538259	10.6858
ruditapesP2_lrc5930_1	1.53938	5.00458	ribosomal protein l27	ENSDARG00000015128	ENSDARP00000018737				ruditapes_c21668_AS	3.04646	10.2028
ruditapesP_lrc34369_2	1.50473	5.34433	ribosomal protein l27	ENSDARG00000015128	ENSDARP00000018737				ruditapes_c21811_S	3.92067	6.7723
ruditapesP_lrc33766_1	1.50723	5.19237	ribosomal protein l27	ENSDARG00000015128	ENSDARP00000018737				ruditapes_c21825_S	5.68184	8.22126
ruditapesN_lrc33978	1.6855	9.12126	ribosomal protein l27	ENSDARG00000015128	ENSDARP00000018737				ruditapes_c2187_AS	2.49867	9.10862
ruditapesP_lrc39062_2	0.643814	8.19493	ribosomal protein l32	ENSDARG00000054818	ENSDARP00000060004				ruditapes_c21904_AS	6.67936	8.81609
ruditapesP_lrc39062_1	0.609122	5.836	ribosomal protein l32	ENSDARG00000054818	ENSDARP00000060004				ruditapes_c21922_S	7.11854	2.92564
ruditapes2_lrc5554_S	1.5354	8.59597	ribosomal protein l32	ENSDARG00000054818	ENSDARP00000060004				ruditapes_c22061_S	1.60794	10.6858
ruditapesP_c422_2	1.74918	6.65707	ribosomal protein l35	ENSDARG00000018334	ENSDARP00000018594				ruditapes_c22096_S	35.1856	0
ruditapesP_c422_1	1.75006	8.19493	ribosomal protein l35	ENSDARG00000018334	ENSDARP00000018594				ruditapes_c22106_AS	2.17272	10.6858
ruditapesP_c36518_2	1.71383	5.836	ribosomal protein l35	ENSDARG00000018334	ENSDARP00000018594				ruditapes_c22152_S	3.57715	10.2028
ruditapesP_c36518_1	1.79425	6.65707	ribosomal protein l35	ENSDARG00000018334	ENSDARP00000018594				ruditapes_c22185_S	2.92606	10.2028
ruditapes_c38334_S	1.76792	2.87219	ribosomal protein l35	ENSDARG00000018334	ENSDARP00000018594				ruditapes_c2225_S	0.493669	9.33177
ruditapesP2_lrc5368_2	1.62811	5.19237	ribosomal protein l35a						ruditapes_c22301_S	2.68882	10.6858
ruditapesP2_lrc5368_1	1.59812	5.836	ribosomal protein l35a						ruditapes_c22304_S	1.87432	12.4938
ruditapesP2_lrc5113_2	2.44494	4.7471	ribosomal protein l35a						ruditapes_c22409_S	2.80862	12.4938
ruditapesP2_lrc5113_1	2.25119	5.08411	ribosomal protein l35a						ruditapes_c22454_S	2.65198	10.2028
ruditapesP2_lrc4901_2	1.66912	5.34433	ribosomal protein l35a						ruditapes_c22520_AS	2.98571	2.92564
ruditapesP2_lrc4901_1	1.65103	5.00458	ribosomal protein l35a						ruditapes_c22520_S	0.226828	9.33177
ruditapesP_lrc34740_2	1.56171	5.08411	ribosomal protein l35a						ruditapes_c22535_AS	2.54554	3.95356
ruditapesP_lrc34740_1	1.70554	5.19237	ribosomal protein l35a						ruditapes_c2255_AS	0.339927	9.33177
ruditapesP_lrc26308_2	1.54829	4.7471	ribosomal protein l35a						ruditapes_c22589_S	7.59125	6.7723
ruditapes2_c5457_S	7.26929	5.08411	ribosomal protein l38	ENSDARG00000006413	ENSDARP00000005837				ruditapes_c22598_S	0.183238	9.33177
ruditapes_lrc33393_AS	1.53761	7.26433	ribosomal protein l38	ENSDARG00000006413	ENSDARP00000005837				ruditapes_c22606_AS	5.05756	6.7723
ruditapesP2_lrc5783_1	1.55325	7.26433	ribosomal protein l4	ENSDARG00000041182	ENSDARP00000060362				ruditapes_c22689_AS	3.18139	8.81609
ruditapesP_lrc36792_2	0.609065	7.64581	ribosomal protein l4	ENSDARG00000041182	ENSDARP00000060362				ruditapes_c22792_S	0.497255	9.33177
ruditapesP_lrc36792_1	0.607568	6.15001	ribosomal protein l4	ENSDARG00000041182	ENSDARP00000060362				ruditapes_c22868_S	1.69934	11.6256
ruditapes_lrc33492_S	0.4478	5.24488	ribosomal protein l5	ENSDARG00000015862	ENSDARP00000007676				ruditapes_c2287_S	0.606674	10.6858
ruditapesP_lrc32328_1	0.501777	8.19493	ribosomal protein l6	ENSDARG00000058451	ENSDARP00000091899				ruditapes_c22870_AS	7.74924	7.88156
ruditapes_lrc32722_AS	1.76569	8.59597	ribosomal protein l7	ENSDARG00000007320	ENSDARP00000018980				ruditapes_c22871_AS	3.5183	10.2028
ruditapesP_lrc35961_1	0.291865	9.12126	ribosomal protein l7a	ENSDARG00000019230	ENSDARP00000010055				ruditapes_c22879_AS	2.2189	11.9903
ruditapes2_lrc6948_AS	0.368312	6.15001	ribosomal protein l7a	ENSDARG00000019230	ENSDARP00000010055				ruditapes_c22886_S	1.65731	11.9903
ruditapesN_lrc25441	0.302969	5.34433	ribosomal protein l8	ENSDARG00000014867	ENSDARP00000005651				ruditapes_c2289_S	3.95266	6.7723
ruditapes_lrc35449_AS	2.02267	6.15001	ribosomal protein l8	ENSDARG00000014867	ENSDARP00000005651				ruditapes_c22899_S	1.6611	12.4938
ruditapes_lrc32942_S	0.564586	9.12126	ribosomal protein l8	ENSDARG00000014867	ENSDARP00000005651				ruditapes_c23181_S	2.5581	7.88156
ruditapes_lrc32942_AS	1.66023	8.19493	ribosomal protein l8	ENSDARG00000014867	ENSDARP00000005651				ruditapes_c23203_S	0.512231	9.33177
ruditapes2_lrc7177_AS	0.458704	4.80989	ribosomal protein l8e	ENSDARG00000014867	ENSDARP00000005651				ruditapes_c23230_AS	0.360779	5.22435
ruditapes_lrc33453_AS	0.409832	8.19493	ribosomal protein l9	ENSDARG00000037350	ENSDARP00000054337				ruditapes_c23230_S	4.57261	10.2028
ruditapes2_c203_S	1.56432	5.38393	ribosomal protein rps15a	ENSDARG00000010160	ENSDARP00000007879				ruditapes_c23293_S	1.84717	11.9903
ruditapes_lrc34496_S	0.650821	5.50214	ribosomal protein s11	ENSDARG00000053058	ENSDARP00000069513				ruditapes_c23304_S	0.358155	10.2028
ruditapes2_c4794_S	1.72046	6.65707	ribosomal protein s12	ENSDARG00000036875	ENSDARP00000053541				ruditapes_c23574_S	3.03132	6.7723
ruditapes2_c4312_AS	1.54166	7.64581	ribosomal protein s12	ENSDARG00000036875	ENSDARP00000053541				ruditapes_c23587_S	1.94797	11.6256
ruditapes_lrc16425_S	0.608216	5.836	ribosomal protein s2	ENSDARG00000078626	ENSDARP00000103754				ruditapes_c23734_AS	3.63175	8.22126
ruditapes_lrc23197_AS	1.56761	6.65707	ribosomal protein s26	ENSDARG00000037071	ENSDARP00000053878				ruditapes_c23763_AS	2.66806	10.6858
ruditapes2_c40_S	1.86952	4.7471	ribosomal protein s28	ENSDARG00000035860	ENSDARP00000052062				ruditapes_c23895_AS	3.60701	7.69904
ruditapesP_c632_2	1.73559	8.59597	ribosomal protein s29	ENSDARG00000041232	ENSDARP00000060443				ruditapes_c23956_S	0.522449	9.33177
ruditapes_lrc32643_AS	1.95225	5.34433	ribosomal protein s3	ENSDARG00000046119	ENSDARP00000067802				ruditapes_c23957_S	0.269517	8.38073
ruditapes2_lrc2890_S	2.51281	5.38393	ribosomal protein s7	ENSDARG00000042566	ENSDARP00000062435				ruditapes_c23997_S	0.628718	11.9903
ruditapesP_s33369_2	3.73913	9.12126	ribosomal protein s8	ENSDARG00000057368	ENSDARP00000074464				ruditapes_c24025_S	2.33655	8.81609
ruditapesN_lrc20842	0.567506	5.50214	ribosomal protein s8	ENSDARG00000057368	ENSDARP00000074464				ruditapes_c24048_S	2.46539	8.22126
ruditapes2_lrc4756_S	1.58576	5.08411	ribosomal protein s8	ENSDARG00000057368	ENSDARP00000074464				ruditapes_c24074_AS	2.1633	12.4938
ruditapes_lrc38794_S	1.75545	5.38393	ribosomal protein s8	ENSDARG00000057368	ENSDARP00000074464				ruditapes_c24237_S	2.74038	11.9903
ruditapes_lrc32768_S	1.69681	5.19237	ribosomal protein s8	ENSDARG00000057368	ENSDARP00000074464				ruditapes_c24280_AS	2.57957	9.10862
ruditapesP_c26517	0.480742	7.26433	ribosomal rna processing 12 homolog ( cerevisiae)	ENSDARG00000022410	ENSDARP00000035419				ruditapes_c24287_AS	0.385745	9.33177
ruditapes_c28471_AS	2.40585	5.38393	riken cdna 23121p13 gene	ENSDARG00000069397	ENSDARP00000056431				ruditapes_c24360_AS	3.09366	6.7723
ruditapes_c3883_S	1.67846	5.19237	rna-binding protein 8a	ENSDARG00000016516	ENSDARP00000026575				ruditapes_c24410_S	0.270245	11.9903
ruditapesP_c13976	4.35933	4.7471	saccharopine dehydrogenase	ENSDARG00000051816	ENSDARP00000067993				ruditapes_c24436_AS	1.69401	12.4938
ruditapesP_c13319	2.15509	5.38393	sacsin	ENSDARG00000074710	ENSDARP00000100541				ruditapes_c24490_AS	2.04912	12.4938
ruditapesP_c34269	0.168708	8.59597	saposin-like type region 1 family protein	ENSDARG00000013968	ENSDARP00000045068				ruditapes_c24557_S	4.00902	8.22126
ruditapesP2_c3317	3.63201	5.08411	sarcoplasmic calcium-binding protein						ruditapes_c24614_S	0.359944	9.33177
ruditapesP_c6908	4.12067	7.26433	sarcoplasmic calcium-binding protein						ruditapes_c24762_S	3.99295	11.9903
ruditapesP_c6774	0.533695	7.64581	sarcoplasmic calcium-binding protein						ruditapes_c24802_S	0.587646	11.6256
ruditapesP_c1732	3.64396	5.38393	secreted protein, putative [Ixodes scapularis]						ruditapes_c24804_AS	6.44809	10.2028
ruditapesP2_c264_2	0.264665	6.65707	secreted salivary gland	ENSDARG00000056307	ENSDARP00000073242				ruditapes_c24919_S	0.638027	10.6858
ruditapesP2_c264_1	0.216501	9.12126	secreted salivary gland	ENSDARG00000056307	ENSDARP00000073242				ruditapes_c2493_AS	1.90294	12.4938
ruditapesP_c14508_2	4.58025	9.12126	selenium binding protein 1	ENSDARG00000024717	ENSDARP00000035324				ruditapes_c24991_AS	0.340314	9.33177
ruditapesP_c14508_1	3.9209	9.12126	selenium binding protein 1	ENSDARG00000024717	ENSDARP00000035324				ruditapes_c25245_AS	2.63724	8.81609
ruditapes_c1270_AS	3.9347	5.08411	selenium binding protein 1	ENSDARG00000024717	ENSDARP00000035324				ruditapes_c25296_S	2.82337	8.81609
ruditapesP_c29673	6.50168	0	selenium-binding	ENSDARG00000024717	ENSDARP00000035324				ruditapes_c25375_AS	0.392	11.9903
ruditapesN2_lrc6761	0.179722	8.19493	serine proteinase	ENSDARG00000079388	ENSDARP00000101095				ruditapes_c25487_AS	2.35458	5.41784
ruditapesP_lrc22696	0.306535	4.32373	serine proteinase inhibitor -						ruditapes_c2552_S	1.6029	12.4938
ruditapesP2_c426	1.94386	6.65707	serine threonine kinase 25 (ste2 yeast)	ENSDARG00000031413	ENSDARP00000093770				ruditapes_c2566_AS	2.99791	12.4938
ruditapesP_c8194	3.79233	6.65707	serologically defined colon cancer antigen 1						ruditapes_c25710_AS	3.03462	7.88156
ruditapesN_c18353	4.09435	5.836	sestrin 1	ENSDARG00000020693	ENSDARP00000062992				ruditapes_c25761_AS	2.72974	5.69929
ruditapesP_lrc39587_2	7.36025	7.26433	set translocation (myeloid leukemia-associated) b	ENSDARG00000003920	ENSDARP00000008085				ruditapes_c25824_AS	2.53335	12.4938
ruditapesP_c11678	1.86183	5.19237	sh3-domain grb2-like endophilin b2	ENSDARG00000035470	ENSDARP00000088944				ruditapes_c26061_AS	2.55052	9.10862
ruditapes2_c116_AS	0.547674	7.64581	short-chain dehydrogenease reductase	ENSDARG00000035129	ENSDARP00000050862				ruditapes_c26065_S	2.49534	11.9903
ruditapesP_c16216	0.0875819	5.24488	sialic acid binding lectin	ENSDARG00000055317	ENSDARP00000067062				ruditapes_c26110_AS	5.1043	11.6256
ruditapesP_c22384	0.227104	5.836	sialic acid-binding lectin	ENSDARG00000026904	ENSDARP00000035119				ruditapes_c26152_S	2.62718	9.10862
ruditapesP_c23158_2	2.11538	5.71581	signal transducer and activator of transcription 5b	ENSDARG00000019392	ENSDARP00000022542				ruditapes_c26199_S	5.81461	5.69929
ruditapesP_c23158_1	2.1404	6.65707	signal transducer and activator of transcription 5b	ENSDARG00000019392	ENSDARP00000022542				ruditapes_c26258_AS	2.17464	11.6256
ruditapesP_c15605_2	1.6903	5.34433	similar to CG8675 CG8675-PA [Hydra magnipapillata]	ENSDARG00000035570	ENSDARP00000051565				ruditapes_c26318_S	5.09648	8.81609
ruditapesP_c15605_1	1.69191	6.15001	similar to CG8675 CG8675-PA [Hydra magnipapillata]	ENSDARG00000035570	ENSDARP00000051565				ruditapes_c2639_S	1.65508	8.81609
ruditapes2_lrc4495_S	0.316092	8.59597	similar to H2A histone family, member V isoform 1	ENSDARG00000068820	ENSDARP00000090434				ruditapes_c26484_AS	0.594318	7.69904
ruditapesP_c7463	1.58252	9.12126	sjchgc5363 protein						ruditapes_c26576_AS	2.77257	11.9903
ruditapesP_c7692_2	1.68898	7.26433	sjogren s syndrome nuclear autoantigen 1	ENSDARG00000077070	ENSDARP00000098847				ruditapes_c26583_AS	2.82481	10.2028
ruditapesP_c7692_1	1.66717	7.26433	sjogren s syndrome nuclear autoantigen 1	ENSDARG00000077070	ENSDARP00000098847				ruditapes_c2659_S	1.73768	12.4938
ruditapes2_c4432_S	0.559581	8.19493	slc25a3-prov protein	ENSDARG00000025566	ENSDARP00000033622				ruditapes_c2661_AS	2.59306	11.6256
ruditapes2_c767_S	1.97985	7.64581	small nuclear ribonucleoprotein e	ENSDARG00000033175	ENSDARP00000050295				ruditapes_c26667_S	0.57019	11.9903
ruditapesP_lrc36571_2	1.69795	7.26433	small nuclear ribonucleoprotein polypeptide g	ENSDARG00000078085	ENSDARP00000097927				ruditapes_c26740_AS	3.1194	10.2028
ruditapesP_lrc36571_1	1.78534	8.19493	small nuclear ribonucleoprotein polypeptide g	ENSDARG00000078085	ENSDARP00000097927				ruditapes_c26944_S	2.96118	11.6256
ruditapesP_lrc27966_2	4.49089	5.71581	small nuclear ribonucleoprotein polypeptide g	ENSDARG00000078085	ENSDARP00000097927				ruditapes_c26950_S	0.0964438	7.19419
ruditapes2_c3812_S	1.56128	7.64581	small nuclear ribonucleoprotein sm d2	ENSDARG00000040440	ENSDARP00000059193				ruditapes_c26986_AS	2.28902	8.81609
ruditapes2_c3594_AS	2.37556	5.08411	small nuclear ribonucleoprotein sm d2	ENSDARG00000040440	ENSDARP00000059193				ruditapes_c27041_S	1.66433	10.2028
ruditapes2_c4917_S	1.52934	8.19493	small subunit ribosomal protein 25	ENSDARG00000041811	ENSDARP00000061273				ruditapes_c27048_S	2.61953	8.81609
ruditapes_c26884_AS	3.09312	2.87219	smap1	ENSDARG00000031302	ENSDARP00000074257				ruditapes_c27068_AS	8.64594	10.6858
ruditapesP_c10327_1	1.67847	9.12126	smc5 protein	ENSDARG00000044282	ENSDARP00000091965				ruditapes_c27248_S	4.83415	10.6858
ruditapes_c9662_S	1.9051	8.19493	snf1-like kinase 2	ENSDARG00000062315	ENSDARP00000084386				ruditapes_c27324_S	4.13194	10.6858
ruditapesP_c27564_2	2.32445	3.2428	solute carrier family member 25	ENSDARG00000035468	ENSDARP00000043009				ruditapes_c27355_AS	2.14439	11.9903
ruditapesP_c27564_1	2.4315	2.87219	solute carrier family member 25	ENSDARG00000035468	ENSDARP00000043009				ruditapes_c2749_AS	2.53286	8.81609
ruditapesN_c3135	5.96499	5.71581	solute carrier family member 38	ENSDARG00000059805	ENSDARP00000077967				ruditapes_c2749_S	1.68324	4.98688
ruditapes_c12445_AS	2.47823	3.2428	sorting nexin 12	ENSDARG00000019060	ENSDARP00000008027				ruditapes_c2750_S	0.353417	9.33177
ruditapesP_c7550	1.92785	8.59597	sparc protein	ENSDARG00000074989	ENSDARP00000078028				ruditapes_c27585_AS	2.26371	10.6858
ruditapesP_c17813_2	1.92049	5.34433	sperm associated antigen 1	ENSDARG00000004017	ENSDARP00000026501				ruditapes_c27644_S	2.39423	7.69904
ruditapesP_c14289_2	1.63067	5.836	sperm autoantigenic protein 17	ENSDARG00000069361	ENSDARP00000091646				ruditapes_c27716_S	0.316093	11.6256
ruditapesP_c14289_1	1.60941	5.38393	sperm autoantigenic protein 17	ENSDARG00000069361	ENSDARP00000091646				ruditapes_c27728_AS	1.73682	12.4938
ruditapesP2_c2604_2	0.554061	5.24488	spermatogenesis associated 4	ENSDARG00000022007	ENSDARP00000099422				ruditapes_c27728_S	0.537678	11.6256
ruditapesP_c11194	0.449929	5.24488	sphingomyelin acid-like 3a						ruditapes_c27740_S	1.96816	12.4938
ruditapesP_c29384	0.129695	6.15001	spry domain containing 3	ENSDARG00000075799	ENSDARP00000098711				ruditapes_c27933_S	2.04218	10.2028
ruditapesP_c21336_2	3.5116	6.15001	src family kinase	ENSDARG00000027807	ENSDARP00000034214				ruditapes_c28115_AS	3.83362	8.81609
ruditapesP_c21336_1	2.94262	8.59597	src family kinase	ENSDARG00000027807	ENSDARP00000034214				ruditapes_c28189_S	0.548873	12.4938
ruditapesP_c17152_2	3.08681	4.28603	src tyrosine	ENSDARG00000004378	ENSDARP00000093171				ruditapes_c28343_S	3.53694	8.81609
ruditapesP_c17152_1	2.85431	5.00458	src tyrosine	ENSDARG00000004378	ENSDARP00000093171				ruditapes_c28474_AS	3.41315	10.6858
ruditapes2_c149_S	4.68575	7.26433	stress-associated endoplasmic reticulum protein 1	ENSDARG00000068699	ENSDARP00000090232				ruditapes_c28506_AS	3.69716	8.81609
ruditapesP_c12932	0.376055	4.80989	sumo1 activating enzyme subunit 1	ENSDARG00000010487	ENSDARP00000016138				ruditapes_c28574_S	2.41283	12.4938
ruditapesP_c27963	2.24737	8.59597	surface protein	ENSDARG00000060771	ENSDARP00000080397				ruditapes_c28635_AS	2.31507	8.81609
ruditapesP_c7912_2	1.60644	6.65707	surfeit 2	ENSDARG00000037182	ENSDARP00000054069				ruditapes_c28666_S	0.318524	11.6256
ruditapesP_c7912_1	1.78178	8.19493	surfeit 2	ENSDARG00000037182	ENSDARP00000054069				ruditapes_c28756_AS	2.40026	9.10862
ruditapesN_c12190	4.32735	5.836	swi snf matrix actin dependent regulator of subfamily member 1 isoform 1	ENSDARG00000033647	ENSDARP00000049943				ruditapes_c28839_S	2.15225	12.4938
ruditapesN2_c3730	4.5062	5.836	sybindin-like family protein	ENSDARG00000074808	ENSDARP00000101342				ruditapes_c28841_S	0.441613	9.33177
ruditapesP_c14896	2.29249	9.12126	taf1 protein	ENSDARG00000035330	ENSDARP00000051195				ruditapes_c28863_AS	1.79905	8.81609
ruditapesP2_c593	3.65071	4.87403	tandem repeat galectin	ENSDARG00000044001	ENSDARP00000064596				ruditapes_c29126_S	2.9079	12.4938
ruditapesP_s36065	3.13528	5.08411	tandem repeat galectin	ENSDARG00000044001	ENSDARP00000064596				ruditapes_c29256_AS	2.65529	6.7723
ruditapesP_c3759	2.57929	5.38393	tandem repeat galectin	ENSDARG00000044001	ENSDARP00000064596				ruditapes_c29299_S	0.52391	9.33177
ruditapesP_c11660_2	3.6658	5.19237	tank-binding kinase 1	ENSDARG00000063708	ENSDARP00000087779				ruditapes_c29316_S	2.09279	8.81609
ruditapes_c8804_S	2.9221	5.836	taurine transporter	ENSDARG00000012534	ENSDARP00000041793				ruditapes_c29538_AS	4.41815	11.6256
ruditapesP_c11453_2	2.92738	7.26433	tbc1 domain member 9 (with gram domain)	ENSDARG00000043627	ENSDARP00000078232				ruditapes_c29550_S	2.01801	8.81609
ruditapesP_c11453_1	3.11469	5.836	tbc1 domain member 9 (with gram domain)	ENSDARG00000043627	ENSDARP00000078232				ruditapes_c29566_S	2.19342	11.9903
ruditapesP_c19001	0.343775	6.65707	tena thi-4 family						ruditapes_c29587_AS	2.27107	10.2028
ruditapesP_c12325	0.118186	4.32373	tetraspanin 86d	ENSDARG00000039455	ENSDARP00000057640				ruditapes_c29755_AS	2.17457	11.9903
ruditapesP_c17730	2.49565	8.19493	tetraspanin isoform a	ENSDARG00000025299	ENSDARP00000040499				ruditapes_c29971_S	5.07816	5.69929
ruditapesP_c25195	0.511544	9.12126	tetratricopeptide repeat domain 38	ENSDARG00000042188	ENSDARP00000101476				ruditapes_c3007_S	2.23866	12.4938
ruditapes_c4328_S	0.455196	4.78699	tgf beta-inducible nuclear protein 1	ENSDARG00000007708	ENSDARP00000003036				ruditapes_c302_AS	2.29757	9.10862
ruditapes_c17676_S	1.73595	8.19493	tgf-beta-inducible nuclear protein 1	ENSDARG00000007708	ENSDARP00000003036				ruditapes_c3024_AS	3.95671	11.6256
ruditapesP_c23316_2	4.41145	5.38393	thyroid hormone receptor interactor 12	ENSDARG00000061397	ENSDARP00000082000				ruditapes_c30249_S	5.86646	10.6858
ruditapesP_c23316_1	4.6296	6.15001	thyroid hormone receptor interactor 12	ENSDARG00000061397	ENSDARP00000082000				ruditapes_c30493_AS	4.88121	5.41784
ruditapesP_c28300	4.2244	6.65707	tkl family protein kinase	ENSDARG00000034173	ENSDARP00000046252				ruditapes_c31000_S	2.75467	8.22126
ruditapesP_c28561	0.377246	5.836	tnf receptor-associated factor 6	ENSDARG00000028058	ENSDARP00000036715				ruditapes_c31026_AS	2.01623	12.4938
ruditapesP_c14100	0.170915	6.15001	toll receptor						ruditapes_c3119_S	0.466253	10.6858
ruditapesP_c8443_2	2.9777	5.08411	tousled-like kinase 1	ENSDARG00000042467	ENSDARP00000093666				ruditapes_c31276_AS	1.71024	11.9903
ruditapesP_c8443_1	2.93073	5.00458	tousled-like kinase 1	ENSDARG00000042467	ENSDARP00000093666				ruditapes_c32787_S	2.80494	9.10862
ruditapesP_c7447	3.29448	5.19237	tpr repeat-containing protein						ruditapes_c3335_S	2.21354	8.22126
ruditapesP_c7539_2	1.53919	8.19493	transcript expressed during hematopoiesis 2	ENSDARG00000038281	ENSDARP00000055786				ruditapes_c345_S	1.68661	10.2028
ruditapesP_c7539_1	1.57744	8.19493	transcript expressed during hematopoiesis 2	ENSDARG00000038281	ENSDARP00000055786				ruditapes_c34524_S	0.259975	11.9903
ruditapesP_c20785_2	2.90856	5.34433	transcriptional activator protein pur-alpha	ENSDARG00000068013	ENSDARP00000100627				ruditapes_c347_AS	1.65187	8.81609
ruditapesP_c20785_1	2.7863	5.08411	transcriptional activator protein pur-alpha	ENSDARG00000068013	ENSDARP00000100627				ruditapes_c3518_AS	1.91636	8.22126
ruditapesP2_lrc4717	0.624445	6.15001	translationally controlled tumor protein	ENSDARG00000069902	ENSDARP00000092887				ruditapes_c35278_AS	3.05966	6.7723
ruditapesP2_lrc3251	0.388818	7.26433	translationally controlled tumor protein	ENSDARG00000069902	ENSDARP00000092887				ruditapes_c35290_S	1.76751	11.9903
ruditapes_lrc40229_AS	1.55715	8.19493	translocon-associated protein gamma	ENSDARG00000014165	ENSDARP00000023871				ruditapes_c3557_AS	2.30255	11.9903
ruditapes_c3399_S	1.88772	7.64581	translocon-associated protein subunit gamma	ENSDARG00000014165	ENSDARP00000023871				ruditapes_c35669_S	2.48444	10.6858
ruditapes_c4801_S	2.49443	8.19493	transmembrane emp24 domain trafficking protein 2	ENSDARG00000026908	ENSDARP00000037031				ruditapes_c3572_S	0.473394	11.6256
ruditapesP_c7905_2	2.10454	8.59597	transmembrane emp24 domain-containing protein 1 precursor	ENSDARG00000041391	ENSDARP00000060684				ruditapes_c35806_S	1.72612	8.81609
ruditapesP_c7905_1	2.06737	8.19493	transmembrane emp24 domain-containing protein 1 precursor	ENSDARG00000041391	ENSDARP00000060684				ruditapes_c3743_AS	17.7141	2.92564
ruditapesP_c17013	1.83173	5.836	transmembrane protein 86a	ENSDARG00000044034	ENSDARP00000064645				ruditapes_c3743_S	2.67267	5.41784
ruditapes_c5901_S	2.23421	8.19493	transport protein sec61 subunit beta	ENSDARG00000076568	ENSDARP00000059012				ruditapes_c3755_AS	2.77061	11.6256
ruditapes2_lrc5044_S	1.9887	3.2428	transport protein sec61 subunit gamma						ruditapes_c3829_S	0.635436	9.33177
ruditapes_lrc33177_S	1.64954	6.65707	transport protein sec61 subunit gamma						ruditapes_c3838_AS	1.72944	8.81609
ruditapes_c3129_S	0.428589	6.65707	triosephosphate isomerase	ENSDARG00000025012	ENSDARP00000033907				ruditapes_c3884_S	0.274973	7.19419
ruditapesN2_lrc4150	1.50271	6.65707	tropomyosin	ENSDARG00000033683	ENSDARP00000039656				ruditapes_c393_AS	2.1692	11.9903
ruditapesN_lrc24328	2.93551	7.26433	tropomyosin	ENSDARG00000033683	ENSDARP00000039656				ruditapes_c4016_S	0.47	10.6858
ruditapesP_lrc8438	2.75181	5.836	tropomyosin [Venerupis philippinarum]						ruditapes_c4220_AS	3.88397	8.81609
ruditapes_lrc38746_S	1.81373	5.19237	tubulin alpha-1 chain	ENSDARG00000036700	ENSDARP00000053303				ruditapes_c4235_AS	1.5816	10.6858
ruditapes_lrc21114_AS	3.45455	5.38393	tubulin alpha-1 chain	ENSDARG00000055216	ENSDARP00000072006				ruditapes_c4361_AS	6.66186	8.81609
ruditapes_c24684_AS	2.14817	6.65707	tubulin alpha-1B chain [Source:RefSeq peptide;Acc:NP_001098596]	ENSDARG00000055216	ENSDARP00000072006				ruditapes_c4374_AS	0.479491	11.6256
ruditapes2_lrc3596_S	0.353895	5.34433	tubulin alpha-3	ENSDARG00000055216	ENSDARP00000072006				ruditapes_c45_AS	8.19424	2.92564
ruditapes_c2137_S	2.85537	8.19493	tubulin beta-2B chain-like	ENSDARG00000016301	ENSDARP00000002175				ruditapes_c4504_AS	7.48948	10.2028
ruditapes2_lrc3379_AS	0.264228	7.26433	tubulin beta-2c chain	ENSDARG00000035423	ENSDARP00000051336				ruditapes_c4564_S	3.01814	11.9903
ruditapes_lrc22513_S	0.502608	5.50214	tubulin, beta 2B [Source:RefSeq peptide;Acc:NP_998655]	ENSDARG00000041723	ENSDARP00000061148				ruditapes_c4612_S	2.05345	3.95356
ruditapesP_c23953	2.12408	9.12126	twister	ENSDARG00000038612	ENSDARP00000056374				ruditapes_c4781_S	0.412763	10.2028
ruditapesP2_lrc5099	0.54793	9.12126	tyb_aplca ame: full=thymosin beta ame: full=beta-thymosin	ENSDARG00000054911	ENSDARP00000071665				ruditapes_c4788_S	3.53935	11.9903
ruditapesP_c401_2	0.522851	9.12126	type alpha 1	ENSDARG00000009090	ENSDARP00000099654				ruditapes_c4789_AS	1.77024	7.88156
ruditapesP_c11556	0.345341	5.50214	tyrosine kinase receptor	ENSDARG00000056379	ENSDARP00000073318				ruditapes_c4806_AS	1.84517	8.81609
ruditapesP_lrc39288	1.9528	7.64581	ubiquinol-cytochrome c reductase binding protein	ENSDARG00000011146	ENSDARP00000011797				ruditapes_c4820_S	7.27509	4.98688
ruditapesP2_c1391_2	0.611046	7.26433	ubiquinol-cytochrome c reductase core protein ii	ENSDARG00000014794	ENSDARP00000015132				ruditapes_c4825_AS	1.92144	11.9903
ruditapesP2_c1391_1	0.602466	6.15001	ubiquinol-cytochrome c reductase core protein ii	ENSDARG00000014794	ENSDARP00000015132				ruditapes_c485_S	2.71033	11.9903
ruditapes2_c1404_S	1.95898	7.26433	ubiquitin (ribosomal protein l4)	ENSDARG00000002369	ENSDARP00000030819				ruditapes_c4891_S	1.61807	7.88156
ruditapesP_c19116_2	2.5895	6.65707	ubiquitin carboxyl-terminal esterase l3	ENSDARG00000026871	ENSDARP00000034536				ruditapes_c4963_S	1.78683	8.22126
ruditapesN_c23145	3.68347	2.87219	ubiquitin carboxyl-terminal hydrolase 64e						ruditapes_c498_AS	3.29972	8.81609
ruditapes_c15566_S	2.61328	7.26433	ubiquitin fusion degradation protein 1 homolog	ENSDARG00000010051	ENSDARP00000035108				ruditapes_c5016_S	1.73671	10.6858
ruditapes_c1336_S	1.5252	6.15001	ubiquitin specific protease 39 and snrnp assembly factor	ENSDARG00000041908	ENSDARP00000061405				ruditapes_c5156_AS	8.07941	6.7723
ruditapesP2_c2757_2	2.59329	5.19237	ubiquitin-conjugating enzyme e2 variant 2	ENSDARG00000028198	ENSDARP00000004795				ruditapes_c5168_S	0.388204	12.4938
ruditapesP2_c2757_1	2.63716	5.71581	ubiquitin-conjugating enzyme e2 variant 2	ENSDARG00000028198	ENSDARP00000004795				ruditapes_c5220_AS	0.538611	9.33177
ruditapes2_c11_S	1.74752	6.65707	ubiquitin-conjugating enzyme e2d 3 (ubc4 5 yeast) isoform cra_a	ENSDARG00000028252	ENSDARP00000049284				ruditapes_c5329_AS	0.449979	7.19419
ruditapesP2_c1446	1.55337	5.38393	universal stress protein						ruditapes_c5350_S	32.3945	2.92564
ruditapes_c14573_S	3.13137	5.38393	unknow protein						ruditapes_c5409_AS	2.28206	11.9903
ruditapesP_lrc36818	4.24947	8.19493	unknown protein 7 [Haliotis diversicolor]						ruditapes_c55_S	0.401479	10.6858
ruditapesP_c3844_1	0.417343	9.12126	vacuolar atp synthase subunit e	ENSDARG00000014085	ENSDARP00000004741				ruditapes_c5549_AS	2.31983	8.81609
ruditapesP_c25855_2	2.69176	6.15001	vacuolar protein sorting 26 homolog b	ENSDARG00000055433	ENSDARP00000072251				ruditapes_c5583_AS	0.464277	10.2028
ruditapesP_c25855_1	2.79928	5.38393	vacuolar protein sorting 26 homolog b	ENSDARG00000055433	ENSDARP00000072251				ruditapes_c5658_S	1.55995	11.9903
ruditapesP_c7245	2.77535	7.26433	variable abnormal morphology family member (vab-1)	ENSDARG00000062590	ENSDARP00000085102				ruditapes_c5684_S	0.281458	9.33177
ruditapesP2_c3227	0.41071	8.19493	vdg3 [Mytilus edulis]						ruditapes_c5724_S	1.95685	11.9903
ruditapesN_c8017	1.87229	6.15001	viral a-type inclusion protein						ruditapes_c5970_AS	1.89885	0
ruditapesP_c14436	0.201342	6.65707	vitelline membrane outer layer 1 homolog	ENSDARG00000043002	ENSDARP00000063137				ruditapes_c6027_AS	0.587492	10.6858
ruditapesP_c12341_2	0.208212	6.65707	vitelline membrane outer layer 1 homolog	ENSDARG00000045299	ENSDARP00000066620				ruditapes_c6066_S	0.63459	10.2028
ruditapesP_c12341_1	0.221241	8.19493	vitelline membrane outer layer 1 homolog	ENSDARG00000045299	ENSDARP00000066620				ruditapes_c642_AS	1.63902	10.2028
ruditapesP_c19690_1	0.509381	8.19493	voltage-dependent anion channel 1	ENSDARG00000013623	ENSDARP00000014456				ruditapes_c6538_AS	1.67903	10.2028
ruditapesP2_c4784	0.32804	5.50214	von willebrand factor c domain containing 2	ENSDARG00000038794	ENSDARP00000056656				ruditapes_c6563_S	3.44377	11.9903
ruditapesP_lrc35014	0.247373	8.59597	von willebrand factor c domain containing 2	ENSDARG00000038794	ENSDARP00000056656				ruditapes_c6615_AS	3.85806	9.10862
ruditapesP_lrc32352	0.27439	8.19493	von willebrand factor c domain containing 2	ENSDARG00000038794	ENSDARP00000056656				ruditapes_c6785_AS	2.43289	8.81609
ruditapesP_c560_2	0.31926	5.50214	von willebrand factor c domain containing 2	ENSDARG00000069134	ENSDARP00000091167				ruditapes_c6954_S	2.91367	6.7723
ruditapesN_c1567	0.417524	8.19493	von willebrand factor c domain containing 2	ENSDARG00000038794	ENSDARP00000056656				ruditapes_c6974_S	0.426789	11.9903
ruditapesP2_c2032	0.164881	8.19493	wsc domain containing 1	ENSDARG00000078006	ENSDARP00000104300				ruditapes_c7022_S	8.35912	11.6256
ruditapesN_c6539	0.223555	8.19493	xotch protein - african clawed frog	ENSDARG00000061481	ENSDARP00000082157				ruditapes_c7037_AS	0.343915	9.33177
ruditapesP_c28334_2	2.25742	5.34433	xylulokinase homolog	ENSDARG00000043260	ENSDARP00000063503				ruditapes_c7080_S	2.23631	10.6858
ruditapesP_c28334_1	2.51094	5.19237	xylulokinase homolog	ENSDARG00000043260	ENSDARP00000063503				ruditapes_c7117_S	1.81394	11.6256
ruditapesP_c17969	0.515042	4.32373	zgc:17489 protein	ENSDARG00000052086	ENSDARP00000068352				ruditapes_c7159_AS	2.17962	8.81609
ruditapesP_c10261_1	1.85105	7.26433	zinc finger protein 265	ENSDARG00000044332	ENSDARP00000094955				ruditapes_c717_S	1.88795	11.9903
ruditapesP_c29612_2	1.84169	5.00458	zinc finger protein 366	ENSDARG00000040116	ENSDARP00000058673				ruditapes_c7171_S	61.7862	9.10862
ruditapesP_c29612_1	1.85804	4.28603	zinc finger protein 366	ENSDARG00000040116	ENSDARP00000058673				ruditapes_c7203_S	2.06915	10.6858
ruditapesP2_c2562_2	0.317071	8.59597	zygote arrest 1	ENSDARG00000019706	ENSDARP00000022641				ruditapes_c7252_AS	0.577372	9.33177
ruditapesP2_c2562_1	0.274311	9.12126	zygote arrest 1	ENSDARG00000019706	ENSDARP00000022641				ruditapes_c7270_S	3.66328	12.4938
ruditapesP_s38821	0.331787	5.71581		ENSDARG00000020994	ENSDARP00000069485				ruditapes_c729_AS	3.37734	5.69929
ruditapesP_s34930_2	2.84266	5.38393		ENSDARG00000015081	ENSDARP00000004174				ruditapes_c7320_AS	3.1399	8.81609
ruditapesP_s34930_1	4.82079	5.08411		ENSDARG00000015081	ENSDARP00000004174				ruditapes_c7335_S	0.497473	12.4938
ruditapesP_c7758	0.267571	5.24488		ENSDARG00000036382	ENSDARP00000052855				ruditapes_c7338_S	3.86275	9.10862
ruditapesP_c23163_2	2.57018	8.19493		ENSDARG00000057481	ENSDARP00000074616				ruditapes_c7453_AS	39.0535	0
ruditapesP2_lrc4944	0.475729	4.32373							ruditapes_c7609_S	2.23584	12.4938
ruditapesP2_lrc4024_2	0.471218	7.64581		ENSDARG00000058463	ENSDARP00000075780				ruditapes_c7642_AS	1.64275	7.88156
ruditapesP2_lrc4024_1	0.544452	5.71581		ENSDARG00000058463	ENSDARP00000075780				ruditapes_c7697_S	1.94356	12.4938
ruditapesP2_c788	0.436246	4.32373							ruditapes_c7704_AS	2.10798	8.81609
ruditapesP2_c6235	0.295503	4.18862							ruditapes_c7721_S	1.70072	12.4938
ruditapesP2_c3765	6.13264	6.65707							ruditapes_c7734_AS	3.39108	9.10862
ruditapesP2_c3319	0.619287	6.15001							ruditapes_c7759_AS	0.311966	9.33177
ruditapesP2_c3286	0.336352	8.19493							ruditapes_c7774_S	0.37441	7.19419
ruditapesP2_c283	0.351885	8.19493							ruditapes_c7790_S	2.7378	11.6256
ruditapesP2_c2769	2.09197	7.64581							ruditapes_c7796_S	2.8157	12.4938
ruditapesP2_c2572	2.28477	7.64581							ruditapes_c7826_AS	3.32783	11.9903
ruditapesP2_c2534	2.37129	2.39349		ENSDARG00000067796	ENSDARP00000088419				ruditapes_c7858_S	2.35125	11.6256
ruditapesP2_c2224	2.43287	9.12126		ENSDARG00000035325	ENSDARP00000051184				ruditapes_c791_S	0.558635	10.2028
ruditapesP2_c2138	0.170303	5.00458							ruditapes_c7920_AS	10.1606	3.95356
ruditapesP2_c2041	2.77579	2.87219							ruditapes_c8028_AS	2.55896	8.81609
ruditapesP2_c1636	0.375504	4.32373							ruditapes_c8039_AS	1.58128	8.81609
ruditapesP2_c1562	1.5233	7.26433							ruditapes_c8069_AS	2.49576	10.2028
ruditapesP2_c1537	3.79821	4.7471							ruditapes_c8098_S	1.95045	11.6256
ruditapesP2_c1275	3.14454	6.15001							ruditapes_c8109_AS	20.0422	4.98688
ruditapesP_s39342	0.321153	6.65707		ENSDARG00000035809	ENSDARP00000003038				ruditapes_c8110_AS	2.33395	8.81609
ruditapesP_s36139	0.512557	5.50214							ruditapes_c8126_AS	2.24263	9.10862
ruditapesP_lrc38147	0.166143	7.26433							ruditapes_c8171_S	2.80439	8.81609
ruditapesP_lrc37234	0.359987	6.15001							ruditapes_c8214_AS	3.12346	5.69929
ruditapesP_lrc34901	0.658003	9.12126							ruditapes_c8233_S	0.362027	7.19419
ruditapesP_lrc21007	2.21907	6.15001							ruditapes_c826_S	4.1232	3.95356
ruditapesP_c9946	3.39138	7.64581							ruditapes_c8267_S	0.467969	8.38073
ruditapesP_c8935	0.225745	9.12126							ruditapes_c8302_AS	2.01402	11.9903
ruditapesP_c8615	3.32162	7.64581							ruditapes_c837_S	0.538285	9.33177
ruditapesP_c8546	0.597798	8.19493							ruditapes_c841_AS	0.38502	9.33177
ruditapesP_c8520	1.86029	4.7471							ruditapes_c8417_S	2.36374	12.4938
ruditapesP_c8276	4.25309	7.64581							ruditapes_c8608_AS	3.31781	8.81609
ruditapesP_c7520	0.45659	6.65707							ruditapes_c8620_S	2.77292	11.9903
ruditapesP_c6964	1.6935	6.65707							ruditapes_c8640_S	0.254704	9.33177
ruditapesP_c6288	0.437977	5.34433							ruditapes_c8665_S	3.34123	11.9903
ruditapesP_c6099	2.72393	7.26433							ruditapes_c8672_AS	2.64844	0
ruditapesP_c583	0.486663	7.26433							ruditapes_c8700_AS	1.97263	12.4938
ruditapesP_c5783	0.191475	8.19493							ruditapes_c8756_S	0.398242	11.6256
ruditapesP_c5536	1.62951	5.71581							ruditapes_c8787_S	4.51497	12.4938
ruditapesP_c5364	0.499328	5.71581		ENSDARG00000009285	ENSDARP00000037569				ruditapes_c8867_AS	2.12713	8.81609
ruditapesP_c34422	4.17268	5.71581							ruditapes_c8911_S	2.46639	7.88156
ruditapesP_c32994	0.48993	7.26433							ruditapes_c8919_S	3.46144	6.7723
ruditapesP_c31976	0.157804	5.50214							ruditapes_c9015_S	0.537966	9.33177
ruditapesP_c31695	4.36358	5.34433							ruditapes_c9023_S	1.67617	11.6256
ruditapesP_c31568	0.393601	5.50214							ruditapes_c9039_S	1.72192	8.22126
ruditapesP_c30673	2.71616	5.08411							ruditapes_c9090_S	2.40238	2.92564
ruditapesP_c3004	0.130644	5.00458							ruditapes_c9095_S	1.85384	12.4938
ruditapesP_c27833	3.97443	4.28603							ruditapes_c9124_AS	2.07207	11.6256
ruditapesP_c27608	4.06064	4.87403							ruditapes_c9202_S	0.34562	9.33177
ruditapesP_c27547	0.286378	5.71581							ruditapes_c9324_S	1.78877	8.22126
ruditapesP_c2727	1.62588	7.26433							ruditapes_c9332_S	3.04781	2.92564
ruditapesP_c26802	2.35109	5.38393							ruditapes_c9404_AS	4.76612	8.81609
ruditapesP_c26767	0.36547	4.38025							ruditapes_c9433_S	3.47198	8.81609
ruditapesP_c25086	3.16706	5.19237							ruditapes_c9450_S	3.20997	11.9903
ruditapesP_c24767	0.117597	4.38025		ENSDARG00000045299	ENSDARP00000066620				ruditapes_c9556_AS	4.23336	10.6858
ruditapesP_c24086	2.22451	8.19493		ENSDARG00000055426	ENSDARP00000072248				ruditapes_c9582_S	2.11361	12.4938
ruditapesP_c23808	2.44871	5.00458							ruditapes_c9629_S	0.245842	11.9903
ruditapesP_c23351	2.92424	6.65707							ruditapes_c9752_AS	2.67271	8.81609
ruditapesP_c22804	2.07274	7.64581		ENSDARG00000015592	ENSDARP00000012862				ruditapes_c9811_AS	5.07246	11.9903
ruditapesP_c22801	2.09938	5.38393							ruditapes_c9852_AS	2.39413	8.22126
ruditapesP_c21908	5.07347	5.34433							ruditapes_c9950_AS	1.54164	7.88156
ruditapesP_c21489	0.14372	9.12126		ENSDARG00000007988	ENSDARP00000033417				ruditapes_lrc10278_AS	2.15787	11.9903
ruditapesP_c21015	4.08479	4.87403							ruditapes_lrc10762_S	2.93626	11.9903
ruditapesP_c20779	10.1181	6.65707							ruditapes_lrc11814_S	2.08526	8.81609
ruditapesP_c20754	2.93058	4.28603							ruditapes_lrc11926_S	5.02207	11.6256
ruditapesP_c20385	2.12236	2.87219		ENSDARG00000000183	ENSDARP00000000192				ruditapes_lrc12270_AS	2.84429	10.2028
ruditapesP_c19982	5.35454	6.15001							ruditapes_lrc12911_S	2.9182	8.81609
ruditapesP_c19789	2.11269	5.34433		ENSDARG00000056438	ENSDARP00000073394				ruditapes_lrc13621_AS	0.0950667	10.2028
ruditapesP_c19756	2.23555	7.64581							ruditapes_lrc13927_AS	1.9082	12.4938
ruditapesP_c18676	1.51292	5.34433							ruditapes_lrc14327_S	2.94776	5.69929
ruditapesP_c1850_1	1.50513	8.19493		ENSDARG00000069461	ENSDARP00000091898				ruditapes_lrc14353_S	2.63342	11.6256
ruditapesP_c17970	2.23562	7.64581							ruditapes_lrc16484_AS	0.579677	11.9903
ruditapesP_c17691	3.79809	6.15001							ruditapes_lrc16588_AS	0.414418	12.4938
ruditapesP_c17561	2.0704	8.59597							ruditapes_lrc17183_S	0.280341	7.19419
ruditapesP_c17453	1.93049	8.19493							ruditapes_lrc18290_AS	0.36816	10.6858
ruditapesP_c17399	0.154265	6.65707							ruditapes_lrc20080_AS	0.461199	10.2028
ruditapesP_c16576	0.443504	6.15001							ruditapes_lrc20080_S	2.46323	8.81609
ruditapesP_c15803	2.21603	8.59597							ruditapes_lrc20614_AS	0.552681	10.6858
ruditapesP_c15431	1.95136	5.38393							ruditapes_lrc21046_AS	6.87095	0
ruditapesP_c15140	2.68249	7.26433							ruditapes_lrc21852_S	2.5034	11.9903
ruditapesP_c15076	4.70939	3.2428							ruditapes_lrc22042_AS	6.37321	10.2028
ruditapesP_c14132	0.111854	7.64581							ruditapes_lrc23263_S	3.45433	10.6858
ruditapesP_c13312	2.94429	2.87219							ruditapes_lrc23916_S	0.413775	10.6858
ruditapesP_c12950	4.27967	2.87219							ruditapes_lrc24257_S	1.85702	11.6256
ruditapesP_c12947	0.222821	7.26433							ruditapes_lrc26020_AS	2.15125	10.6858
ruditapesP_c12936	1.88207	8.19493							ruditapes_lrc27687_S	0.0208779	11.6256
ruditapesP_c12864	0.279978	7.64581							ruditapes_lrc29012_S	1.64054	11.9903
ruditapesP_c12612	5.41283	3.2428		ENSDARG00000013681	ENSDARP00000096626				ruditapes_lrc29224_S	4.60311	11.6256
ruditapesP_c12343	2.02169	6.15001		ENSDARG00000058140	ENSDARP00000075390				ruditapes_lrc29998_S	2.44574	9.10862
ruditapesP_c12262	3.50481	5.08411		ENSDARG00000062537	ENSDARP00000085022				ruditapes_lrc31880_S	1.85065	8.81609
ruditapesP_c11939	1.7328	6.65707							ruditapes_lrc32247_S	2.02389	11.6256
ruditapesP_c11222	3.69068	8.59597							ruditapes_lrc32481_S	0.462284	10.6858
ruditapesP_c10300	2.77333	5.71581							ruditapes_lrc32491_S	2.25592	11.9903
ruditapesP_c10192	3.75758	5.08411							ruditapes_lrc32636_AS	1.59215	8.81609
ruditapesN2_lrc4179	0.317624	6.65707							ruditapes_lrc33246_AS	0.308725	10.6858
ruditapesN2_c939	2.95923	9.12126							ruditapes_lrc33488_S	1.8457	8.81609
ruditapesN2_c4277	0.104909	7.64581		ENSDARG00000040162	ENSDARP00000058744				ruditapes_lrc33548_AS	1.64393	12.4938
ruditapesN2_c3728	0.173574	5.24488							ruditapes_lrc33704_AS	2.13514	11.9903
ruditapesN2_c2713	0.444549	8.19493							ruditapes_lrc33865_AS	1.65897	2.92564
ruditapesN2_c2571	1.65024	5.836		ENSDARG00000044431	ENSDARP00000065255				ruditapes_lrc34092_AS	1.71543	6.7723
ruditapesN_s39429	0.545295	6.15001							ruditapes_lrc34177_AS	1.67293	5.69929
ruditapesN_lrc18135	1.86526	7.64581							ruditapes_lrc34307_S	0.395721	11.6256
ruditapesN_lrc18028	4.01103	7.64581		ENSDARG00000053326	ENSDARP00000069843				ruditapes_lrc34427_AS	2.04048	11.9903
ruditapesN_c4491	0.439714	4.32373							ruditapes_lrc34579_AS	2.26918	10.2028
ruditapesN_c4163	2.0449	7.64581							ruditapes_lrc34587_S	2.34293	11.9903
ruditapesN_c36231	2.07436	8.19493		ENSDARG00000008434	ENSDARP00000027919				ruditapes_lrc35279_S	2.0146	9.10862
ruditapesN_c348	1.79949	4.7471							ruditapes_lrc35348_S	2.40792	8.81609
ruditapesN_c30847	0.480622	5.24488		ENSDARG00000014867	ENSDARP00000005651				ruditapes_lrc35727_AS	2.29828	5.69929
ruditapesN_c30593	1.76271	8.19493							ruditapes_lrc35948_S	0.659038	9.33177
ruditapesN_c30069	1.5766	6.15001							ruditapes_lrc35956_AS	2.15105	6.7723
ruditapesN_c25590	8.47324	5.08411							ruditapes_lrc35985_AS	1.67387	7.88156
ruditapesN_c25483	2.262	2.39349		ENSDARG00000062109	ENSDARP00000083841				ruditapes_lrc36348_AS	0.560493	8.38073
ruditapesN_c24964	2.18964	7.26433		ENSDARG00000054255	ENSDARP00000070898				ruditapes_lrc36614_S	2.11517	12.4938
ruditapesN_c24671	1.83495	8.59597							ruditapes_lrc36889_S	3.42381	10.2028
ruditapesN_c2458	2.03817	7.64581							ruditapes_lrc37063_S	2.28666	8.81609
ruditapesN_c23720	2.23996	8.59597							ruditapes_lrc37248_S	3.54923	12.4938
ruditapesN_c18803	0.1966	9.12126		ENSDARG00000037613	ENSDARP00000054780				ruditapes_lrc37282_AS	1.90238	0
ruditapesN_c14473	2.75967	7.64581		ENSDARG00000011931	ENSDARP00000022829				ruditapes_lrc38175_AS	3.79892	8.81609
ruditapesN_c13064	2.74169	6.65707		ENSDARG00000024317	ENSDARP00000095645				ruditapes_lrc38343_AS	1.90137	10.6858
ruditapesN_c12810	0.576704	9.12126							ruditapes_lrc38458_AS	1.95851	10.6858
ruditapes2_lrc7298_S	2.40212	6.65707							ruditapes_lrc6820_AS	0.154423	11.6256
ruditapes2_lrc6819_AS	2.26509	6.15001							ruditapes_lrc6835_AS	2.68858	9.10862
ruditapes2_lrc6670_S	0.412913	7.64581							ruditapes_lrc7347_S	0.587052	10.2028
ruditapes2_lrc6383_S	0.534748	6.65707							ruditapes_lrc7517_S	0.408886	10.2028
ruditapes2_lrc6316_S	1.97294	5.38393							ruditapes_lrc7546_S	2.34195	10.6858
ruditapes2_lrc6042_AS	0.317279	8.59597							ruditapes_lrc8121_S	1.51058	7.88156
ruditapes2_lrc5975_S	0.610072	8.19493							ruditapes_lrc8154_AS	3.39467	12.4938
ruditapes2_lrc5803_AS	2.08945	5.19237							ruditapes_lrc8570_S	0.484644	10.2028
ruditapes2_lrc5643_AS	0.199812	4.32373							ruditapes_lrc8696_AS	2.62038	0
ruditapes2_lrc5569_S	0.431251	7.64581							ruditapes_lrc9079_AS	7.25644	6.7723
ruditapes2_lrc5355_S	1.61229	5.38393							ruditapes_lrc9429_S	2.29091	8.81609
ruditapes2_lrc5139_AS	2.27107	5.08411							ruditapes_lrc9610_AS	2.38512	8.81609
ruditapes2_lrc4857_S	1.65553	5.38393							ruditapes2_c108_AS	1.84699	5.69929
ruditapes2_lrc4747_S	0.590991	5.24488							ruditapes2_c1086_AS	2.45538	12.4938
ruditapes2_lrc4666_S	0.446743	4.38025							ruditapes2_c1089_AS	0.534308	11.9903
ruditapes2_lrc4660_AS	0.218043	8.59597							ruditapes2_c1108_AS	2.19526	12.4938
ruditapes2_lrc4601_AS	0.449513	6.65707							ruditapes2_c1159_S	6.49727	8.81609
ruditapes2_lrc4517_S	1.5822	7.64581							ruditapes2_c118_AS	0.496788	10.2028
ruditapes2_lrc4297_S	2.71313	5.34433							ruditapes2_c1189_S	2.27318	8.81609
ruditapes2_lrc4265_S	1.56374	7.64581							ruditapes2_c1191_AS	3.02955	9.10862
ruditapes2_lrc4226_AS	0.60892	7.64581							ruditapes2_c1201_S	0.504826	9.33177
ruditapes2_lrc4209_AS	2.56683	7.26433							ruditapes2_c1257_S	1.59617	6.7723
ruditapes2_lrc4155_AS	3.94899	7.26433							ruditapes2_c1268_AS	1.50546	8.22126
ruditapes2_lrc4148_AS	1.77646	8.19493							ruditapes2_c1340_AS	2.40699	11.9903
ruditapes2_lrc4140_S	0.617448	8.19493							ruditapes2_c1352_AS	0.473916	10.6858
ruditapes2_lrc4138_AS	2.41239	6.15001							ruditapes2_c140_AS	2.02611	10.2028
ruditapes2_lrc4135_AS	0.375606	7.64581							ruditapes2_c1411_S	0.63839	9.33177
ruditapes2_lrc4126_S	0.29863	6.65707							ruditapes2_c1454_S	0.559666	10.6858
ruditapes2_lrc3999_AS	0.549842	6.65707							ruditapes2_c146_AS	0.567761	7.19419
ruditapes2_lrc3933_S	0.183124	6.65707							ruditapes2_c1462_S	0.406311	11.9903
ruditapes2_lrc3908_S	0.256844	5.24488							ruditapes2_c1466_AS	2.52376	11.6256
ruditapes2_lrc3830_S	0.351192	7.26433							ruditapes2_c1505_AS	0.366953	9.33177
ruditapes2_lrc3818_S	0.485613	8.19493							ruditapes2_c1523_S	3.21504	8.81609
ruditapes2_lrc3353_S	1.85255	6.15001							ruditapes2_c1572_AS	2.55581	3.95356
ruditapes2_lrc3294_S	0.290025	8.19493							ruditapes2_c1761_S	1.68146	10.6858
ruditapes2_lrc3291_S	2.23783	4.87403							ruditapes2_c18_AS	2.77837	6.7723
ruditapes2_lrc3123_S	5.34772	5.38393							ruditapes2_c1820_AS	3.1277	10.2028
ruditapes2_lrc2969_S	2.15266	5.08411							ruditapes2_c1826_S	0.0810818	12.4938
ruditapes2_lrc2960_S	0.61933	6.65707							ruditapes2_c1829_S	0.552877	7.19419
ruditapes2_lrc2825_S	2.07572	5.34433							ruditapes2_c1848_S	1.77057	11.9903
ruditapes2_lrc2787_S	2.14627	4.28603							ruditapes2_c1849_AS	3.96654	10.2028
ruditapes2_lrc2734_AS	1.96624	7.26433							ruditapes2_c1901_S	2.78327	0
ruditapes2_lrc2263_AS	0.476858	7.64581							ruditapes2_c1911_AS	1.86252	10.6858
ruditapes2_lrc2215_S	2.41419	7.64581							ruditapes2_c1973_AS	1.52051	8.81609
ruditapes2_lrc1599_AS	2.20921	9.12126							ruditapes2_c1978_AS	2.14695	11.9903
ruditapes2_lrc1556_AS	2.07854	5.38393							ruditapes2_c2023_AS	0.633342	10.2028
ruditapes2_lrc1550_AS	2.93917	2.87219							ruditapes2_c2050_AS	0.504913	10.6858
ruditapes2_c952_S	1446.88	4.87403							ruditapes2_c2160_AS	1.71663	7.69904
ruditapes2_c943_S	0.348993	8.59597							ruditapes2_c2278_AS	4.73542	9.10862
ruditapes2_c943_AS	0.652626	9.12126							ruditapes2_c2281_AS	0.380116	9.33177
ruditapes2_c934_S	0.259533	5.24488							ruditapes2_c231_AS	2.86552	8.81609
ruditapes2_c923_S	0.199646	8.59597							ruditapes2_c2341_AS	2.70951	11.9903
ruditapes2_c913_AS	4.42122	7.64581							ruditapes2_c2341_S	2.79571	7.69904
ruditapes2_c910_AS	0.49687	7.26433							ruditapes2_c2355_AS	9.65136	12.4938
ruditapes2_c908_AS	1.62747	5.836							ruditapes2_c2355_S	0.480104	11.9903
ruditapes2_c902_AS	3.50722	5.08411							ruditapes2_c2369_S	2.87119	2.92564
ruditapes2_c881_S	0.647628	5.836							ruditapes2_c2372_S	0.0292542	9.33177
ruditapes2_c879_AS	2.03297	5.08411							ruditapes2_c2399_S	1.68082	12.4938
ruditapes2_c859_S	0.442535	6.15001							ruditapes2_c241_S	0.395546	11.6256
ruditapes2_c85_S	0.00572175	9.12126							ruditapes2_c2447_AS	4.11612	5.41784
ruditapes2_c843_S	0.42719	8.59597							ruditapes2_c2470_AS	2.09595	12.4938
ruditapes2_c842_S	0.618956	9.12126							ruditapes2_c2479_AS	2.92908	10.2028
ruditapes2_c829_AS	0.258521	4.32373							ruditapes2_c2482_S	2.47668	12.4938
ruditapes2_c823_S	0.315086	5.836							ruditapes2_c2540_AS	0.390775	8.38073
ruditapes2_c823_AS	0.189886	8.19493							ruditapes2_c2542_S	2.76981	8.81609
ruditapes2_c800_AS	2.03822	8.19493							ruditapes2_c2574_S	2.94095	10.2028
ruditapes2_c799_S	1.74385	7.26433							ruditapes2_c2626_AS	1.81713	2.92564
ruditapes2_c798_S	2.78643	7.64581							ruditapes2_c2643_AS	2.73924	6.7723
ruditapes2_c784_AS	2.66716	0							ruditapes2_c2670_S	0.584536	12.4938
ruditapes2_c782_S	1.98168	6.65707							ruditapes2_c2865_S	3.33635	7.88156
ruditapes2_c775_S	0.22287	7.26433							ruditapes2_c2872_AS	0.617414	11.9903
ruditapes2_c771_S	0.512919	8.59597							ruditapes2_c2897_S	0.536134	10.2028
ruditapes2_c766_AS	0.32054	5.50214							ruditapes2_c2933_S	0.56019	9.33177
ruditapes2_c746_S	0.400043	5.836							ruditapes2_c2936_AS	3.06105	5.69929
ruditapes2_c729_AS	0.19462	6.15001							ruditapes2_c3022_AS	0.284346	11.6256
ruditapes2_c714_S	2.19015	6.65707							ruditapes2_c3059_AS	2.44966	8.81609
ruditapes2_c687_S	3.37341	8.59597							ruditapes2_c3077_S	1.63379	11.9903
ruditapes2_c684_S	0.468805	5.50214							ruditapes2_c335_AS	2.45876	12.4938
ruditapes2_c675_AS	0.338397	6.15001							ruditapes2_c3452_AS	0.482296	12.4938
ruditapes2_c6479_AS	0.371446	8.59597							ruditapes2_c3452_S	2.18273	3.95356
ruditapes2_c627_S	2.08544	9.12126							ruditapes2_c378_AS	1.58178	4.98688
ruditapes2_c611_S	0.273884	5.50214							ruditapes2_c4371_S	3.10738	11.6256
ruditapes2_c600_AS	0.52845	9.12126							ruditapes2_c497_AS	2.65721	7.88156
ruditapes2_c598_S	1.75935	8.19493							ruditapes2_c5209_AS	1.77073	11.9903
ruditapes2_c5967_AS	0.464817	6.65707							ruditapes2_c5612_AS	1.7746	11.6256
ruditapes2_c585_AS	1.96366	6.15001							ruditapes2_c5777_S	0.207549	9.33177
ruditapes2_c574_S	2.41873	5.08411							ruditapes2_c608_AS	1.94957	12.4938
ruditapes2_c566_S	2.44382	8.59597							ruditapes2_c648_AS	1.53943	10.6858
ruditapes2_c5642_AS	0.600608	9.12126							ruditapes2_c688_S	1.6382	10.6858
ruditapes2_c561_AS	0.525662	7.64581							ruditapes2_c701_S	0.566333	9.33177
ruditapes2_c556_AS	0.333238	6.15001							ruditapes2_c716_S	2.57297	8.81609
ruditapes2_c546_S	0.342948	4.32373							ruditapes2_c7352_S	1.84069	7.88156
ruditapes2_c546_AS	0.55222	5.71581							ruditapes2_c757_AS	2.20011	10.2028
ruditapes2_c545_S	1.94096	6.65707							ruditapes2_c909_AS	2.18671	11.9903
ruditapes2_c531_AS	2.83957	8.19493							ruditapes2_c945_S	2.02091	8.81609
ruditapes2_c527_S	1.76711	9.12126							ruditapes2_c977_AS	2.404	8.81609
ruditapes2_c501_S	0.345622	9.12126							ruditapes2_lrc2263_S	1.7922	8.81609
ruditapes2_c496_S	8.93821	6.65707							ruditapes2_lrc3173_AS	6.2959	10.6858
ruditapes2_c485_AS	0.426264	7.26433							ruditapes2_lrc3192_AS	6.35124	12.4938
ruditapes2_c48_S	0.368599	6.15001							ruditapes2_lrc3470_S	3.00403	11.9903
ruditapes2_c479_S	0.509306	7.64581							ruditapes2_lrc3693_AS	1.99429	8.81609
ruditapes2_c467_S	0.224049	5.71581							ruditapes2_lrc4138_AS	2.08047	8.81609
ruditapes2_c4659_S	0.229223	5.34433							ruditapes2_lrc4321_S	4.65725	11.9903
ruditapes2_c4445_AS	0.462077	7.64581							ruditapes2_lrc4387_S	0.258155	9.33177
ruditapes2_c4194_S	0.101663	5.71581							ruditapes2_lrc4517_S	1.58787	7.88156
ruditapes2_c418_AS	0.15291	7.26433							ruditapes2_lrc4525_S	1.51458	7.88156
ruditapes2_c409_AS	0.508706	8.59597							ruditapes2_lrc4658_S	1.7416	5.41784
ruditapes2_c408_AS	0.409596	7.26433							ruditapes2_lrc4660_AS	0.279562	11.9903
ruditapes2_c405_S	1.96246	6.65707							ruditapes2_lrc5139_AS	1.97679	12.4938
ruditapes2_c4021_S	2.07561	6.15001							ruditapes2_lrc5162_AS	1.66699	7.88156
ruditapes2_c395_S	1.99765	5.00458							ruditapes2_lrc5181_AS	0.611608	9.33177
ruditapes2_c3934_AS	3.2673	6.65707							ruditapes2_lrc5424_AS	1.71281	2.92564
ruditapes2_c389_S	0.309523	8.19493							ruditapes2_lrc5643_S	5.48484	6.7723
ruditapes2_c366_S	2.49255	5.71581							ruditapes2_lrc6169_AS	0.369913	11.9903
ruditapes2_c362_S	0.393827	6.65707							ruditapes2_lrc6316_S	1.90511	8.81609
ruditapes2_c3593_S	1.83168	5.71581							ruditapes2_lrc7105_S	0.474822	7.19419
ruditapes2_c3566_AS	0.493639	8.59597							ruditapes2_lrc7484_S	3.48053	11.6256
ruditapes2_c3535_S	0.510876	6.15001							ruditapesN_c14473	1.8205	9.10862		ENSDARG00000011931	ENSDARP00000022829
ruditapes2_c3481_AS	1.9811	5.08411							ruditapesN_c14525	1.58938	12.4938		ENSDARG00000025783	ENSDARP00000036582
ruditapes2_c348_S	1.62582	7.64581							ruditapesN_c15353	6.56868	6.7723
ruditapes2_c3461_S	2.56941	5.38393							ruditapesN_c18815	2.51961	9.10862
ruditapes2_c3411_S	0.512236	7.64581							ruditapesN_c23781	0.655883	12.4938
ruditapes2_c341_AS	0.278029	6.65707							ruditapesN_c28432	0.239546	10.6858		ENSDARG00000078642	ENSDARP00000102858
ruditapes2_c3273_S	0.393335	4.18862							ruditapesN_c30079	2.10847	11.9903
ruditapes2_c326_S	1.80497	8.59597							ruditapesN_lrc11499	3.36126	8.22126
ruditapes2_c326_AS	0.443683	8.59597							ruditapesN_lrc8854	8.11772	11.9903
ruditapes2_c3232_AS	0.434479	5.50214							ruditapesN_s38505	1.70445	8.81609		ENSDARG00000079393	ENSDARP00000100259
ruditapes2_c3151_S	0.436539	5.50214							ruditapesN2_c939	1.60327	11.9903
ruditapes2_c311_S	2.02793	7.26433							ruditapesP_c10301	2.50204	8.81609
ruditapes2_c3104_AS	2.19941	8.19493							ruditapesP_c10381	2.59774	12.4938		ENSDARG00000017762	ENSDARP00000005886
ruditapes2_c3059_S	2.87787	5.38393							ruditapesP_c10647	1.98834	11.9903		ENSDARG00000069790	ENSDARP00000092617
ruditapes2_c3055_S	0.155127	5.00458							ruditapesP_c12343	1.6175	7.88156		ENSDARG00000058140	ENSDARP00000075390
ruditapes2_c3053_S	2.55836	5.19237							ruditapesP_c14022	0.55669	9.33177		ENSDARG00000057011	ENSDARP00000074043
ruditapes2_c3050_S	1.54508	5.71581							ruditapesP_c14211	2.5597	11.9903
ruditapes2_c3039_AS	0.497639	4.18862							ruditapesP_c15267	1.66137	11.6256
ruditapes2_c2959_AS	2.02498	5.19237							ruditapesP_c1613	0.0368753	7.19419
ruditapes2_c2951_S	0.528154	9.12126							ruditapesP_c17613	3.19946	8.81609
ruditapes2_c2949_AS	0.135592	8.19493							ruditapesP_c1805	2.24943	8.81609
ruditapes2_c2938_AS	2.18629	5.38393							ruditapesP_c18640	1.94134	10.6858
ruditapes2_c2909_S	0.401878	8.19493							ruditapesP_c1994	2.42892	11.6256
ruditapes2_c2908_S	3.23763	8.19493							ruditapesP_c20279	2.33316	8.81609
ruditapes2_c2900_S	2.91435	5.08411							ruditapesP_c20448	3.08578	10.2028
ruditapes2_c2884_S	4.32682	5.19237							ruditapesP_c21593	0.506123	10.2028
ruditapes2_c2866_S	0.237093	8.19493							ruditapesP_c22382	1.56309	11.6256
ruditapes2_c2843_S	1.59346	7.26433							ruditapesP_c25612	2.67606	8.81609
ruditapes2_c2841_S	2.53247	5.38393							ruditapesP_c27547	0.41585	8.38073
ruditapes2_c2837_S	0.219954	5.24488							ruditapesP_c2908	1.55941	10.6858
ruditapes2_c2836_AS	0.366781	6.65707							ruditapesP_c30673	8.00853	12.4938
ruditapes2_c2818_AS	1.80646	5.836							ruditapesP_c31359	2.56264	11.9903
ruditapes2_c2811_S	0.494804	4.32373							ruditapesP_c31976	0.532392	11.9903
ruditapes2_c2811_AS	0.395103	5.24488							ruditapesP_c4135	11.141	5.41784
ruditapes2_c2810_S	0.650881	9.12126							ruditapesP_c6964	1.59124	5.41784
ruditapes2_c2799_AS	2.9097	5.38393							ruditapesP_c7307	3.05511	11.6256
ruditapes2_c2754_AS	0.2265	5.50214							ruditapesP_c7555	1.96672	10.6858
ruditapes2_c2731_S	2.40623	7.26433							ruditapesP_c7977	0.407944	10.2028		ENSDARG00000015552	ENSDARP00000055618
ruditapes2_c2723_AS	3.07893	6.15001							ruditapesP_c8520	2.11623	10.2028
ruditapes2_c2720_S	2.82467	4.7471							ruditapesP_c9494	3.80532	10.6858
ruditapes2_c2701_S	1.93605	7.26433							ruditapesP_lrc21007	2.72601	11.6256
ruditapes2_c2696_S	5.5091	7.26433							ruditapesP_lrc27368	1.55457	11.9903
ruditapes2_c2675_AS	0.654218	8.59597							ruditapesP_lrc32225	0.429706	7.19419
ruditapes2_c2671_S	0.464171	7.26433							ruditapesP_lrc33058	1.62362	5.41784
ruditapes2_c2671_AS	0.275922	8.59597							ruditapesP_lrc33719	2.63585	11.6256
ruditapes2_c267_S	0.378451	6.65707							ruditapesP_lrc35340	1.89478	10.6858
ruditapes2_c267_AS	0.304756	5.34433							ruditapesP_lrc36362	6.84607	0
ruditapes2_c2655_S	0.406784	7.64581							ruditapesP_lrc37958	0.464588	11.6256
ruditapes2_c2627_AS	0.363428	8.59597							ruditapesP_lrc38096	2.03988	12.4938
ruditapes2_c2577_S	0.298671	9.12126							ruditapesP_s35120	2.96146	11.9903
ruditapes2_c2515_AS	0.369008	9.12126							ruditapesP2_c1018	1.7101	10.6858
ruditapes2_c2482_S	1.7309	8.19493							ruditapesP2_c1608	6.38529	9.10862
ruditapes2_c248_S	1.74683	5.08411							ruditapesP2_c2024	2.05714	11.9903		ENSDARG00000071670	ENSDARP00000096919
ruditapes2_c247_S	0.335149	5.24488							ruditapesP2_c23	2.07002	11.9903
ruditapes2_c247_AS	0.220296	5.836							ruditapesP2_c2456	0.121572	7.19419
ruditapes2_c2467_S	2.63004	6.65707							ruditapesP2_c2644	3.30945	10.6858		ENSDARG00000067859	ENSDARP00000088544
ruditapes2_c2455_AS	0.365506	7.64581							ruditapesP2_c2755	2.11656	8.81609
ruditapes2_c2450_AS	1.80986	4.7471							ruditapesP2_c3042	0.500447	11.6256
ruditapes2_c2379_AS	0.293314	5.836							ruditapesP2_c443	4.46314	12.4938		ENSDARG00000038439	ENSDARP00000056094
ruditapes2_c2332_AS	4.29793	6.15001							ruditapesP2_lrc1702	4.49758	11.9903
ruditapes2_c2331_AS	1.78834	9.12126							ruditapesP2_lrc5073	1.91694	12.4938
ruditapes2_c2321_S	4.40248	5.34433
ruditapes2_c2272_AS	1.66919	5.08411
ruditapes2_c2245_AS	3.62227	5.38393
ruditapes2_c2228_S	3.71974	4.87403
ruditapes2_c2228_AS	2.68463	5.08411
ruditapes2_c2222_S	3.23792	6.15001
ruditapes2_c217_AS	0.386789	5.836
ruditapes2_c2166_S	0.166387	9.12126
ruditapes2_c2165_S	0.349	7.64581
ruditapes2_c2147_S	0.318809	4.38025
ruditapes2_c2099_S	0.626524	6.15001
ruditapes2_c2089_AS	1.99308	8.19493
ruditapes2_c2062_S	0.35577	6.15001
ruditapes2_c206_AS	1.88621	7.64581
ruditapes2_c2045_AS	2.08815	8.59597
ruditapes2_c204_AS	1.60996	6.65707
ruditapes2_c2016_S	1.74414	8.19493
ruditapes2_c1996_S	0.375052	5.24488
ruditapes2_c1958_S	0.533941	5.50214
ruditapes2_c1955_S	13.234	5.19237
ruditapes2_c1947_S	0.452026	5.50214
ruditapes2_c1944_AS	0.543407	5.50214
ruditapes2_c1937_S	0.254611	5.836
ruditapes2_c1928_S	3.72555	5.836
ruditapes2_c1921_AS	0.512428	8.59597
ruditapes2_c1919_S	0.591658	5.24488
ruditapes2_c1908_S	2.0506	9.12126
ruditapes2_c1853_AS	0.442516	6.15001
ruditapes2_c1848_S	1.5374	6.15001
ruditapes2_c1798_AS	0.587229	5.00458
ruditapes2_c1783_S	2.39874	5.00458
ruditapes2_c1778_S	1.65141	6.15001
ruditapes2_c1768_S	1.78324	8.19493
ruditapes2_c1768_AS	2.68131	5.71581
ruditapes2_c1759_AS	0.42815	5.34433
ruditapes2_c1755_S	0.286112	5.24488
ruditapes2_c1685_AS	3.47772	6.15001
ruditapes2_c1680_AS	0.444251	7.64581
ruditapes2_c1678_S	3.80213	5.08411
ruditapes2_c1671_S	0.56092	5.34433
ruditapes2_c1671_AS	0.379555	5.24488
ruditapes2_c1666_S	1.54765	9.12126
ruditapes2_c1652_AS	0.359641	5.50214
ruditapes2_c164_AS	2.35386	6.15001
ruditapes2_c1613_S	2.56972	4.87403
ruditapes2_c1544_AS	1.56118	9.12126
ruditapes2_c1531_AS	3.47651	5.836
ruditapes2_c1503_S	0.360705	5.24488
ruditapes2_c1486_S	2.53055	9.12126
ruditapes2_c1483_S	0.611195	5.50214
ruditapes2_c1471_S	2.09596	2.87219
ruditapes2_c145_AS	0.234539	6.15001
ruditapes2_c1435_AS	2.05377	8.19493
ruditapes2_c1433_S	0.495233	5.71581
ruditapes2_c1432_AS	1.93678	5.34433
ruditapes2_c1428_S	0.630786	8.59597
ruditapes2_c1396_S	0.402742	7.26433
ruditapes2_c1385_S	3.15231	5.836
ruditapes2_c1384_S	2.7929	4.87403
ruditapes2_c1361_S	0.293274	8.19493
ruditapes2_c1361_AS	0.555446	5.50214
ruditapes2_c1351_AS	0.432458	8.19493
ruditapes2_c1327_S	2.99404	4.7471
ruditapes2_c1308_S	1.75988	5.19237
ruditapes2_c1293_S	4.2391	6.15001
ruditapes2_c1293_AS	1.70866	8.19493
ruditapes2_c1280_AS	0.639268	8.19493
ruditapes2_c1272_AS	0.567527	7.26433
ruditapes2_c1231_S	2.24797	6.65707
ruditapes2_c1229_S	0.210752	5.836
ruditapes2_c1224_AS	0.572496	6.65707
ruditapes2_c1218_AS	1.97313	2.87219
ruditapes2_c1216_S	0.362656	7.64581
ruditapes2_c1214_AS	0.389645	5.34433
ruditapes2_c1201_S	0.537434	8.59597
ruditapes2_c1195_S	0.23767	4.18862
ruditapes2_c1187_AS	0.312102	5.50214
ruditapes2_c1175_S	1.80689	7.64581
ruditapes2_c1159_S	1.75691	8.59597
ruditapes2_c1157_AS	2.56959	7.26433
ruditapes2_c1152_S	3.6125	5.34433
ruditapes2_c1130_S	0.294739	5.34433
ruditapes2_c1103_AS	0.57465	5.71581
ruditapes2_c110_S	1.93305	9.12126
ruditapes2_c1098_AS	0.499339	8.19493
ruditapes2_c1083_AS	0.506492	7.26433
ruditapes2_c1006_S	1.62779	6.65707
ruditapes_s39823_AS	0.653657	6.65707
ruditapes_s39496_AS	0.264498	7.64581
ruditapes_s39357_S	2.66611	6.65707
ruditapes_s39178_AS	3.19833	8.59597
ruditapes_s38992_S	2.13824	5.19237
ruditapes_s38773_S	2.02592	5.71581
ruditapes_s38702_AS	0.451705	8.19493
ruditapes_s38664_AS	1.92543	5.38393
ruditapes_s38364_AS	0.528562	8.59597
ruditapes_s37988_S	0.290743	8.19493
ruditapes_s37612_S	1.60038	5.08411
ruditapes_s37424_AS	0.329896	4.87403
ruditapes_s36937_S	1.9691	8.19493
ruditapes_s36495_S	0.386613	5.50214
ruditapes_s35422_AS	0.456547	7.26433
ruditapes_s35378_AS	0.386166	8.59597
ruditapes_s34849_AS	2.36378	3.2428
ruditapes_lrc9904_S	1.82422	5.71581
ruditapes_lrc9889_S	0.479908	7.64581
ruditapes_lrc9862_AS	1.85853	5.34433
ruditapes_lrc9817_AS	0.553597	4.32373
ruditapes_lrc9238_S	0.532627	5.24488
ruditapes_lrc9099_S	2.3522	5.836
ruditapes_lrc8857_S	0.342472	6.15001
ruditapes_lrc8627_AS	0.271022	5.50214
ruditapes_lrc8570_S	0.526296	8.19493
ruditapes_lrc8182_S	0.437498	5.34433
ruditapes_lrc7517_S	0.651262	8.59597
ruditapes_lrc7517_AS	2.19049	7.26433
ruditapes_lrc7429_S	3.78096	6.65707
ruditapes_lrc7282_S	3.78561	8.19493
ruditapes_lrc7079_S	0.58897	8.59597
ruditapes_lrc7026_S	1.93755	5.08411
ruditapes_lrc6950_S	0.647371	8.19493
ruditapes_lrc6820_S	0.541026	8.59597
ruditapes_lrc39609_S	0.427129	8.19493
ruditapes_lrc39471_AS	0.498155	6.65707
ruditapes_lrc39184_AS	0.513876	6.65707
ruditapes_lrc39146_S	1.65099	9.12126
ruditapes_lrc39025_AS	2.28679	5.71581
ruditapes_lrc38915_S	3.99515	6.65707
ruditapes_lrc38796_S	2.57728	3.2428
ruditapes_lrc38711_AS	0.261521	5.50214
ruditapes_lrc38654_AS	1.98539	4.28603
ruditapes_lrc38437_AS	0.265785	7.64581
ruditapes_lrc38407_AS	3.07889	2.87219
ruditapes_lrc38069_AS	0.398408	8.59597
ruditapes_lrc37695_AS	2.38885	4.87403
ruditapes_lrc37653_S	0.599417	5.50214
ruditapes_lrc37516_S	0.403913	5.71581
ruditapes_lrc37516_AS	0.354724	7.64581
ruditapes_lrc37230_S	0.433571	5.836
ruditapes_lrc37063_S	8.31412	8.19493
ruditapes_lrc37056_S	0.336349	8.19493
ruditapes_lrc37002_S	1.78016	8.19493
ruditapes_lrc36938_S	2.65603	5.71581
ruditapes_lrc36896_AS	0.373183	8.59597
ruditapes_lrc36854_S	3.2266	5.836
ruditapes_lrc36182_AS	0.496525	8.19493
ruditapes_lrc36097_S	0.331189	5.50214
ruditapes_lrc36071_AS	1.61141	6.65707
ruditapes_lrc35657_AS	0.603194	6.15001
ruditapes_lrc35588_AS	0.459994	8.19493
ruditapes_lrc35247_S	2.33295	8.59597
ruditapes_lrc35235_AS	4.36897	5.836
ruditapes_lrc35028_S	0.66411	8.59597
ruditapes_lrc35026_S	4.26187	8.59597
ruditapes_lrc34945_S	0.535735	7.64581
ruditapes_lrc34912_S	3.53433	8.19493
ruditapes_lrc34716_S	2.44902	6.65707
ruditapes_lrc34646_AS	0.420259	8.59597
ruditapes_lrc34595_S	1.89894	6.65707
ruditapes_lrc34567_AS	0.253059	9.12126
ruditapes_lrc34493_S	0.391982	7.26433
ruditapes_lrc34337_S	0.593901	4.87403
ruditapes_lrc34306_S	1.52657	7.64581
ruditapes_lrc34226_AS	0.364946	7.26433
ruditapes_lrc34097_AS	2.648	6.65707
ruditapes_lrc34095_AS	2.65827	5.71581
ruditapes_lrc33870_AS	0.181092	5.24488
ruditapes_lrc33867_AS	1.72167	5.71581
ruditapes_lrc33724_S	1.58922	8.19493
ruditapes_lrc33711_AS	0.150374	7.64581
ruditapes_lrc33676_AS	0.439356	8.19493
ruditapes_lrc33608_S	0.293249	7.64581
ruditapes_lrc33581_S	0.42731	9.12126
ruditapes_lrc33510_S	1.6701	8.59597
ruditapes_lrc33488_AS	0.37266	5.34433
ruditapes_lrc33370_AS	0.259411	4.38025
ruditapes_lrc33185_AS	0.287685	7.64581
ruditapes_lrc32566_AS	0.559465	5.50214
ruditapes_lrc32296_AS	1.77247	6.65707
ruditapes_lrc32247_AS	0.175023	5.836
ruditapes_lrc30168_S	1.83339	4.28603
ruditapes_lrc30074_S	0.277531	9.12126
ruditapes_lrc28988_S	3.45604	4.7471
ruditapes_lrc28223_AS	0.313079	7.26433		ENSDARG00000042535	ENSDARP00000062369
ruditapes_lrc28045_S	0.27031	4.18862
ruditapes_lrc26831_AS	1.69835	6.65707
ruditapes_lrc26656_S	2.69867	5.19237
ruditapes_lrc26016_S	1.82236	7.26433
ruditapes_lrc25598_AS	0.473633	4.38025
ruditapes_lrc25316_AS	0.440733	6.65707
ruditapes_lrc24627_AS	0.576495	8.19493
ruditapes_lrc24612_S	0.0798011	8.19493
ruditapes_lrc23864_AS	0.106769	8.19493
ruditapes_lrc23263_S	0.413158	4.32373
ruditapes_lrc22172_AS	0.29997	7.64581
ruditapes_lrc21137_AS	3.60347	5.836
ruditapes_lrc20994_S	2.98217	9.12126
ruditapes_lrc20859_S	0.66617	6.65707
ruditapes_lrc20286_S	0.238134	8.19493
ruditapes_lrc19984_S	1.78763	6.65707
ruditapes_lrc19949_S	0.513334	8.59597
ruditapes_lrc19935_S	2.23501	5.836
ruditapes_lrc19352_S	2.33081	6.15001
ruditapes_lrc18711_S	1.80758	8.19493
ruditapes_lrc18603_AS	0.188568	8.19493
ruditapes_lrc18471_S	0.286549	9.12126
ruditapes_lrc18427_S	1.72041	9.12126
ruditapes_lrc17952_AS	4.35736	5.19237
ruditapes_lrc17926_S	0.510441	5.50214
ruditapes_lrc17784_AS	1.50331	6.15001
ruditapes_lrc17649_AS	0.326135	6.65707
ruditapes_lrc17289_AS	0.263959	7.64581
ruditapes_lrc16632_AS	0.153402	5.836
ruditapes_lrc16588_AS	0.353542	5.24488
ruditapes_lrc15772_AS	0.578914	5.71581
ruditapes_lrc15608_S	0.57476	6.65707
ruditapes_lrc15375_S	0.326387	7.26433
ruditapes_lrc14496_S	0.534658	5.00458
ruditapes_lrc14353_S	2.65242	5.71581
ruditapes_lrc14353_AS	3.04745	7.26433
ruditapes_lrc14157_S	0.637279	6.65707
ruditapes_lrc13123_S	2.3132	5.38393
ruditapes_lrc13091_S	2.49618	5.38393
ruditapes_lrc13054_S	1.63251	9.12126
ruditapes_lrc12769_S	0.338325	7.26433
ruditapes_lrc12521_AS	0.630152	7.64581
ruditapes_lrc12303_AS	4.66126	7.26433
ruditapes_lrc11940_S	1.79415	4.7471
ruditapes_lrc11926_S	3.80151	5.38393
ruditapes_lrc11263_S	0.222232	6.15001
ruditapes_lrc10629_S	12.0112	4.87403
ruditapes_lrc10445_S	4.71731	5.836
ruditapes_lrc10428_S	0.597006	8.19493
ruditapes_lrc10344_S	0.481107	9.12126
ruditapes_lrc10062_AS	0.320869	4.32373
ruditapes_c9992_AS	3.0543	8.59597
ruditapes_c9988_S	0.573524	4.38025
ruditapes_c9969_S	3.1894	5.34433
ruditapes_c9947_AS	0.183494	7.64581
ruditapes_c9898_S	2.55523	4.87403
ruditapes_c9876_S	0.201575	7.64581
ruditapes_c9856_S	2.7289	5.71581
ruditapes_c9846_S	0.092706	6.65707
ruditapes_c9809_S	0.325267	7.26433
ruditapes_c9795_S	0.598269	5.24488
ruditapes_c9729_AS	2.26656	5.34433
ruditapes_c970_AS	2.18542	7.64581
ruditapes_c9694_S	0.35998	4.32373
ruditapes_c9694_AS	0.307279	6.65707
ruditapes_c9674_S	2.31446	9.12126
ruditapes_c9650_S	3.36479	5.00458
ruditapes_c964_AS	0.364688	9.12126
ruditapes_c9621_S	2.18013	6.15001
ruditapes_c954_S	1.73365	7.26433
ruditapes_c9486_AS	0.4458	4.87403
ruditapes_c9474_AS	0.311924	7.64581
ruditapes_c9454_S	3.89893	4.7471
ruditapes_c9450_AS	0.406813	8.59597
ruditapes_c9448_S	8.88712	5.836
ruditapes_c9433_S	6.14066	5.836
ruditapes_c9427_AS	1.62264	5.19237
ruditapes_c9411_AS	4.12302	6.65707
ruditapes_c9382_S	2.55401	7.64581
ruditapes_c9332_S	1.9509	4.7471
ruditapes_c9315_AS	0.246838	4.80989
ruditapes_c9312_S	1.9322	6.65707
ruditapes_c9283_AS	2.36785	6.65707
ruditapes_c928_S	0.608748	4.87403
ruditapes_c9206_S	0.517862	8.59597
ruditapes_c92_S	0.288853	4.32373
ruditapes_c9167_S	4.09631	5.19237
ruditapes_c9155_S	0.228954	6.15001
ruditapes_c9144_AS	0.418055	5.24488
ruditapes_c9116_AS	2.12308	7.64581
ruditapes_c9090_S	1.79502	8.19493
ruditapes_c9087_S	2.30112	5.34433
ruditapes_c9084_S	1.68389	6.65707
ruditapes_c9078_S	0.480473	5.836
ruditapes_c9059_S	3.33217	8.59597
ruditapes_c9057_S	3.15948	5.38393
ruditapes_c9055_AS	0.246362	8.59597
ruditapes_c9015_S	0.309883	8.59597
ruditapes_c9006_S	6.65187	5.34433
ruditapes_c8990_S	4.64961	2.39349
ruditapes_c8960_S	0.220589	5.50214
ruditapes_c8956_S	4.1422	7.26433
ruditapes_c8923_S	1.92714	8.59597
ruditapes_c8911_S	0.321738	8.19493
ruditapes_c8877_S	2.04278	7.26433
ruditapes_c8875_S	0.253006	5.50214
ruditapes_c8853_AS	1.51841	8.19493
ruditapes_c8839_AS	0.141572	5.50214
ruditapes_c8834_AS	2.39268	5.836
ruditapes_c8787_AS	3.68128	8.19493
ruditapes_c8767_S	4.09857	4.87403
ruditapes_c8755_AS	0.391465	8.59597
ruditapes_c8748_S	0.528464	7.26433
ruditapes_c87_AS	0.182687	7.64581
ruditapes_c866_S	2.066	7.64581
ruditapes_c8592_S	1.72069	3.2428
ruditapes_c8592_AS	0.396288	7.64581
ruditapes_c8580_S	3.8248	5.34433
ruditapes_c8574_S	3.22146	9.12126
ruditapes_c8557_AS	4.79478	7.64581
ruditapes_c8542_AS	0.584453	8.19493
ruditapes_c8539_AS	0.458689	7.64581
ruditapes_c8533_S	1.84812	8.59597
ruditapes_c8524_S	2.76852	9.12126
ruditapes_c8519_S	0.156276	5.00458
ruditapes_c8517_S	0.563038	5.24488
ruditapes_c8489_S	5.13944	8.19493
ruditapes_c8489_AS	7.27373	5.34433
ruditapes_c847_AS	0.588338	4.80989
ruditapes_c8454_S	3.2081	6.65707
ruditapes_c8453_S	2.11891	8.59597
ruditapes_c8446_AS	0.469831	8.19493
ruditapes_c8436_AS	0.375865	7.26433
ruditapes_c8427_S	0.220739	5.34433
ruditapes_c8402_S	4.58578	5.08411
ruditapes_c8372_S	11.7809	2.87219
ruditapes_c8327_S	0.61317	7.64581
ruditapes_c8314_S	0.420364	7.26433
ruditapes_c8313_S	2.23786	4.7471
ruditapes_c8287_AS	0.328942	6.65707
ruditapes_c827_S	0.507638	7.26433
ruditapes_c8267_S	0.0677256	7.26433
ruditapes_c826_S	2.52346	6.65707
ruditapes_c8244_S	1.59528	8.59597
ruditapes_c8234_S	1.55201	5.08411
ruditapes_c8219_S	3.04536	5.08411
ruditapes_c8219_AS	2.88934	9.12126
ruditapes_c8198_S	0.328843	9.12126
ruditapes_c8189_S	0.640118	8.59597
ruditapes_c8158_S	1.72931	8.19493
ruditapes_c8157_S	2.53469	8.59597
ruditapes_c8147_AS	2.27089	5.71581
ruditapes_c8128_S	0.280362	6.15001
ruditapes_c8110_S	1.85881	8.59597
ruditapes_c8090_S	1.72474	5.38393
ruditapes_c8062_S	0.515716	5.00458
ruditapes_c8055_S	0.613942	7.64581
ruditapes_c8045_AS	4.64207	7.64581
ruditapes_c8038_AS	0.438166	6.15001
ruditapes_c8033_S	0.399722	6.65707
ruditapes_c8031_S	0.628034	8.19493
ruditapes_c8026_S	1.54276	8.19493
ruditapes_c8013_S	0.613823	8.19493
ruditapes_c8011_S	4.85767	5.08411
ruditapes_c8008_S	2.94251	8.19493
ruditapes_c7993_AS	0.207175	7.64581
ruditapes_c7964_S	0.472752	7.26433
ruditapes_c7949_S	0.30388	5.50214
ruditapes_c7949_AS	0.484111	8.59597
ruditapes_c7948_AS	4.48182	7.64581
ruditapes_c794_S	0.470162	6.65707
ruditapes_c794_AS	0.32354	9.12126
ruditapes_c7906_S	1.75038	7.64581
ruditapes_c7892_S	2.22335	6.15001
ruditapes_c7871_AS	1.81815	8.19493
ruditapes_c783_AS	3.82441	6.15001
ruditapes_c7812_AS	2.64777	7.64581
ruditapes_c7807_AS	5.02555	3.2428
ruditapes_c780_AS	1.99236	4.7471
ruditapes_c7784_S	0.553353	5.34433
ruditapes_c7685_S	3.32381	5.08411
ruditapes_c7667_AS	0.393014	6.15001
ruditapes_c7663_S	0.469488	5.50214
ruditapes_c7653_AS	2.92017	7.64581
ruditapes_c7629_S	4.57633	3.2428
ruditapes_c7596_S	4.44126	4.7471
ruditapes_c7591_AS	0.414052	7.64581
ruditapes_c7576_S	3.21552	8.59597
ruditapes_c7473_S	0.664351	5.34433
ruditapes_c7470_S	4.72639	5.00458
ruditapes_c7436_AS	1.81686	5.836
ruditapes_c7407_S	2.20339	5.34433
ruditapes_c7406_S	0.575437	4.80989
ruditapes_c7388_AS	0.459531	5.24488
ruditapes_c7383_AS	0.320298	8.59597
ruditapes_c7374_AS	5.47943	5.19237
ruditapes_c734_S	1.55206	7.26433
ruditapes_c7320_AS	1.85895	7.64581
ruditapes_c7302_AS	0.467019	4.32373
ruditapes_c7270_S	0.539309	6.15001
ruditapes_c7266_AS	0.363331	8.59597
ruditapes_c7252_S	2.16853	6.65707
ruditapes_c7082_S	3.01288	7.64581
ruditapes_c707_S	3.07224	5.19237
ruditapes_c7064_S	3.44028	5.08411
ruditapes_c7055_S	4.88668	7.64581
ruditapes_c7043_S	2.43849	4.28603
ruditapes_c7040_S	0.650738	6.65707
ruditapes_c7038_AS	2.27284	5.38393
ruditapes_c7032_S	2.83788	5.71581
ruditapes_c7003_S	1.78821	5.38393
ruditapes_c6974_S	0.595889	5.71581
ruditapes_c6955_S	0.475787	5.34433
ruditapes_c6905_AS	0.434787	8.59597
ruditapes_c6537_S	2.3954	5.836
ruditapes_c6354_S	0.597481	5.836
ruditapes_c626_AS	0.395856	7.64581
ruditapes_c6240_AS	4.05742	5.19237
ruditapes_c6101_S	3.01833	8.19493
ruditapes_c6074_AS	0.405405	9.12126
ruditapes_c6053_S	0.142599	5.34433
ruditapes_c5993_S	0.315608	7.26433
ruditapes_c5982_S	4.48627	5.19237
ruditapes_c5936_AS	0.257193	6.15001
ruditapes_c5891_AS	0.253668	5.34433
ruditapes_c587_AS	2.22136	7.64581
ruditapes_c5863_S	0.639911	7.26433
ruditapes_c5815_S	3.252	5.836
ruditapes_c5623_S	1.83732	8.59597
ruditapes_c5582_S	0.436255	8.59597
ruditapes_c5405_S	0.44832	5.50214
ruditapes_c5366_AS	0.625718	5.24488
ruditapes_c5350_S	0.624064	8.59597
ruditapes_c5227_S	3.62058	5.19237
ruditapes_c5171_AS	0.430674	5.50214
ruditapes_c5127_S	0.359744	5.836
ruditapes_c5116_S	0.307964	4.78699
ruditapes_c5085_AS	1.95904	4.7471
ruditapes_c5061_AS	3.90601	7.26433
ruditapes_c5046_S	0.347094	5.50214
ruditapes_c5025_AS	0.366644	5.50214
ruditapes_c5011_AS	0.530489	7.64581
ruditapes_c501_S	2.11411	5.00458
ruditapes_c4961_AS	0.437352	7.26433
ruditapes_c4953_S	0.370739	5.836
ruditapes_c4939_AS	0.637056	5.836
ruditapes_c4923_S	0.584137	6.65707
ruditapes_c490_AS	0.624445	8.59597
ruditapes_c4838_S	5.0816	7.64581
ruditapes_c4835_S	2.66555	4.28603
ruditapes_c4825_AS	1.83829	8.59597
ruditapes_c4806_S	0.589829	5.71581
ruditapes_c4797_AS	0.351162	7.26433
ruditapes_c4790_S	0.609889	6.65707
ruditapes_c4758_S	0.510412	5.50214
ruditapes_c4745_S	0.589954	9.12126
ruditapes_c4745_AS	0.345282	8.19493
ruditapes_c4742_S	0.286059	4.78699
ruditapes_c4713_AS	0.336318	7.26433
ruditapes_c4663_S	0.563609	5.50214
ruditapes_c4645_AS	0.356796	9.12126
ruditapes_c4639_AS	0.423573	5.50214
ruditapes_c4612_S	0.13441	6.15001
ruditapes_c4609_AS	0.330473	5.00458
ruditapes_c4608_AS	1.93654	5.836
ruditapes_c4580_S	0.549714	8.19493
ruditapes_c4511_S	0.664589	5.34433
ruditapes_c4470_AS	0.296505	5.71581
ruditapes_c4414_S	0.414537	5.50214
ruditapes_c4414_AS	1.91144	8.19493
ruditapes_c4403_AS	0.457211	8.19493
ruditapes_c4391_S	4.76455	5.34433
ruditapes_c4370_S	5.12755	8.59597
ruditapes_c4370_AS	4.76593	8.59597
ruditapes_c4358_S	2.33771	8.19493
ruditapes_c4350_S	0.616756	7.26433
ruditapes_c4349_S	1.56287	4.87403
ruditapes_c4279_S	1.93422	7.64581
ruditapes_c4224_AS	0.266819	8.19493
ruditapes_c4136_AS	2.0201	8.59597
ruditapes_c4084_S	3.83031	7.64581
ruditapes_c4052_AS	0.408013	8.59597
ruditapes_c4050_AS	2.156	7.64581
ruditapes_c3980_S	1.93894	8.19493
ruditapes_c3975_AS	2.73434	6.15001
ruditapes_c3953_AS	1.95328	8.59597
ruditapes_c3930_S	1.81202	6.15001
ruditapes_c3860_S	0.0593916	4.38025
ruditapes_c3859_S	5.10121	4.7471
ruditapes_c3838_AS	2.21034	6.65707
ruditapes_c3758_S	0.343092	8.59597
ruditapes_c3694_S	0.292335	6.15001
ruditapes_c3678_AS	2.48811	8.59597
ruditapes_c36556_S	1.5798	5.836
ruditapes_c3638_AS	0.313134	5.24488
ruditapes_c3630_S	0.538565	8.19493
ruditapes_c36111_S	0.218138	8.59597
ruditapes_c3578_S	0.651587	7.64581
ruditapes_c3564_S	0.350358	5.836
ruditapes_c3557_S	2.3885	4.87403
ruditapes_c34484_AS	0.509051	5.71581
ruditapes_c3443_AS	0.463894	7.64581
ruditapes_c3421_S	0.0336746	9.12126
ruditapes_c3416_AS	1.67208	8.19493
ruditapes_c3387_S	11.934	4.28603
ruditapes_c3384_S	0.444255	7.26433
ruditapes_c3348_S	2.62293	5.38393
ruditapes_c3335_S	1.51439	5.38393
ruditapes_c332_S	2.38712	6.65707
ruditapes_c33134_S	0.516774	5.24488
ruditapes_c3303_AS	0.251761	8.59597
ruditapes_c3299_S	1.7518	4.28603
ruditapes_c32787_S	8.0499	7.26433
ruditapes_c32576_AS	0.242389	6.15001
ruditapes_c3236_AS	2.55732	4.28603
ruditapes_c3225_S	2.29313	5.38393
ruditapes_c32055_S	0.472191	7.64581
ruditapes_c319_S	0.573994	6.65707
ruditapes_c31860_AS	0.225452	7.26433
ruditapes_c31847_AS	0.278108	7.64581
ruditapes_c31802_AS	3.38961	5.19237
ruditapes_c31750_S	3.00374	8.59597
ruditapes_c31710_AS	2.1539	5.08411
ruditapes_c31666_AS	3.4519	4.28603
ruditapes_c31551_AS	2.29612	8.59597
ruditapes_c31507_S	0.529513	5.50214
ruditapes_c3149_AS	0.250415	7.64581
ruditapes_c31312_S	2.42826	8.19493
ruditapes_c31168_S	0.311243	8.19493
ruditapes_c31031_S	0.409091	4.38025
ruditapes_c31030_S	0.62675	7.26433
ruditapes_c30970_S	0.239786	5.50214
ruditapes_c30951_AS	1.8519	5.38393
ruditapes_c3077_S	0.317862	5.50214
ruditapes_c30753_S	1.91715	5.38393
ruditapes_c30731_S	3.55567	2.39349
ruditapes_c30731_AS	2.41425	4.87403
ruditapes_c3063_AS	0.443795	7.64581
ruditapes_c30616_S	2.2592	5.38393
ruditapes_c30613_AS	0.450534	8.59597
ruditapes_c30595_AS	1.66949	8.59597
ruditapes_c30540_AS	2.22407	6.65707
ruditapes_c30533_AS	0.296119	5.50214
ruditapes_c3040_AS	0.367765	5.71581
ruditapes_c30346_S	2.97618	8.19493
ruditapes_c3013_AS	0.250396	5.24488
ruditapes_c3005_AS	0.300317	6.15001
ruditapes_c30002_S	0.132218	7.64581
ruditapes_c29978_S	8.29923	5.19237
ruditapes_c2982_S	0.35872	7.26433
ruditapes_c29755_AS	0.52613	6.15001
ruditapes_c29688_AS	4.84014	5.836
ruditapes_c29621_S	3.21734	5.19237
ruditapes_c29621_AS	2.36289	6.15001
ruditapes_c29508_AS	0.375393	5.50214
ruditapes_c29480_S	0.310435	5.50214
ruditapes_c29463_AS	1.5035	8.19493
ruditapes_c29397_AS	14.1288	5.38393
ruditapes_c29333_S	4.36895	3.2428
ruditapes_c29299_S	0.39927	5.50214
ruditapes_c29225_AS	3.22869	8.19493
ruditapes_c29215_AS	3.03439	5.71581
ruditapes_c29210_AS	0.538859	4.78699
ruditapes_c2918_AS	3.40894	5.08411
ruditapes_c2916_AS	3.29788	8.59597
ruditapes_c28962_AS	2.81242	6.15001
ruditapes_c28956_S	0.344375	9.12126
ruditapes_c28951_AS	1.8751	5.34433
ruditapes_c2894_S	2.95817	5.836
ruditapes_c2894_AS	1.82829	8.59597
ruditapes_c28881_S	0.472465	5.836
ruditapes_c28852_AS	2.2826	9.12126
ruditapes_c28808_AS	0.250627	8.19493
ruditapes_c28745_S	4.41032	5.836
ruditapes_c28708_S	3.18604	5.19237
ruditapes_c2865_S	0.132952	8.59597
ruditapes_c28646_S	0.611917	5.50214
ruditapes_c2862_S	2.11067	8.19493
ruditapes_c28601_AS	2.83363	5.836
ruditapes_c28519_S	0.206502	8.59597
ruditapes_c2844_S	2.30089	7.26433
ruditapes_c28383_S	0.506339	5.50214
ruditapes_c28379_S	0.592564	7.64581
ruditapes_c28323_AS	1.65811	8.19493
ruditapes_c28321_AS	2.37574	3.2428
ruditapes_c28310_S	2.80915	8.59597
ruditapes_c28270_AS	2.69333	5.71581
ruditapes_c28189_AS	0.594634	6.65707
ruditapes_c2817_S	0.634689	7.64581
ruditapes_c28164_AS	0.658888	5.24488
ruditapes_c28124_S	0.353126	7.26433
ruditapes_c28062_S	0.4025	8.19493
ruditapes_c2796_S	2.15912	7.26433
ruditapes_c2784_S	0.416275	9.12126
ruditapes_c27810_S	2.66722	7.64581
ruditapes_c27742_S	2.36209	5.00458
ruditapes_c27728_S	0.509506	5.836
ruditapes_c27694_S	2.29124	8.59597
ruditapes_c27692_AS	0.498302	7.26433
ruditapes_c27594_S	0.294577	8.19493
ruditapes_c27594_AS	1.77806	7.64581
ruditapes_c27583_AS	2.05134	6.65707
ruditapes_c27575_AS	0.408571	6.15001
ruditapes_c27544_AS	0.535899	8.59597
ruditapes_c27508_AS	5.64525	2.39349
ruditapes_c2750_AS	0.452183	8.59597
ruditapes_c275_S	2.12442	6.15001
ruditapes_c27461_AS	0.388271	7.26433
ruditapes_c27458_S	3.17656	5.38393
ruditapes_c2728_AS	0.331299	9.12126
ruditapes_c27262_S	0.626448	6.65707
ruditapes_c27215_S	4.39424	5.71581
ruditapes_c27174_AS	0.506559	5.836
ruditapes_c27085_S	2.89986	8.59597
ruditapes_c27048_AS	1.72356	7.64581
ruditapes_c27041_AS	0.489947	5.24488
ruditapes_c26954_AS	0.501257	9.12126
ruditapes_c26944_AS	0.200857	5.71581
ruditapes_c26939_AS	4.20648	2.87219
ruditapes_c26858_AS	2.91978	0
ruditapes_c2685_AS	1.69887	4.7471
ruditapes_c26829_AS	0.479224	5.34433
ruditapes_c26771_S	3.35957	8.59597
ruditapes_c26740_AS	3.9983	7.26433
ruditapes_c26610_S	0.534013	5.836
ruditapes_c2661_AS	1.69455	6.15001
ruditapes_c26589_S	0.521943	7.64581
ruditapes_c2654_S	0.42637	5.71581
ruditapes_c26527_S	7.75165	8.19493
ruditapes_c26508_S	1.79971	5.38393
ruditapes_c2643_S	9.67551	7.64581
ruditapes_c26422_S	2.0433	5.836
ruditapes_c26412_S	0.390054	6.65707
ruditapes_c2633_S	0.427179	7.64581
ruditapes_c26324_AS	0.276768	9.12126
ruditapes_c26288_S	0.13634	6.15001
ruditapes_c26265_S	0.426175	5.24488
ruditapes_c26243_S	0.472081	5.00458
ruditapes_c26220_S	0.631151	9.12126
ruditapes_c26220_AS	0.297643	9.12126
ruditapes_c26192_AS	0.581094	8.19493
ruditapes_c26159_S	2.09921	5.08411
ruditapes_c26085_S	0.417975	5.34433
ruditapes_c25985_S	2.75359	9.12126
ruditapes_c25922_S	0.395821	7.64581
ruditapes_c25886_S	0.637018	5.50214
ruditapes_c25869_AS	0.147463	7.26433
ruditapes_c25847_S	4.50722	4.28603
ruditapes_c25835_S	1.87002	5.38393
ruditapes_c25829_S	1.98843	9.12126
ruditapes_c25829_AS	4.55779	7.26433
ruditapes_c25713_AS	0.447911	8.19493
ruditapes_c25651_S	4.81861	5.19237
ruditapes_c25631_AS	2.30823	2.39349
ruditapes_c25630_S	0.494962	5.34433
ruditapes_c25573_AS	0.248766	5.24488
ruditapes_c25564_S	1.94753	5.19237
ruditapes_c25536_AS	0.0874244	4.32373
ruditapes_c25530_AS	3.60128	9.12126
ruditapes_c25460_S	1.57426	5.38393
ruditapes_c25423_S	0.603057	8.19493
ruditapes_c25396_S	5.14552	5.34433
ruditapes_c25381_S	0.388874	4.32373
ruditapes_c2537_AS	3.19203	5.19237
ruditapes_c25356_S	0.256363	6.15001
ruditapes_c25345_AS	1.91622	7.26433
ruditapes_c25324_AS	0.0544847	5.24488
ruditapes_c25282_S	0.302106	5.71581
ruditapes_c25259_S	0.241614	6.15001
ruditapes_c2525_AS	2.29139	5.836
ruditapes_c25105_AS	2.64137	2.39349
ruditapes_c25003_S	3.38499	7.64581
ruditapes_c25001_AS	1.86147	5.08411
ruditapes_c24994_S	3.29685	4.87403
ruditapes_c24981_AS	0.463905	5.24488
ruditapes_c24953_AS	0.354287	5.24488
ruditapes_c24947_AS	0.336228	7.26433
ruditapes_c24860_AS	0.212001	6.15001
ruditapes_c24852_S	2.56783	6.65707
ruditapes_c24815_S	1.87513	7.26433
ruditapes_c24711_S	0.315873	7.64581
ruditapes_c24585_S	2.20026	6.65707
ruditapes_c24571_S	2.08981	8.59597
ruditapes_c24557_AS	0.376748	6.15001
ruditapes_c2447_AS	7.46732	6.15001
ruditapes_c24382_S	2.2195	8.19493
ruditapes_c24358_S	1.97903	7.26433
ruditapes_c24342_S	0.446347	7.64581
ruditapes_c24142_S	2.54943	7.64581
ruditapes_c24106_AS	0.405652	7.64581
ruditapes_c24050_S	2.58612	4.28603
ruditapes_c2405_S	0.660622	6.65707
ruditapes_c24044_S	0.570013	5.836
ruditapes_c24020_AS	1.60647	8.19493
ruditapes_c2399_S	3.15937	8.59597
ruditapes_c23962_AS	0.139552	9.12126
ruditapes_c2394_S	0.449257	8.19493
ruditapes_c23857_AS	0.386807	9.12126
ruditapes_c23852_S	3.85716	5.38393
ruditapes_c23820_S	0.267224	6.15001
ruditapes_c23775_S	2.47142	8.19493
ruditapes_c23753_S	4.03138	6.65707
ruditapes_c23740_S	0.428766	7.64581
ruditapes_c23706_S	0.190159	8.19493
ruditapes_c23699_AS	2.77322	5.08411
ruditapes_c23625_S	0.376252	8.19493
ruditapes_c23587_S	5.23255	6.65707
ruditapes_c23584_AS	1.76134	5.08411
ruditapes_c23546_S	1.9177	8.19493
ruditapes_c23476_AS	4.76898	8.59597
ruditapes_c2344_S	0.548356	7.64581
ruditapes_c23355_S	0.554207	7.64581
ruditapes_c23277_AS	2.75914	4.28603
ruditapes_c23262_S	2.61632	6.15001
ruditapes_c23260_AS	2.79213	5.34433
ruditapes_c23241_AS	0.607818	8.59597
ruditapes_c23230_S	2.43959	9.12126
ruditapes_c23155_AS	1.99057	4.7471
ruditapes_c23153_S	0.448212	6.15001
ruditapes_c23152_AS	0.386266	4.32373
ruditapes_c23147_AS	2.35823	8.19493
ruditapes_c2314_AS	0.114071	8.59597
ruditapes_c23101_AS	1.88789	8.19493
ruditapes_c23057_AS	1.69114	6.15001
ruditapes_c22992_AS	0.554965	7.26433
ruditapes_c22954_AS	0.616399	8.19493
ruditapes_c22927_AS	3.59928	8.59597
ruditapes_c22911_S	0.301828	5.50214
ruditapes_c2289_S	3.13437	5.19237
ruditapes_c22872_S	5.04433	8.59597
ruditapes_c22866_S	2.8158	7.26433
ruditapes_c22850_AS	0.429982	4.38025
ruditapes_c22846_AS	0.280622	9.12126
ruditapes_c22830_S	0.32335	6.15001
ruditapes_c22827_S	6.68379	5.19237
ruditapes_c2279_S	3.05064	5.08411
ruditapes_c22729_S	1.56408	5.836
ruditapes_c22689_S	0.420116	5.34433
ruditapes_c22686_S	0.320772	8.19493
ruditapes_c22673_AS	0.307867	8.59597
ruditapes_c22667_AS	0.517983	8.19493
ruditapes_c22650_AS	0.267844	4.32373
ruditapes_c22645_S	0.279257	8.59597
ruditapes_c22644_S	0.250064	5.71581
ruditapes_c22627_S	0.579811	5.24488
ruditapes_c22625_AS	0.498052	7.64581
ruditapes_c22577_S	0.545027	7.64581
ruditapes_c22570_S	2.87337	8.19493
ruditapes_c22563_S	3.34688	6.15001
ruditapes_c22516_S	0.385342	7.64581
ruditapes_c22508_AS	0.564576	8.59597
ruditapes_c22491_S	0.636809	9.12126
ruditapes_c22483_S	2.62691	8.59597
ruditapes_c2247_S	0.115858	6.15001
ruditapes_c2247_AS	0.453277	5.24488
ruditapes_c22462_S	3.15989	5.38393
ruditapes_c22457_AS	3.42828	5.34433
ruditapes_c22448_AS	1.73713	7.64581
ruditapes_c22441_S	3.59111	4.87403
ruditapes_c22431_S	0.552461	9.12126
ruditapes_c22412_AS	2.19136	5.00458
ruditapes_c22361_S	3.77387	6.65707
ruditapes_c22279_S	2.735	7.64581
ruditapes_c22199_S	0.606259	5.24488
ruditapes_c22190_S	6.60012	7.64581
ruditapes_c22188_S	2.30962	4.87403
ruditapes_c22171_AS	4.33146	5.34433
ruditapes_c22127_AS	0.618461	5.71581
ruditapes_c22101_AS	3.68471	5.19237
ruditapes_c22076_S	0.569935	5.34433
ruditapes_c22000_AS	0.234512	8.19493
ruditapes_c21991_S	0.505041	8.19493
ruditapes_c21960_S	3.10988	6.65707
ruditapes_c21942_S	1.97174	9.12126
ruditapes_c21939_AS	0.625237	5.34433
ruditapes_c21916_S	2.71562	4.7471
ruditapes_c21909_AS	0.498462	5.24488
ruditapes_c21845_S	0.549757	8.19493
ruditapes_c21836_AS	0.323624	5.836
ruditapes_c21821_S	2.60947	7.26433
ruditapes_c21782_AS	7.10451	9.12126
ruditapes_c21758_S	3.44883	0
ruditapes_c21740_AS	6.49594	6.15001
ruditapes_c21722_AS	2.99439	6.65707
ruditapes_c21675_S	0.240077	6.65707
ruditapes_c21667_S	1.83616	4.7471
ruditapes_c21637_AS	2.41762	5.34433
ruditapes_c21541_S	2.40434	8.59597
ruditapes_c21435_S	2.15205	7.26433
ruditapes_c2141_S	43.4164	7.64581
ruditapes_c21325_S	0.100111	5.71581
ruditapes_c21317_S	4.40897	6.65707
ruditapes_c2127_S	1.61481	8.59597
ruditapes_c21266_AS	1.64157	7.64581
ruditapes_c21252_S	3.9292	6.65707
ruditapes_c21252_AS	1.9135	5.19237
ruditapes_c21216_S	0.273584	5.24488
ruditapes_c21215_S	0.622521	5.50214
ruditapes_c21173_S	3.1343	4.87403
ruditapes_c21150_AS	0.594843	6.15001
ruditapes_c21109_S	4.22536	5.19237
ruditapes_c21109_AS	3.1746	5.71581
ruditapes_c21096_AS	2.6691	8.59597
ruditapes_c2107_S	0.570182	7.64581
ruditapes_c21058_AS	0.60439	6.65707
ruditapes_c21049_S	4.16922	7.26433
ruditapes_c21035_AS	2.26955	9.12126
ruditapes_c2100_AS	2.93762	7.26433
ruditapes_c20992_S	0.0313602	5.71581
ruditapes_c20986_S	0.438329	5.50214
ruditapes_c20972_S	0.327006	4.32373
ruditapes_c20956_AS	2.1639	5.38393
ruditapes_c20924_S	3.49435	7.64581
ruditapes_c20911_AS	0.619861	8.59597
ruditapes_c20909_AS	2.65708	8.19493
ruditapes_c20902_AS	2.66914	5.71581
ruditapes_c20882_S	0.248114	5.34433
ruditapes_c20882_AS	0.403936	5.34433
ruditapes_c20871_AS	2.33518	5.38393
ruditapes_c20865_AS	1.79019	5.71581
ruditapes_c20860_S	2.69255	8.19493
ruditapes_c20857_S	0.488841	7.26433
ruditapes_c20847_S	0.412695	8.19493
ruditapes_c20841_S	5.03731	2.87219
ruditapes_c20822_S	0.547501	6.15001
ruditapes_c2081_AS	0.393503	8.59597
ruditapes_c20786_S	7.11619	6.15001
ruditapes_c20770_S	1.74283	5.38393
ruditapes_c20634_AS	0.380695	8.59597
ruditapes_c20619_S	0.150142	8.19493
ruditapes_c20600_S	1.65765	8.19493
ruditapes_c20570_AS	5.17054	8.59597
ruditapes_c20544_S	0.446684	6.65707
ruditapes_c20537_S	2.13031	6.15001
ruditapes_c20521_AS	0.146732	6.15001
ruditapes_c20514_AS	0.572027	9.12126
ruditapes_c20507_AS	2.60541	5.836
ruditapes_c20487_S	0.257136	5.71581
ruditapes_c20443_S	0.384521	5.71581
ruditapes_c20427_S	0.239578	7.64581
ruditapes_c20426_AS	0.357613	8.59597
ruditapes_c20390_S	3.00345	8.59597
ruditapes_c20380_S	3.2564	5.38393
ruditapes_c20365_S	3.48063	9.12126
ruditapes_c20324_S	1.70682	5.836
ruditapes_c20308_S	2.03161	3.2428
ruditapes_c20289_S	0.210867	6.65707
ruditapes_c20280_AS	0.503486	5.34433
ruditapes_c20274_AS	0.322124	5.24488
ruditapes_c20271_S	0.620578	6.65707
ruditapes_c20253_AS	0.475438	7.26433
ruditapes_c20249_AS	1.58286	9.12126
ruditapes_c20238_S	3.64003	7.26433
ruditapes_c20192_AS	1.81773	7.64581
ruditapes_c20190_S	0.605109	7.26433
ruditapes_c20180_S	0.560708	5.71581
ruditapes_c20116_S	0.560135	5.71581
ruditapes_c2011_AS	0.29827	9.12126
ruditapes_c201_AS	0.276675	5.836
ruditapes_c20039_S	3.87903	5.08411
ruditapes_c19933_S	1.67371	9.12126
ruditapes_c19932_S	2.18432	6.65707
ruditapes_c1981_S	1.95273	6.65707
ruditapes_c19806_S	2.92232	7.64581
ruditapes_c1978_S	0.0986056	4.32373
ruditapes_c1974_AS	0.510648	9.12126
ruditapes_c1973_S	2.51703	8.59597
ruditapes_c19707_S	4.61319	5.38393
ruditapes_c19706_S	1.9076	5.19237
ruditapes_c19700_AS	2.27738	4.7471
ruditapes_c19687_S	3.48302	8.59597
ruditapes_c19667_AS	0.557706	5.34433
ruditapes_c19636_S	0.353227	8.19493
ruditapes_c19625_S	1.5572	8.59597
ruditapes_c19599_S	1.8112	4.28603
ruditapes_c19598_S	0.317065	9.12126
ruditapes_c19510_S	0.517248	5.24488
ruditapes_c19480_S	7.75286	6.65707
ruditapes_c19468_S	2.62125	4.7471
ruditapes_c19434_AS	0.437119	7.64581
ruditapes_c19420_S	4.74778	5.19237
ruditapes_c19396_AS	2.62176	5.08411
ruditapes_c19351_S	2.10724	7.64581
ruditapes_c19343_S	2.45368	9.12126
ruditapes_c19325_S	0.16935	5.34433
ruditapes_c19317_S	1.91392	9.12126
ruditapes_c19288_S	4.07191	5.34433
[truncated: 434 more rows]
